# Supplementary material for: Seed Germination Mechanism of Carex rigescens Under Variable Temperature Determinded Using Integrated Single-Molecule Long-Read and Illumina Sequence Analysis
Source: Front Plant Sci. 2022 Mar 3;13:818458. doi: 10.3389/fpls.2022.818458 (PMC8928477; doi:10.3389/fpls.2022.818458)
Supplement: Supplementary file 1 [file Table_1.XLSX]

## Sheet: Sheet1
Table S1 Primers used for qRT-PCR
Gene ID	Forward primer (5’→3’)	Reverse primer (5’→3’)
F01_transcript_14389	TGAGGCAACTCCTAAGGCACAA	AGGCCCAAGAATTGGCATAGAC
F01_transcript_40420	CTGAGGCAACTCCTAAGGCACAA	CTTGAAACTGGAGAAACCGACCT
F01_transcript_52817	ACCGTTGCCTTTCTCAATTTCC	CCACCTGGGTAGAGCCTCTTTT
F01_transcript_57450	GACGAGGAGGATTTGTCAAAGGA	TGTTCAAGCTGAGCGTACCAGAC
F01_transcript_48625	AAACCAAAGACCACCAACCCAG	TGATAATTCCGCGAAGACAAGC
F01_transcript_17873	GGCAACCACCAATATGACCTCG	GCCTCCTCTGCCCTGACTACAA
F01_transcript_13364	GTCATGCCGGTGCAACTACTCTA	CAAACAATGCCGTGGAAACAAG
F01_transcript_11619	TGTCCCTTACGAACTTAACGAGG	GTTCCCAGGATTTATGACAACCA
F01_transcript_55343	ATGAAAATAATGGCACTTCAGGC	GTCATCAAGGTCAAAGAAAGCAA
F01_transcript_43768	TCGGTTCAGAAATCCTTCCTTC	ATACTCGCTTGTGAGTGCCAAA
