# Supplementary material for: Seed Germination Mechanism of Carex rigescens Under Variable Temperature Determinded Using Integrated Single-Molecule Long-Read and Illumina Sequence Analysis
Source: Front Plant Sci. 2022 Mar 3;13:818458. doi: 10.3389/fpls.2022.818458 (PMC8928477; doi:10.3389/fpls.2022.818458)
Supplement: Supplementary file 3 [file Table_3.XLSX]

## Sheet: Table S2 Prediction results of 
Table S3 Prediction results of lncRNA target genes
lncRNA_ID	Gene_ID
F01_transcript_27345	F01_transcript_14461;F01_transcript_20507;F01_transcript_22182;F01_transcript_24546;F01_transcript_30040;F01_transcript_33544;F01_transcript_35114;F01_transcript_46688;F01_transcript_53474
F01_transcript_38813	F01_transcript_12308;F01_transcript_12346;F01_transcript_14713;F01_transcript_16097;F01_transcript_16657;F01_transcript_22020;F01_transcript_24280;F01_transcript_26624;F01_transcript_28080;F01_transcript_30343;F01_transcript_30810;F01_transcript_32474;F01_transcript_32737;F01_transcript_33785;F01_transcript_35659;F01_transcript_38206;F01_transcript_40216;F01_transcript_40699;F01_transcript_44367;…
F01_transcript_48440	F01_transcript_10149;F01_transcript_11409;F01_transcript_14561;F01_transcript_19849;F01_transcript_24120;F01_transcript_28571;F01_transcript_35413;F01_transcript_36280;F01_transcript_38388;F01_transcript_39974;F01_transcript_40160;F01_transcript_40958;F01_transcript_42839;F01_transcript_43254;F01_transcript_45253;F01_transcript_45286;F01_transcript_48201;F01_transcript_48985;F01_transcript_49742;…
F01_transcript_46248	F01_transcript_12818;F01_transcript_18164;F01_transcript_18588;F01_transcript_19506;F01_transcript_19692;F01_transcript_2280;F01_transcript_24478;F01_transcript_26300;F01_transcript_29560;F01_transcript_29975;F01_transcript_34261;F01_transcript_37504;F01_transcript_37970;F01_transcript_39808;F01_transcript_46635;F01_transcript_47200;F01_transcript_48084;F01_transcript_48170;F01_transcript_50216;F…
F01_transcript_56434	F01_transcript_19032;F01_transcript_21714;F01_transcript_22060;F01_transcript_26233;F01_transcript_29142;F01_transcript_30042;F01_transcript_32015;F01_transcript_3228;F01_transcript_34338;F01_transcript_35113;F01_transcript_39179;F01_transcript_40671;F01_transcript_41817;F01_transcript_42054;F01_transcript_43206;F01_transcript_44085;F01_transcript_45765;F01_transcript_45927;F01_transcript_47183;F…
F01_transcript_33147	F01_transcript_1263;F01_transcript_1760;F01_transcript_18299;F01_transcript_18987;F01_transcript_19439;F01_transcript_21961;F01_transcript_22494;F01_transcript_26952;F01_transcript_29016;F01_transcript_30343;F01_transcript_31851;F01_transcript_33652;F01_transcript_35956;F01_transcript_36412;F01_transcript_39498;F01_transcript_45749;F01_transcript_46221;F01_transcript_46275;F01_transcript_47022;F0…
F01_transcript_19147	F01_transcript_14543;F01_transcript_22127;F01_transcript_23931;F01_transcript_26670;F01_transcript_31210;F01_transcript_36031;F01_transcript_38559;F01_transcript_40452;F01_transcript_41681;F01_transcript_42077;F01_transcript_42986;F01_transcript_43696;F01_transcript_45851;F01_transcript_46708;F01_transcript_48167;F01_transcript_49578;F01_transcript_51002
F01_transcript_31215	F01_transcript_14926;F01_transcript_1746;F01_transcript_1781;F01_transcript_20519;F01_transcript_22657;F01_transcript_24570;F01_transcript_25515;F01_transcript_25758;F01_transcript_26924;F01_transcript_28614;F01_transcript_31137;F01_transcript_34139;F01_transcript_37538;F01_transcript_38281;F01_transcript_4240;F01_transcript_4667;F01_transcript_48866;F01_transcript_50201;F01_transcript_55903;F01_…
F01_transcript_41665	F01_transcript_12887;F01_transcript_17485;F01_transcript_17594;F01_transcript_21839;F01_transcript_27207;F01_transcript_29831;F01_transcript_33396;F01_transcript_34327;F01_transcript_34830;F01_transcript_36273;F01_transcript_38685;F01_transcript_45426;F01_transcript_45932;F01_transcript_46648;F01_transcript_471;F01_transcript_48615;F01_transcript_48652;F01_transcript_48660;F01_transcript_51432;F0…
F01_transcript_59732	F01_transcript_18448;F01_transcript_32067;F01_transcript_42827;F01_transcript_45780;F01_transcript_46185
F01_transcript_30150	F01_transcript_10032;F01_transcript_10154;F01_transcript_11638;F01_transcript_12972;F01_transcript_146;F01_transcript_21656;F01_transcript_23665;F01_transcript_25986;F01_transcript_2672;F01_transcript_2691;F01_transcript_32480;F01_transcript_36351;F01_transcript_37239;F01_transcript_38684;F01_transcript_43079;F01_transcript_44814;F01_transcript_50245;F01_transcript_50382;F01_transcript_50418;F01_…
F01_transcript_49531	F01_transcript_10679;F01_transcript_19125;F01_transcript_22793;F01_transcript_23824;F01_transcript_24211;F01_transcript_25051;F01_transcript_26044;F01_transcript_28850;F01_transcript_28923;F01_transcript_30177;F01_transcript_31647;F01_transcript_38609;F01_transcript_40047;F01_transcript_41023;F01_transcript_42191;F01_transcript_43666;F01_transcript_44822;F01_transcript_45700;F01_transcript_45949;…
F01_transcript_58218	F01_transcript_10087;F01_transcript_27715;F01_transcript_31494;F01_transcript_31905;F01_transcript_37049;F01_transcript_42665;F01_transcript_43412;F01_transcript_51033;F01_transcript_51406;F01_transcript_7192
F01_transcript_55118	F01_transcript_15571;F01_transcript_15996;F01_transcript_1638;F01_transcript_19779;F01_transcript_21804;F01_transcript_26194;F01_transcript_28289;F01_transcript_31350;F01_transcript_41195;F01_transcript_42311;F01_transcript_46526;F01_transcript_47876;F01_transcript_49575;F01_transcript_51704;F01_transcript_55936;F01_transcript_58519;F01_transcript_58983;F01_transcript_61176
F01_transcript_18276	F01_transcript_10881;F01_transcript_18455;F01_transcript_18575;F01_transcript_19956;F01_transcript_20763;F01_transcript_24789;F01_transcript_25856;F01_transcript_29164;F01_transcript_30319;F01_transcript_34234;F01_transcript_3524;F01_transcript_35921;F01_transcript_35996;F01_transcript_38070;F01_transcript_44697;F01_transcript_46026;F01_transcript_4688;F01_transcript_4713;F01_transcript_51880;F01…
F01_transcript_48494	F01_transcript_12108;F01_transcript_12568;F01_transcript_13120;F01_transcript_20286;F01_transcript_23754;F01_transcript_24678;F01_transcript_27461;F01_transcript_35728;F01_transcript_44223;F01_transcript_45307;F01_transcript_47433;F01_transcript_55199;F01_transcript_56978;F01_transcript_7122
F01_transcript_32776	F01_transcript_115;F01_transcript_18391;F01_transcript_19826;F01_transcript_22606;F01_transcript_24476;F01_transcript_25235;F01_transcript_38836;F01_transcript_41047;F01_transcript_44915;F01_transcript_47417;F01_transcript_54294;F01_transcript_8864
F01_transcript_55450	F01_transcript_13429;F01_transcript_15064;F01_transcript_16179;F01_transcript_16540;F01_transcript_17456;F01_transcript_19965;F01_transcript_21193;F01_transcript_21393;F01_transcript_23594;F01_transcript_25148;F01_transcript_28467;F01_transcript_29447;F01_transcript_32587;F01_transcript_36195;F01_transcript_38278;F01_transcript_38683;F01_transcript_40391;F01_transcript_41737;F01_transcript_44449;…
F01_transcript_28017	F01_transcript_10998;F01_transcript_1906;F01_transcript_20836;F01_transcript_21839;F01_transcript_25949;F01_transcript_32596;F01_transcript_35355;F01_transcript_36980;F01_transcript_38278;F01_transcript_38778;F01_transcript_40101;F01_transcript_40792;F01_transcript_42773;F01_transcript_42787;F01_transcript_43257;F01_transcript_44315;F01_transcript_44648;F01_transcript_45755;F01_transcript_46207;F…
F01_transcript_18630	F01_transcript_10207;F01_transcript_19233;F01_transcript_20699;F01_transcript_21026;F01_transcript_24953;F01_transcript_26450;F01_transcript_30663;F01_transcript_31176;F01_transcript_34533;F01_transcript_40335;F01_transcript_42166;F01_transcript_42750;F01_transcript_43010;F01_transcript_44063;F01_transcript_44632;F01_transcript_45982;F01_transcript_46449;F01_transcript_50418;F01_transcript_54815;…
F01_transcript_24312	F01_transcript_135;F01_transcript_15513;F01_transcript_21616;F01_transcript_24163;F01_transcript_25216;F01_transcript_27016;F01_transcript_29946;F01_transcript_31359;F01_transcript_38233;F01_transcript_39316;F01_transcript_43920;F01_transcript_4507;F01_transcript_45728;F01_transcript_4638;F01_transcript_48188;F01_transcript_48820;F01_transcript_52486;F01_transcript_54189;F01_transcript_55837;F01_…
F01_transcript_37439	F01_transcript_11318;F01_transcript_11601;F01_transcript_20168;F01_transcript_20553;F01_transcript_23245;F01_transcript_26920;F01_transcript_28225;F01_transcript_36195;F01_transcript_37250;F01_transcript_38502;F01_transcript_40660;F01_transcript_41887;F01_transcript_42188;F01_transcript_42534;F01_transcript_43046;F01_transcript_44673;F01_transcript_44721;F01_transcript_47352;F01_transcript_49362;…
F01_transcript_27363	F01_transcript_10910;F01_transcript_11782;F01_transcript_12458;F01_transcript_18657;F01_transcript_20464;F01_transcript_23535;F01_transcript_28687;F01_transcript_28932;F01_transcript_291;F01_transcript_33677;F01_transcript_34595;F01_transcript_36961;F01_transcript_37448;F01_transcript_42378;F01_transcript_44355;F01_transcript_45791;F01_transcript_50577;F01_transcript_55691;F01_transcript_56097;F0…
F01_transcript_57774	F01_transcript_0;F01_transcript_11415;F01_transcript_11809;F01_transcript_15230;F01_transcript_16124;F01_transcript_20281;F01_transcript_21068;F01_transcript_22796;F01_transcript_22926;F01_transcript_23501;F01_transcript_2950;F01_transcript_30528;F01_transcript_32416;F01_transcript_33890;F01_transcript_38524;F01_transcript_40200;F01_transcript_44114;F01_transcript_52869;F01_transcript_57176;F01_t…
F01_transcript_48282	F01_transcript_18826;F01_transcript_19083;F01_transcript_19263;F01_transcript_28562;F01_transcript_29745;F01_transcript_30534;F01_transcript_30772;F01_transcript_31310;F01_transcript_3350;F01_transcript_34595;F01_transcript_37448;F01_transcript_40324;F01_transcript_4119;F01_transcript_42208;F01_transcript_43624;F01_transcript_43703;F01_transcript_47870;F01_transcript_48618;F01_transcript_50471;F0…
F01_transcript_46946	F01_transcript_15454;F01_transcript_23522;F01_transcript_26783;F01_transcript_3018;F01_transcript_34786;F01_transcript_36516;F01_transcript_37839;F01_transcript_40392;F01_transcript_42578;F01_transcript_44337;F01_transcript_48895;F01_transcript_50730;F01_transcript_51500;F01_transcript_56168;F01_transcript_59500;F01_transcript_60134
F01_transcript_20837	F01_transcript_14341;F01_transcript_16360;F01_transcript_21083;F01_transcript_24059;F01_transcript_25980;F01_transcript_26819;F01_transcript_28898;F01_transcript_29319;F01_transcript_31789;F01_transcript_32648;F01_transcript_34474;F01_transcript_35732;F01_transcript_35879;F01_transcript_3791;F01_transcript_41955;F01_transcript_48812;F01_transcript_52560;F01_transcript_54164;F01_transcript_56225;F…
F01_transcript_45185	F01_transcript_20730;F01_transcript_21893;F01_transcript_25366;F01_transcript_34490;F01_transcript_40333;F01_transcript_41619;F01_transcript_51594;F01_transcript_52249;F01_transcript_58120;F01_transcript_58964;F01_transcript_59662;F01_transcript_618;F01_transcript_778
F01_transcript_19274	F01_transcript_11137;F01_transcript_19967;F01_transcript_21274;F01_transcript_23528;F01_transcript_24454;F01_transcript_24518;F01_transcript_25336;F01_transcript_27585;F01_transcript_30531;F01_transcript_31240;F01_transcript_34580;F01_transcript_37566;F01_transcript_38624;F01_transcript_39662;F01_transcript_41406;F01_transcript_41857;F01_transcript_45201;F01_transcript_46889;F01_transcript_48656;…
F01_transcript_19080	F01_transcript_12092;F01_transcript_18406;F01_transcript_30519;F01_transcript_33200;F01_transcript_37122;F01_transcript_37922;F01_transcript_38285;F01_transcript_44922;F01_transcript_56200
F01_transcript_40790	F01_transcript_1477;F01_transcript_18254;F01_transcript_18722;F01_transcript_18778;F01_transcript_19361;F01_transcript_22587;F01_transcript_25299;F01_transcript_25401;F01_transcript_26222;F01_transcript_2700;F01_transcript_2987;F01_transcript_3170;F01_transcript_32403;F01_transcript_33427;F01_transcript_36466;F01_transcript_36474;F01_transcript_36677;F01_transcript_38383;F01_transcript_38664;F01_…
F01_transcript_60035	F01_transcript_12585;F01_transcript_24425;F01_transcript_26535;F01_transcript_28834;F01_transcript_28924;F01_transcript_29939;F01_transcript_31743;F01_transcript_39937;F01_transcript_41686;F01_transcript_42272;F01_transcript_4321;F01_transcript_46719;F01_transcript_50359;F01_transcript_56042
F01_transcript_54282	F01_transcript_10721;F01_transcript_10745;F01_transcript_1211;F01_transcript_1222;F01_transcript_16551;F01_transcript_18037;F01_transcript_20348;F01_transcript_24045;F01_transcript_25245;F01_transcript_2747;F01_transcript_28018;F01_transcript_29408;F01_transcript_31708;F01_transcript_33133;F01_transcript_38308;F01_transcript_39262;F01_transcript_42225;F01_transcript_44878;F01_transcript_47334;F01…
F01_transcript_52382	F01_transcript_37830;F01_transcript_50946
F01_transcript_56781	F01_transcript_12280;F01_transcript_12315;F01_transcript_19228;F01_transcript_22345;F01_transcript_24584;F01_transcript_25148;F01_transcript_25454;F01_transcript_27967;F01_transcript_29565;F01_transcript_3111;F01_transcript_31917;F01_transcript_32587;F01_transcript_32732;F01_transcript_33388;F01_transcript_3340;F01_transcript_33976;F01_transcript_35903;F01_transcript_45108;F01_transcript_47408;F0…
F01_transcript_31233	F01_transcript_14454;F01_transcript_17382;F01_transcript_20395;F01_transcript_20699;F01_transcript_23338;F01_transcript_25454;F01_transcript_30466;F01_transcript_35563;F01_transcript_42700;F01_transcript_43010;F01_transcript_44063;F01_transcript_44232;F01_transcript_44477;F01_transcript_46130;F01_transcript_49297;F01_transcript_50372;F01_transcript_50826;F01_transcript_51167;F01_transcript_53305;…
F01_transcript_19058	F01_transcript_12151;F01_transcript_13244;F01_transcript_14259;F01_transcript_18319;F01_transcript_18526;F01_transcript_18677;F01_transcript_20218;F01_transcript_23992;F01_transcript_25017;F01_transcript_25155;F01_transcript_25204;F01_transcript_25585;F01_transcript_276;F01_transcript_29241;F01_transcript_307;F01_transcript_30742;F01_transcript_31189;F01_transcript_33359;F01_transcript_34338;F01_…
F01_transcript_25776	F01_transcript_11046;F01_transcript_1174;F01_transcript_1236;F01_transcript_1555;F01_transcript_23583;F01_transcript_23792;F01_transcript_24250;F01_transcript_25114;F01_transcript_28758;F01_transcript_31383;F01_transcript_33836;F01_transcript_35049;F01_transcript_35276;F01_transcript_36216;F01_transcript_36338;F01_transcript_43016;F01_transcript_43193;F01_transcript_45776;F01_transcript_46103;F01…
F01_transcript_18140	F01_transcript_1396;F01_transcript_15826;F01_transcript_17554;F01_transcript_17851;F01_transcript_20057;F01_transcript_21743;F01_transcript_23020;F01_transcript_24604;F01_transcript_27317;F01_transcript_35927;F01_transcript_40353;F01_transcript_43777;F01_transcript_46955;F01_transcript_49471;F01_transcript_51063;F01_transcript_51438;F01_transcript_5336;F01_transcript_5396;F01_transcript_61755;F01…
F01_transcript_19997	F01_transcript_11844;F01_transcript_12108;F01_transcript_18164;F01_transcript_19852;F01_transcript_24169;F01_transcript_24457;F01_transcript_24893;F01_transcript_26615;F01_transcript_29519;F01_transcript_30335;F01_transcript_31344;F01_transcript_33477;F01_transcript_34190;F01_transcript_35903;F01_transcript_36646;F01_transcript_39480;F01_transcript_42208;F01_transcript_42253;F01_transcript_44155;…
F01_transcript_34754	F01_transcript_14817;F01_transcript_15862;F01_transcript_21197;F01_transcript_22348;F01_transcript_31577;F01_transcript_40850;F01_transcript_43538;F01_transcript_43605;F01_transcript_43787;F01_transcript_47407;F01_transcript_48763;F01_transcript_50346;F01_transcript_51458;F01_transcript_52148;F01_transcript_53398;F01_transcript_59596
F01_transcript_55941	F01_transcript_2062;F01_transcript_25518;F01_transcript_26606;F01_transcript_26775;F01_transcript_28220;F01_transcript_30034;F01_transcript_33829;F01_transcript_34720;F01_transcript_39704;F01_transcript_41177;F01_transcript_41975;F01_transcript_43288;F01_transcript_43414;F01_transcript_45151;F01_transcript_47318;F01_transcript_49060;F01_transcript_50784;F01_transcript_53768;F01_transcript_54536;F…
F01_transcript_4980	F01_transcript_39382;F01_transcript_50603;F01_transcript_61497
F01_transcript_43924	F01_transcript_12011;F01_transcript_12314;F01_transcript_18688;F01_transcript_24090;F01_transcript_27663;F01_transcript_31382;F01_transcript_31698;F01_transcript_32396;F01_transcript_32964;F01_transcript_39206;F01_transcript_39229;F01_transcript_41248;F01_transcript_43655;F01_transcript_44503;F01_transcript_49456;F01_transcript_49474;F01_transcript_50011;F01_transcript_50577;F01_transcript_50831;…
F01_transcript_29497	F01_transcript_11257;F01_transcript_1785;F01_transcript_19984;F01_transcript_20121;F01_transcript_26404;F01_transcript_31368;F01_transcript_37202;F01_transcript_3741;F01_transcript_45419;F01_transcript_46958;F01_transcript_49543;F01_transcript_55708;F01_transcript_5922
F01_transcript_37809	F01_transcript_23580;F01_transcript_24279;F01_transcript_25973;F01_transcript_30398;F01_transcript_33110;F01_transcript_36066;F01_transcript_40048;F01_transcript_46126;F01_transcript_46906;F01_transcript_47447;F01_transcript_47893;F01_transcript_48952;F01_transcript_50086;F01_transcript_50471;F01_transcript_51723;F01_transcript_51950;F01_transcript_52185;F01_transcript_53301;F01_transcript_54353;…
F01_transcript_27724	F01_transcript_1823;F01_transcript_18705;F01_transcript_1962;F01_transcript_20819;F01_transcript_23059;F01_transcript_23735;F01_transcript_24250;F01_transcript_24354;F01_transcript_25949;F01_transcript_283;F01_transcript_292;F01_transcript_29837;F01_transcript_33930;F01_transcript_38490;F01_transcript_40101;F01_transcript_40562;F01_transcript_40792;F01_transcript_4184;F01_transcript_45390;F01_tra…
F01_transcript_23659	F01_transcript_23895;F01_transcript_35510;F01_transcript_39415;F01_transcript_48820;F01_transcript_5188;F01_transcript_54476
F01_transcript_49088	F01_transcript_12754;F01_transcript_15570;F01_transcript_16200;F01_transcript_2410;F01_transcript_28350;F01_transcript_3186;F01_transcript_3346;F01_transcript_33965;F01_transcript_3465;F01_transcript_36161;F01_transcript_36843;F01_transcript_39721;F01_transcript_42867;F01_transcript_47574;F01_transcript_48512;F01_transcript_48757;F01_transcript_50210;F01_transcript_53734;F01_transcript_56156;F01_…
F01_transcript_21320	F01_transcript_19082;F01_transcript_20255;F01_transcript_24466;F01_transcript_24681;F01_transcript_26184;F01_transcript_31699;F01_transcript_3627;F01_transcript_44758;F01_transcript_46991;F01_transcript_47813;F01_transcript_48445;F01_transcript_57305;F01_transcript_57562;F01_transcript_58715
F01_transcript_45598	F01_transcript_12702;F01_transcript_21714;F01_transcript_22060;F01_transcript_26233;F01_transcript_28490;F01_transcript_30042;F01_transcript_30925;F01_transcript_32015;F01_transcript_3228;F01_transcript_34338;F01_transcript_35113;F01_transcript_39179;F01_transcript_40671;F01_transcript_41817;F01_transcript_42054;F01_transcript_43206;F01_transcript_43373;F01_transcript_44085;F01_transcript_45765;F…
F01_transcript_44017	F01_transcript_1712;F01_transcript_18298;F01_transcript_18671;F01_transcript_23243;F01_transcript_25605;F01_transcript_27593;F01_transcript_29410;F01_transcript_2977;F01_transcript_29911;F01_transcript_30797;F01_transcript_32240;F01_transcript_3283;F01_transcript_33002;F01_transcript_33823;F01_transcript_35128;F01_transcript_35358;F01_transcript_35640;F01_transcript_3590;F01_transcript_36397;F01_…
F01_transcript_53714	F01_transcript_10887;F01_transcript_15468;F01_transcript_20549;F01_transcript_24855;F01_transcript_27040;F01_transcript_29436;F01_transcript_31746;F01_transcript_31995;F01_transcript_32693;F01_transcript_33328;F01_transcript_33571;F01_transcript_34378;F01_transcript_34595;F01_transcript_36691;F01_transcript_36854;F01_transcript_36891;F01_transcript_383;F01_transcript_40090;F01_transcript_44123;F0…
F01_transcript_38425	F01_transcript_1145;F01_transcript_12408;F01_transcript_12978;F01_transcript_1461;F01_transcript_29669;F01_transcript_31541;F01_transcript_32445;F01_transcript_50094;F01_transcript_51207;F01_transcript_54258;F01_transcript_57114;F01_transcript_60956;F01_transcript_61615;F01_transcript_61633
F01_transcript_48909	F01_transcript_30742;F01_transcript_33591;F01_transcript_33671;F01_transcript_34871;F01_transcript_36005;F01_transcript_40165;F01_transcript_42369;F01_transcript_43288;F01_transcript_43693;F01_transcript_44073;F01_transcript_44254;F01_transcript_44845;F01_transcript_45831;F01_transcript_46182;F01_transcript_4653;F01_transcript_46681;F01_transcript_48186;F01_transcript_49192;F01_transcript_49681;F…
F01_transcript_53892	F01_transcript_15626;F01_transcript_16209;F01_transcript_2525;F01_transcript_27980;F01_transcript_32086;F01_transcript_3216;F01_transcript_33189;F01_transcript_36356;F01_transcript_37164;F01_transcript_37802;F01_transcript_38136;F01_transcript_41344;F01_transcript_42884;F01_transcript_44615;F01_transcript_4827;F01_transcript_48505;F01_transcript_50113;F01_transcript_50861;F01_transcript_51213;F01…
F01_transcript_39583	F01_transcript_16645;F01_transcript_21590;F01_transcript_23712;F01_transcript_24898;F01_transcript_26270;F01_transcript_27091;F01_transcript_32909;F01_transcript_3988;F01_transcript_40712;F01_transcript_41766;F01_transcript_41791;F01_transcript_43613;F01_transcript_43626;F01_transcript_47828;F01_transcript_48854;F01_transcript_48913;F01_transcript_48954;F01_transcript_49900;F01_transcript_50364;F…
F01_transcript_48124	F01_transcript_11404;F01_transcript_13585;F01_transcript_1625;F01_transcript_2303;F01_transcript_24177;F01_transcript_26500;F01_transcript_29700;F01_transcript_30797;F01_transcript_32697;F01_transcript_32760;F01_transcript_35005;F01_transcript_35150;F01_transcript_37189;F01_transcript_38549;F01_transcript_42422;F01_transcript_43127;F01_transcript_43239;F01_transcript_44085;F01_transcript_44131;F0…
F01_transcript_61661	F01_transcript_19220;F01_transcript_19949;F01_transcript_24413;F01_transcript_25358;F01_transcript_29114;F01_transcript_29495;F01_transcript_33663;F01_transcript_35453;F01_transcript_39708;F01_transcript_40503;F01_transcript_41766;F01_transcript_45128;F01_transcript_46282;F01_transcript_47341;F01_transcript_49034;F01_transcript_50681;F01_transcript_50849;F01_transcript_52209;F01_transcript_53142;…
F01_transcript_30369	F01_transcript_12693;F01_transcript_15576;F01_transcript_15913;F01_transcript_20508;F01_transcript_20832;F01_transcript_30581;F01_transcript_32529;F01_transcript_38376;F01_transcript_39135;F01_transcript_39325;F01_transcript_40054;F01_transcript_42529;F01_transcript_42939;F01_transcript_43508;F01_transcript_43619;F01_transcript_43812;F01_transcript_44523;F01_transcript_44836;F01_transcript_46136;…
F01_transcript_48787	F01_transcript_11101;F01_transcript_11482;F01_transcript_17385;F01_transcript_21412;F01_transcript_29113;F01_transcript_35046;F01_transcript_35106;F01_transcript_37043;F01_transcript_39357;F01_transcript_39503;F01_transcript_42270;F01_transcript_42744;F01_transcript_43313;F01_transcript_45586;F01_transcript_45764;F01_transcript_50725;F01_transcript_51217;F01_transcript_51611;F01_transcript_53345;…
F01_transcript_61560	F01_transcript_14580;F01_transcript_14971;F01_transcript_215;F01_transcript_21648;F01_transcript_221;F01_transcript_23020;F01_transcript_26302;F01_transcript_31972;F01_transcript_32250;F01_transcript_37835;F01_transcript_44862;F01_transcript_50135;F01_transcript_50852;F01_transcript_51064;F01_transcript_55665;F01_transcript_56511;F01_transcript_56531;F01_transcript_58243;F01_transcript_58398;F01_…
F01_transcript_19879	F01_transcript_13856;F01_transcript_18293;F01_transcript_23335;F01_transcript_24689;F01_transcript_25317;F01_transcript_25492;F01_transcript_30699;F01_transcript_30735;F01_transcript_31678;F01_transcript_34481;F01_transcript_36479;F01_transcript_38805;F01_transcript_40572;F01_transcript_44504;F01_transcript_46535;F01_transcript_47313;F01_transcript_50502;F01_transcript_50969;F01_transcript_53665;…
F01_transcript_46337	F01_transcript_10887;F01_transcript_13139;F01_transcript_15468;F01_transcript_15714;F01_transcript_17456;F01_transcript_22795;F01_transcript_24351;F01_transcript_25730;F01_transcript_26734;F01_transcript_31746;F01_transcript_32175;F01_transcript_32250;F01_transcript_33571;F01_transcript_34378;F01_transcript_36691;F01_transcript_36854;F01_transcript_36891;F01_transcript_40090;F01_transcript_44123;…
F01_transcript_53334	F01_transcript_17743;F01_transcript_33837;F01_transcript_37839;F01_transcript_41564;F01_transcript_49444;F01_transcript_60008;F01_transcript_61079;F01_transcript_6732
F01_transcript_36361	F01_transcript_10665;F01_transcript_22878;F01_transcript_25556;F01_transcript_26429;F01_transcript_29457;F01_transcript_29555;F01_transcript_29697;F01_transcript_29724;F01_transcript_29869;F01_transcript_39478;F01_transcript_39556;F01_transcript_40056;F01_transcript_46590;F01_transcript_49343;F01_transcript_52859;F01_transcript_53169;F01_transcript_58667
F01_transcript_37803	F01_transcript_13929;F01_transcript_19015;F01_transcript_20604;F01_transcript_22142;F01_transcript_24576;F01_transcript_28150;F01_transcript_30775;F01_transcript_32838;F01_transcript_33932;F01_transcript_35551;F01_transcript_37942;F01_transcript_38938;F01_transcript_39704;F01_transcript_42575;F01_transcript_43237;F01_transcript_44772;F01_transcript_45100;F01_transcript_45405;F01_transcript_45980;…
F01_transcript_26832	F01_transcript_16240;F01_transcript_18904;F01_transcript_22118;F01_transcript_2520;F01_transcript_29228;F01_transcript_3362;F01_transcript_34706;F01_transcript_35395;F01_transcript_36742;F01_transcript_37307;F01_transcript_37317;F01_transcript_37704;F01_transcript_38363;F01_transcript_39526;F01_transcript_39828;F01_transcript_39996;F01_transcript_41018;F01_transcript_42775;F01_transcript_4298;F01…
F01_transcript_34637	F01_transcript_10504;F01_transcript_19373;F01_transcript_19760;F01_transcript_20395;F01_transcript_28392;F01_transcript_34348;F01_transcript_34752;F01_transcript_39872;F01_transcript_41947;F01_transcript_46130;F01_transcript_46478;F01_transcript_48934;F01_transcript_49025;F01_transcript_49177;F01_transcript_49365;F01_transcript_50037;F01_transcript_50489;F01_transcript_53256;F01_transcript_53305;…
F01_transcript_37966	F01_transcript_11554;F01_transcript_11921;F01_transcript_23196;F01_transcript_23494;F01_transcript_23920;F01_transcript_28972;F01_transcript_31346;F01_transcript_36470;F01_transcript_38885;F01_transcript_39422;F01_transcript_40739;F01_transcript_48524;F01_transcript_48938;F01_transcript_5071;F01_transcript_53001;F01_transcript_5449;F01_transcript_55707;F01_transcript_5607;F01_transcript_57189;F01…
F01_transcript_61129	F01_transcript_12164;F01_transcript_13374;F01_transcript_18278;F01_transcript_20887;F01_transcript_21343;F01_transcript_22216;F01_transcript_23839;F01_transcript_24119;F01_transcript_28622;F01_transcript_31454;F01_transcript_33908;F01_transcript_3761;F01_transcript_37699;F01_transcript_38466;F01_transcript_39031;F01_transcript_43666;F01_transcript_47817;F01_transcript_51799;F01_transcript_52650;F…
F01_transcript_51831	F01_transcript_11792;F01_transcript_13862;F01_transcript_23507;F01_transcript_25463;F01_transcript_26524;F01_transcript_32731;F01_transcript_3327;F01_transcript_34238;F01_transcript_35045;F01_transcript_37719;F01_transcript_40936;F01_transcript_42148;F01_transcript_42561;F01_transcript_45462;F01_transcript_46083;F01_transcript_46205;F01_transcript_46472;F01_transcript_46776;F01_transcript_5168;F0…
F01_transcript_34322	F01_transcript_12575;F01_transcript_20691;F01_transcript_20693;F01_transcript_21716;F01_transcript_22927;F01_transcript_29258;F01_transcript_30289;F01_transcript_34396;F01_transcript_35930;F01_transcript_38456;F01_transcript_41700;F01_transcript_4180;F01_transcript_43756;F01_transcript_4386;F01_transcript_4512;F01_transcript_46751;F01_transcript_4677;F01_transcript_46785;F01_transcript_46906;F01_…
F01_transcript_55255	F01_transcript_10724;F01_transcript_12235;F01_transcript_20717;F01_transcript_25939;F01_transcript_26294;F01_transcript_26584;F01_transcript_28656;F01_transcript_34403;F01_transcript_36222;F01_transcript_36714;F01_transcript_38818;F01_transcript_41788;F01_transcript_45503;F01_transcript_46463;F01_transcript_46798;F01_transcript_47476;F01_transcript_49347;F01_transcript_49742;F01_transcript_51862;…
F01_transcript_52973	F01_transcript_13156;F01_transcript_18879;F01_transcript_21169;F01_transcript_23066;F01_transcript_23465;F01_transcript_23932;F01_transcript_25421;F01_transcript_25543;F01_transcript_28935;F01_transcript_29081;F01_transcript_32028;F01_transcript_32447;F01_transcript_32483;F01_transcript_40565;F01_transcript_45964;F01_transcript_46219;F01_transcript_47332;F01_transcript_52375;F01_transcript_55946;…
F01_transcript_47905	F01_transcript_11286;F01_transcript_11519;F01_transcript_18753;F01_transcript_20098;F01_transcript_21279;F01_transcript_24521;F01_transcript_25754;F01_transcript_26150;F01_transcript_28049;F01_transcript_37214;F01_transcript_38094;F01_transcript_40459;F01_transcript_41627;F01_transcript_42012;F01_transcript_43022;F01_transcript_43127;F01_transcript_44698;F01_transcript_46188;F01_transcript_48862;…
F01_transcript_31666	F01_transcript_15144;F01_transcript_15337;F01_transcript_15405;F01_transcript_18400;F01_transcript_21568;F01_transcript_2640;F01_transcript_28697;F01_transcript_31259;F01_transcript_44223;F01_transcript_45307;F01_transcript_45509;F01_transcript_45949;F01_transcript_46241;F01_transcript_46757;F01_transcript_46943;F01_transcript_49166;F01_transcript_50244;F01_transcript_50269;F01_transcript_50863;F…
F01_transcript_60251	F01_transcript_13668;F01_transcript_15132;F01_transcript_19347;F01_transcript_19510;F01_transcript_20098;F01_transcript_21797;F01_transcript_22450;F01_transcript_23521;F01_transcript_23674;F01_transcript_27458;F01_transcript_27835;F01_transcript_31584;F01_transcript_31976;F01_transcript_32461;F01_transcript_32556;F01_transcript_32602;F01_transcript_33839;F01_transcript_34033;F01_transcript_39502;…
F01_transcript_21424	F01_transcript_11007;F01_transcript_14768;F01_transcript_17478;F01_transcript_18721;F01_transcript_20180;F01_transcript_22514;F01_transcript_22782;F01_transcript_34000;F01_transcript_36338;F01_transcript_37744;F01_transcript_39638;F01_transcript_40436;F01_transcript_40999;F01_transcript_42853;F01_transcript_42975;F01_transcript_43200;F01_transcript_44172;F01_transcript_45122;F01_transcript_46616;…
F01_transcript_35886	F01_transcript_13941;F01_transcript_20528;F01_transcript_22365;F01_transcript_23824;F01_transcript_24413;F01_transcript_24824;F01_transcript_26490;F01_transcript_28761;F01_transcript_33171;F01_transcript_34280;F01_transcript_35350;F01_transcript_37526;F01_transcript_4168;F01_transcript_42635;F01_transcript_4439;F01_transcript_47030;F01_transcript_47227;F01_transcript_48404;F01_transcript_49473;F0…
F01_transcript_32939	F01_transcript_1020;F01_transcript_13384;F01_transcript_17062;F01_transcript_18622;F01_transcript_19845;F01_transcript_2036;F01_transcript_22016;F01_transcript_22913;F01_transcript_24212;F01_transcript_25718;F01_transcript_26201;F01_transcript_28899;F01_transcript_30443;F01_transcript_41972;F01_transcript_43495;F01_transcript_43937;F01_transcript_47916;F01_transcript_47985;F01_transcript_49726;F0…
F01_transcript_58065	F01_transcript_10388;F01_transcript_11113;F01_transcript_14197;F01_transcript_20915;F01_transcript_21029;F01_transcript_26201;F01_transcript_30443;F01_transcript_33401;F01_transcript_34408;F01_transcript_37094;F01_transcript_42393;F01_transcript_43755;F01_transcript_45453;F01_transcript_47385;F01_transcript_49166;F01_transcript_49353;F01_transcript_5255;F01_transcript_54419;F01_transcript_57105;F…
F01_transcript_55637	F01_transcript_19999;F01_transcript_20687;F01_transcript_24453;F01_transcript_26754;F01_transcript_27246;F01_transcript_32995;F01_transcript_34840;F01_transcript_36310;F01_transcript_38628;F01_transcript_39523;F01_transcript_39961;F01_transcript_43271;F01_transcript_45231;F01_transcript_45749;F01_transcript_46299;F01_transcript_49684;F01_transcript_50878;F01_transcript_51245;F01_transcript_51701;…
F01_transcript_44854	F01_transcript_10280;F01_transcript_10843;F01_transcript_16360;F01_transcript_16947;F01_transcript_17049;F01_transcript_20376;F01_transcript_22431;F01_transcript_23786;F01_transcript_27167;F01_transcript_33091;F01_transcript_36818;F01_transcript_3907;F01_transcript_43626;F01_transcript_43862;F01_transcript_43972;F01_transcript_45083;F01_transcript_48468;F01_transcript_48701;F01_transcript_51430;F…
F01_transcript_57113	F01_transcript_17619;F01_transcript_18670;F01_transcript_1925;F01_transcript_24630;F01_transcript_28750;F01_transcript_29138;F01_transcript_30117;F01_transcript_31705;F01_transcript_32094;F01_transcript_34736;F01_transcript_40616;F01_transcript_46586;F01_transcript_46880;F01_transcript_47215;F01_transcript_47557;F01_transcript_50971;F01_transcript_5122;F01_transcript_52862;F01_transcript_55850;F0…
F01_transcript_51776	F01_transcript_19598;F01_transcript_219;F01_transcript_24252;F01_transcript_27132;F01_transcript_27427;F01_transcript_28503;F01_transcript_35829;F01_transcript_38165;F01_transcript_38919;F01_transcript_41927;F01_transcript_43099;F01_transcript_43827;F01_transcript_45797;F01_transcript_45911;F01_transcript_46150;F01_transcript_47163;F01_transcript_48421;F01_transcript_48959;F01_transcript_50023;F0…
F01_transcript_17895	F01_transcript_10331;F01_transcript_25398;F01_transcript_26949;F01_transcript_3183;F01_transcript_3188;F01_transcript_38462;F01_transcript_39273;F01_transcript_39346;F01_transcript_42355;F01_transcript_42612;F01_transcript_44085;F01_transcript_45637;F01_transcript_49078;F01_transcript_4960;F01_transcript_52672;F01_transcript_56386;F01_transcript_61499;F01_transcript_7041
F01_transcript_57579	F01_transcript_18189;F01_transcript_18231;F01_transcript_19019;F01_transcript_19333;F01_transcript_20627;F01_transcript_21062;F01_transcript_24712;F01_transcript_25703;F01_transcript_26270;F01_transcript_33211;F01_transcript_34497;F01_transcript_34867;F01_transcript_35814;F01_transcript_35927;F01_transcript_36009;F01_transcript_3784;F01_transcript_37890;F01_transcript_39503;F01_transcript_45567;F…
F01_transcript_20617	F01_transcript_11301;F01_transcript_18826;F01_transcript_19083;F01_transcript_19263;F01_transcript_28562;F01_transcript_29745;F01_transcript_30534;F01_transcript_30772;F01_transcript_3111;F01_transcript_31310;F01_transcript_31393;F01_transcript_3350;F01_transcript_34595;F01_transcript_37448;F01_transcript_40324;F01_transcript_4119;F01_transcript_43703;F01_transcript_47870;F01_transcript_48618;F01…
F01_transcript_58075	F01_transcript_11109;F01_transcript_17551;F01_transcript_17722;F01_transcript_2072;F01_transcript_22323;F01_transcript_24297;F01_transcript_30742;F01_transcript_31100;F01_transcript_33835;F01_transcript_36250;F01_transcript_37899;F01_transcript_38981;F01_transcript_42804;F01_transcript_43743;F01_transcript_45408;F01_transcript_48011;F01_transcript_48691;F01_transcript_50878;F01_transcript_51969;F…
F01_transcript_60254	F01_transcript_18384;F01_transcript_18856;F01_transcript_18886;F01_transcript_20808;F01_transcript_2087;F01_transcript_21132;F01_transcript_21727;F01_transcript_2213;F01_transcript_28649;F01_transcript_29141;F01_transcript_31382;F01_transcript_32438;F01_transcript_34106;F01_transcript_34521;F01_transcript_37149;F01_transcript_37455;F01_transcript_4103;F01_transcript_41112;F01_transcript_43583;F01…
F01_transcript_26688	F01_transcript_21373;F01_transcript_31111;F01_transcript_31393;F01_transcript_45743;F01_transcript_49060;F01_transcript_53754;F01_transcript_56060;F01_transcript_56729;F01_transcript_58177;F01_transcript_61100;F01_transcript_6939;F01_transcript_7384
F01_transcript_53925	F01_transcript_11131;F01_transcript_13919;F01_transcript_16360;F01_transcript_17410;F01_transcript_19231;F01_transcript_22369;F01_transcript_2249;F01_transcript_24623;F01_transcript_26489;F01_transcript_29691;F01_transcript_34827;F01_transcript_36180;F01_transcript_38357;F01_transcript_41984;F01_transcript_44181;F01_transcript_45966;F01_transcript_46315;F01_transcript_48967;F01_transcript_5268;F0…
F01_transcript_60267	F01_transcript_22381;F01_transcript_24824;F01_transcript_25232;F01_transcript_26490;F01_transcript_27072;F01_transcript_30698;F01_transcript_31093;F01_transcript_31298;F01_transcript_3157;F01_transcript_32067;F01_transcript_32666;F01_transcript_34470;F01_transcript_36680;F01_transcript_39930;F01_transcript_4168;F01_transcript_43494;F01_transcript_44158;F01_transcript_4439;F01_transcript_44858;F01…
F01_transcript_48870	F01_transcript_12267;F01_transcript_12641;F01_transcript_13415;F01_transcript_2408;F01_transcript_26091;F01_transcript_27493;F01_transcript_28444;F01_transcript_29821;F01_transcript_31530;F01_transcript_34905;F01_transcript_37965;F01_transcript_39387;F01_transcript_44369;F01_transcript_46360;F01_transcript_49083;F01_transcript_50201;F01_transcript_50769;F01_transcript_52284;F01_transcript_5276;F0…
F01_transcript_61655	F01_transcript_22774;F01_transcript_23109;F01_transcript_23309;F01_transcript_24857;F01_transcript_27377;F01_transcript_27458;F01_transcript_27610;F01_transcript_28002;F01_transcript_2802;F01_transcript_29935;F01_transcript_32670;F01_transcript_33862;F01_transcript_36235;F01_transcript_37327;F01_transcript_38781;F01_transcript_40234;F01_transcript_44246;F01_transcript_44858;F01_transcript_45543;F…
F01_transcript_57687	F01_transcript_16908;F01_transcript_22930;F01_transcript_25367;F01_transcript_27540;F01_transcript_30896;F01_transcript_33526;F01_transcript_37337;F01_transcript_41513;F01_transcript_45767;F01_transcript_45881;F01_transcript_49154;F01_transcript_51001;F01_transcript_55153;F01_transcript_58867;F01_transcript_60940;F01_transcript_7004
F01_transcript_60326	F01_transcript_1015;F01_transcript_11284;F01_transcript_18611;F01_transcript_23925;F01_transcript_33477;F01_transcript_33895;F01_transcript_35493;F01_transcript_38287;F01_transcript_39563;F01_transcript_39897;F01_transcript_4082;F01_transcript_43252;F01_transcript_45717;F01_transcript_51679;F01_transcript_52516;F01_transcript_59069
F01_transcript_35090	F01_transcript_10825;F01_transcript_10998;F01_transcript_18997;F01_transcript_19090;F01_transcript_27607;F01_transcript_27894;F01_transcript_30167;F01_transcript_31664;F01_transcript_31911;F01_transcript_38278;F01_transcript_42883;F01_transcript_43170;F01_transcript_4329;F01_transcript_44429;F01_transcript_44626;F01_transcript_45108;F01_transcript_45820;F01_transcript_46380;F01_transcript_47022;F…
F01_transcript_24802	F01_transcript_1416;F01_transcript_1425;F01_transcript_22764;F01_transcript_25729;F01_transcript_30999;F01_transcript_38956;F01_transcript_40607;F01_transcript_44351;F01_transcript_45125;F01_transcript_49870;F01_transcript_50058;F01_transcript_52052;F01_transcript_57906;F01_transcript_61848
F01_transcript_21846	F01_transcript_1475;F01_transcript_24652;F01_transcript_37435;F01_transcript_37766;F01_transcript_39154;F01_transcript_40724;F01_transcript_45279;F01_transcript_53437;F01_transcript_57103;F01_transcript_58743;F01_transcript_59695;F01_transcript_59715;F01_transcript_61725
F01_transcript_27823	F01_transcript_12555;F01_transcript_19938;F01_transcript_27448;F01_transcript_28837;F01_transcript_31436;F01_transcript_32633;F01_transcript_32865;F01_transcript_35232;F01_transcript_36253;F01_transcript_36612;F01_transcript_38657;F01_transcript_39338;F01_transcript_40297;F01_transcript_40587;F01_transcript_42931;F01_transcript_43662;F01_transcript_43709;F01_transcript_47624;F01_transcript_48269;…
F01_transcript_22414	F01_transcript_19711;F01_transcript_22533;F01_transcript_22774;F01_transcript_26382;F01_transcript_27458;F01_transcript_27610;F01_transcript_27693;F01_transcript_27835;F01_transcript_28002;F01_transcript_29935;F01_transcript_32670;F01_transcript_33862;F01_transcript_34033;F01_transcript_3532;F01_transcript_36235;F01_transcript_37327;F01_transcript_38781;F01_transcript_41919;F01_transcript_44246;F…
F01_transcript_61062	F01_transcript_10333;F01_transcript_125;F01_transcript_17213;F01_transcript_17277;F01_transcript_18360;F01_transcript_18819;F01_transcript_27649;F01_transcript_31637;F01_transcript_37277;F01_transcript_37377;F01_transcript_39888;F01_transcript_41657;F01_transcript_419;F01_transcript_42398;F01_transcript_46234;F01_transcript_46301;F01_transcript_46552;F01_transcript_47886;F01_transcript_4954;F01_t…
F01_transcript_22145	F01_transcript_10615;F01_transcript_16939;F01_transcript_23444;F01_transcript_24397;F01_transcript_25150;F01_transcript_25207;F01_transcript_27742;F01_transcript_27915;F01_transcript_27927;F01_transcript_30841;F01_transcript_3096;F01_transcript_31309;F01_transcript_3161;F01_transcript_33592;F01_transcript_34644;F01_transcript_38391;F01_transcript_40329;F01_transcript_45983;F01_transcript_58849;F0…
F01_transcript_44781	F01_transcript_1374;F01_transcript_21716;F01_transcript_23190;F01_transcript_31929;F01_transcript_32605;F01_transcript_34674;F01_transcript_35134;F01_transcript_35667;F01_transcript_35687;F01_transcript_38456;F01_transcript_41700;F01_transcript_43304;F01_transcript_43756;F01_transcript_4386;F01_transcript_45082;F01_transcript_4512;F01_transcript_45956;F01_transcript_4677;F01_transcript_47589;F01_…
F01_transcript_53058	F01_transcript_11563;F01_transcript_13685;F01_transcript_1838;F01_transcript_24039;F01_transcript_30044;F01_transcript_33837;F01_transcript_34207;F01_transcript_3516;F01_transcript_37025;F01_transcript_41639;F01_transcript_42597;F01_transcript_42728;F01_transcript_42815;F01_transcript_42857;F01_transcript_42923;F01_transcript_4397;F01_transcript_46253;F01_transcript_50623;F01_transcript_52642;F01…
F01_transcript_20128	F01_transcript_10930;F01_transcript_14721;F01_transcript_22504;F01_transcript_25906;F01_transcript_2672;F01_transcript_33065;F01_transcript_34792;F01_transcript_35228;F01_transcript_35816;F01_transcript_37233;F01_transcript_39110;F01_transcript_39815;F01_transcript_39857;F01_transcript_40359;F01_transcript_41972;F01_transcript_45401;F01_transcript_48279;F01_transcript_48754;F01_transcript_49416;F…
F01_transcript_20925	F01_transcript_12196;F01_transcript_13505;F01_transcript_14127;F01_transcript_14846;F01_transcript_17258;F01_transcript_18526;F01_transcript_18548;F01_transcript_20216;F01_transcript_26665;F01_transcript_27902;F01_transcript_28049;F01_transcript_28409;F01_transcript_29258;F01_transcript_30736;F01_transcript_32758;F01_transcript_33781;F01_transcript_33995;F01_transcript_35757;F01_transcript_40552;…
F01_transcript_62088	F01_transcript_22012;F01_transcript_31424;F01_transcript_32519;F01_transcript_34359;F01_transcript_35555;F01_transcript_35796;F01_transcript_36607;F01_transcript_36832;F01_transcript_37658;F01_transcript_38440;F01_transcript_40165;F01_transcript_42558;F01_transcript_42836;F01_transcript_43373;F01_transcript_44410;F01_transcript_45139;F01_transcript_47559;F01_transcript_47574;F01_transcript_50203;…
F01_transcript_33468	F01_transcript_11434;F01_transcript_12206;F01_transcript_13216;F01_transcript_16001;F01_transcript_23738;F01_transcript_29698;F01_transcript_30762;F01_transcript_32553;F01_transcript_33298;F01_transcript_33359;F01_transcript_35779;F01_transcript_35926;F01_transcript_36192;F01_transcript_38902;F01_transcript_39565;F01_transcript_41167;F01_transcript_41177;F01_transcript_41975;F01_transcript_42027;…
F01_transcript_62046	F01_transcript_17463;F01_transcript_30723;F01_transcript_32461;F01_transcript_36649;F01_transcript_39546;F01_transcript_41554;F01_transcript_45788;F01_transcript_46045;F01_transcript_47876;F01_transcript_48818;F01_transcript_51445;F01_transcript_5172;F01_transcript_55315
F01_transcript_41054	F01_transcript_13699;F01_transcript_18803;F01_transcript_245;F01_transcript_25386;F01_transcript_26203;F01_transcript_50479;F01_transcript_5440;F01_transcript_55270;F01_transcript_60409
F01_transcript_39926	F01_transcript_19906;F01_transcript_20150;F01_transcript_21525;F01_transcript_23098;F01_transcript_23665;F01_transcript_26941;F01_transcript_30867;F01_transcript_32726;F01_transcript_33280;F01_transcript_35313;F01_transcript_35941;F01_transcript_3732;F01_transcript_42581;F01_transcript_42838;F01_transcript_43530;F01_transcript_45751;F01_transcript_47077;F01_transcript_48027;F01_transcript_48517;F…
F01_transcript_60462	F01_transcript_19089;F01_transcript_22466;F01_transcript_24552;F01_transcript_24948;F01_transcript_25389;F01_transcript_3184;F01_transcript_33792;F01_transcript_33985;F01_transcript_34308;F01_transcript_3544;F01_transcript_3562;F01_transcript_39689;F01_transcript_40582;F01_transcript_41766;F01_transcript_43303;F01_transcript_47148;F01_transcript_50968;F01_transcript_57727
F01_transcript_21384	F01_transcript_14275;F01_transcript_20468;F01_transcript_22626;F01_transcript_22793;F01_transcript_23223;F01_transcript_27138;F01_transcript_27493;F01_transcript_28779;F01_transcript_29674;F01_transcript_29821;F01_transcript_31530;F01_transcript_31647;F01_transcript_34164;F01_transcript_37965;F01_transcript_42191;F01_transcript_46360;F01_transcript_49083;F01_transcript_50769;F01_transcript_52226;…
F01_transcript_5700	F01_transcript_12710;F01_transcript_13322;F01_transcript_13702;F01_transcript_1962;F01_transcript_20623;F01_transcript_24339;F01_transcript_26041;F01_transcript_28298;F01_transcript_28608;F01_transcript_30804;F01_transcript_30994;F01_transcript_3291;F01_transcript_32966;F01_transcript_40180;F01_transcript_43194;F01_transcript_46219;F01_transcript_47187;F01_transcript_52886;F01_transcript_52913;F0…
F01_transcript_61910	F01_transcript_18744;F01_transcript_21764;F01_transcript_222;F01_transcript_25908;F01_transcript_32803;F01_transcript_34317;F01_transcript_4648;F01_transcript_47101;F01_transcript_47588;F01_transcript_47778;F01_transcript_50265;F01_transcript_51566;F01_transcript_53691;F01_transcript_58840;F01_transcript_6825
F01_transcript_43168	F01_transcript_11939;F01_transcript_19716;F01_transcript_20270;F01_transcript_22382;F01_transcript_22658;F01_transcript_23224;F01_transcript_24514;F01_transcript_24837;F01_transcript_28993;F01_transcript_29360;F01_transcript_30216;F01_transcript_30450;F01_transcript_31123;F01_transcript_31505;F01_transcript_31951;F01_transcript_34293;F01_transcript_37429;F01_transcript_38445;F01_transcript_41081;…
F01_transcript_19794	F01_transcript_11305;F01_transcript_11469;F01_transcript_13139;F01_transcript_13429;F01_transcript_19965;F01_transcript_24885;F01_transcript_25599;F01_transcript_25885;F01_transcript_2714;F01_transcript_32175;F01_transcript_33571;F01_transcript_34378;F01_transcript_35305;F01_transcript_383;F01_transcript_40765;F01_transcript_44697;F01_transcript_45177;F01_transcript_48487;F01_transcript_49614;F01…
F01_transcript_18506	F01_transcript_10404;F01_transcript_11242;F01_transcript_14744;F01_transcript_17769;F01_transcript_18576;F01_transcript_19502;F01_transcript_21012;F01_transcript_22037;F01_transcript_23607;F01_transcript_24623;F01_transcript_2474;F01_transcript_27432;F01_transcript_2881;F01_transcript_29806;F01_transcript_34827;F01_transcript_423;F01_transcript_43626;F01_transcript_48845;F01_transcript_49469;F01_…
F01_transcript_32057	F01_transcript_11187;F01_transcript_14808;F01_transcript_24786;F01_transcript_25555;F01_transcript_26800;F01_transcript_31320;F01_transcript_34234;F01_transcript_34933;F01_transcript_35120;F01_transcript_35290;F01_transcript_35445;F01_transcript_37942;F01_transcript_45405;F01_transcript_45623;F01_transcript_45980;F01_transcript_46287;F01_transcript_47471;F01_transcript_51970;F01_transcript_52624;…
F01_transcript_42303	F01_transcript_103;F01_transcript_10734;F01_transcript_11078;F01_transcript_11561;F01_transcript_16825;F01_transcript_18323;F01_transcript_21223;F01_transcript_22331;F01_transcript_22795;F01_transcript_23974;F01_transcript_29108;F01_transcript_34334;F01_transcript_35313;F01_transcript_41605;F01_transcript_42838;F01_transcript_42851;F01_transcript_43573;F01_transcript_44477;F01_transcript_45751;F0…
F01_transcript_18142	F01_transcript_23442;F01_transcript_30378;F01_transcript_32165;F01_transcript_36569;F01_transcript_38454;F01_transcript_49834;F01_transcript_51534;F01_transcript_54179;F01_transcript_56007;F01_transcript_60892;F01_transcript_9790
F01_transcript_21886	F01_transcript_1120;F01_transcript_21413;F01_transcript_24295;F01_transcript_25608;F01_transcript_25941;F01_transcript_3229;F01_transcript_33875;F01_transcript_34397;F01_transcript_36505;F01_transcript_46439;F01_transcript_47357;F01_transcript_49078;F01_transcript_52652;F01_transcript_52836;F01_transcript_53319;F01_transcript_54786;F01_transcript_55125;F01_transcript_55499;F01_transcript_55956;F0…
F01_transcript_30632	F01_transcript_13322;F01_transcript_21720;F01_transcript_22886;F01_transcript_26711;F01_transcript_26879;F01_transcript_28094;F01_transcript_32955;F01_transcript_33389;F01_transcript_35755;F01_transcript_36356;F01_transcript_37914;F01_transcript_40121;F01_transcript_42013;F01_transcript_46967;F01_transcript_48800;F01_transcript_52652;F01_transcript_52914;F01_transcript_54467;F01_transcript_54575;…
F01_transcript_55803	F01_transcript_11160;F01_transcript_11482;F01_transcript_11506;F01_transcript_18498;F01_transcript_1854;F01_transcript_21986;F01_transcript_24332;F01_transcript_25566;F01_transcript_25655;F01_transcript_30560;F01_transcript_419;F01_transcript_42744;F01_transcript_4398;F01_transcript_4481;F01_transcript_44981;F01_transcript_47886;F01_transcript_48349;F01_transcript_5490;F01_transcript_54920;F01_tr…
F01_transcript_56013	F01_transcript_10328;F01_transcript_20178;F01_transcript_23842;F01_transcript_24644;F01_transcript_24789;F01_transcript_29088;F01_transcript_29691;F01_transcript_29716;F01_transcript_31651;F01_transcript_32958;F01_transcript_37793;F01_transcript_38267;F01_transcript_41828;F01_transcript_42016;F01_transcript_42511;F01_transcript_45396;F01_transcript_54777;F01_transcript_56525;F01_transcript_8224
F01_transcript_37725	F01_transcript_10130;F01_transcript_13948;F01_transcript_14439;F01_transcript_15274;F01_transcript_16458;F01_transcript_20767;F01_transcript_209;F01_transcript_22046;F01_transcript_31469;F01_transcript_31639;F01_transcript_34474;F01_transcript_38771;F01_transcript_39122;F01_transcript_42182;F01_transcript_42520;F01_transcript_43963;F01_transcript_45291;F01_transcript_47772;F01_transcript_47829;F0…
F01_transcript_31443	F01_transcript_13045;F01_transcript_20336;F01_transcript_21193;F01_transcript_23733;F01_transcript_243;F01_transcript_2484;F01_transcript_27985;F01_transcript_28168;F01_transcript_31052;F01_transcript_31419;F01_transcript_32896;F01_transcript_33404;F01_transcript_35290;F01_transcript_40017;F01_transcript_4218;F01_transcript_42253;F01_transcript_48907;F01_transcript_49735;F01_transcript_51401;F01_…
F01_transcript_52377	F01_transcript_1355;F01_transcript_19651;F01_transcript_2320;F01_transcript_26585;F01_transcript_29290;F01_transcript_29336;F01_transcript_29435;F01_transcript_30308;F01_transcript_35150;F01_transcript_35398;F01_transcript_35745;F01_transcript_40034;F01_transcript_40203;F01_transcript_40243;F01_transcript_40366;F01_transcript_42188;F01_transcript_42959;F01_transcript_45414;F01_transcript_46015;F0…
F01_transcript_27300	F01_transcript_14422;F01_transcript_16141;F01_transcript_21283;F01_transcript_21437;F01_transcript_23437;F01_transcript_23940;F01_transcript_24161;F01_transcript_25864;F01_transcript_27432;F01_transcript_2870;F01_transcript_29441;F01_transcript_32153;F01_transcript_35562;F01_transcript_35622;F01_transcript_36740;F01_transcript_39396;F01_transcript_40170;F01_transcript_40519;F01_transcript_43052;F…
F01_transcript_26168	F01_transcript_19569;F01_transcript_19715;F01_transcript_19869;F01_transcript_20150;F01_transcript_21779;F01_transcript_22950;F01_transcript_23013;F01_transcript_23098;F01_transcript_24850;F01_transcript_24891;F01_transcript_25457;F01_transcript_29773;F01_transcript_30327;F01_transcript_31296;F01_transcript_32726;F01_transcript_33486;F01_transcript_38240;F01_transcript_41120;F01_transcript_41694;…
F01_transcript_49443	F01_transcript_13601;F01_transcript_20411;F01_transcript_22012;F01_transcript_22180;F01_transcript_23336;F01_transcript_24291;F01_transcript_27981;F01_transcript_28919;F01_transcript_30112;F01_transcript_31422;F01_transcript_33110;F01_transcript_33342;F01_transcript_34452;F01_transcript_35359;F01_transcript_35362;F01_transcript_36066;F01_transcript_41728;F01_transcript_42990;F01_transcript_44531;…
F01_transcript_31573	F01_transcript_10749;F01_transcript_2545;F01_transcript_28296;F01_transcript_4119;F01_transcript_44380;F01_transcript_45421;F01_transcript_57880;F01_transcript_60846;F01_transcript_60879
F01_transcript_21004	F01_transcript_10771;F01_transcript_1247;F01_transcript_13319;F01_transcript_13367;F01_transcript_1428;F01_transcript_14537;F01_transcript_15974;F01_transcript_21833;F01_transcript_23313;F01_transcript_24891;F01_transcript_28989;F01_transcript_33288;F01_transcript_34366;F01_transcript_35941;F01_transcript_37664;F01_transcript_41504;F01_transcript_41684;F01_transcript_42646;F01_transcript_43163;F0…
F01_transcript_25466	F01_transcript_10414;F01_transcript_13143;F01_transcript_21250;F01_transcript_22496;F01_transcript_23552;F01_transcript_35724;F01_transcript_38915;F01_transcript_39047;F01_transcript_39503;F01_transcript_41418;F01_transcript_43800;F01_transcript_52332;F01_transcript_52962;F01_transcript_53517;F01_transcript_6141;F01_transcript_62054;F01_transcript_6815;F01_transcript_9169;F01_transcript_9268;F01_…
F01_transcript_41208	F01_transcript_22269;F01_transcript_27476;F01_transcript_34331;F01_transcript_42195;F01_transcript_56198;F01_transcript_61886;F01_transcript_6441
F01_transcript_19599	F01_transcript_1714;F01_transcript_19207;F01_transcript_22662;F01_transcript_24507;F01_transcript_24527;F01_transcript_24575;F01_transcript_24580;F01_transcript_25644;F01_transcript_26294;F01_transcript_29151;F01_transcript_29258;F01_transcript_29337;F01_transcript_31368;F01_transcript_31727;F01_transcript_32083;F01_transcript_34763;F01_transcript_36607;F01_transcript_37892;F01_transcript_41523;F…
F01_transcript_18107	F01_transcript_11900;F01_transcript_25113;F01_transcript_3004;F01_transcript_34452;F01_transcript_35177;F01_transcript_35524;F01_transcript_38278;F01_transcript_38558;F01_transcript_38983;F01_transcript_39519;F01_transcript_41650;F01_transcript_41892;F01_transcript_42935;F01_transcript_43335;F01_transcript_43946;F01_transcript_45752;F01_transcript_45942;F01_transcript_47061;F01_transcript_47667;F…
F01_transcript_40066	F01_transcript_10366;F01_transcript_12607;F01_transcript_17231;F01_transcript_20816;F01_transcript_25939;F01_transcript_27149;F01_transcript_27943;F01_transcript_28265;F01_transcript_28997;F01_transcript_33074;F01_transcript_33115;F01_transcript_3519;F01_transcript_35257;F01_transcript_38260;F01_transcript_38591;F01_transcript_38681;F01_transcript_44551;F01_transcript_47692;F01_transcript_47916;F…
F01_transcript_18143	F01_transcript_35113;F01_transcript_56152;F01_transcript_59333;F01_transcript_62037
F01_transcript_50814	F01_transcript_12523;F01_transcript_13656;F01_transcript_14769;F01_transcript_19912;F01_transcript_23694;F01_transcript_29174;F01_transcript_29911;F01_transcript_32605;F01_transcript_34722;F01_transcript_35273;F01_transcript_35667;F01_transcript_35950;F01_transcript_40271;F01_transcript_44951;F01_transcript_45766;F01_transcript_46569;F01_transcript_47673;F01_transcript_48658;F01_transcript_52648;…
F01_transcript_22211	F01_transcript_14739;F01_transcript_1906;F01_transcript_20198;F01_transcript_20946;F01_transcript_22687;F01_transcript_25014;F01_transcript_264;F01_transcript_30910;F01_transcript_31906;F01_transcript_34278;F01_transcript_35155;F01_transcript_3630;F01_transcript_36444;F01_transcript_37153;F01_transcript_38730;F01_transcript_38778;F01_transcript_40464;F01_transcript_44648;F01_transcript_48926;F01_…
F01_transcript_31738	F01_transcript_19970;F01_transcript_35445;F01_transcript_37214;F01_transcript_41090;F01_transcript_4155;F01_transcript_46136;F01_transcript_54816;F01_transcript_5518;F01_transcript_59285;F01_transcript_6440
F01_transcript_38982	F01_transcript_11844;F01_transcript_15511;F01_transcript_16185;F01_transcript_16859;F01_transcript_21457;F01_transcript_24457;F01_transcript_26431;F01_transcript_26668;F01_transcript_27302;F01_transcript_29141;F01_transcript_30785;F01_transcript_31111;F01_transcript_32571;F01_transcript_32698;F01_transcript_3354;F01_transcript_35982;F01_transcript_36529;F01_transcript_36999;F01_transcript_37756;F…
F01_transcript_36736	F01_transcript_11780;F01_transcript_20968;F01_transcript_23152;F01_transcript_23633;F01_transcript_27021;F01_transcript_27116;F01_transcript_28269;F01_transcript_29109;F01_transcript_33038;F01_transcript_35482;F01_transcript_37615;F01_transcript_38169;F01_transcript_39223;F01_transcript_41884;F01_transcript_44855;F01_transcript_47396;F01_transcript_47505;F01_transcript_48221;F01_transcript_48672;…
F01_transcript_42423	F01_transcript_1037;F01_transcript_10681;F01_transcript_15153;F01_transcript_20092;F01_transcript_20619;F01_transcript_21404;F01_transcript_21421;F01_transcript_23233;F01_transcript_24510;F01_transcript_25955;F01_transcript_28508;F01_transcript_30383;F01_transcript_31192;F01_transcript_37242;F01_transcript_44149;F01_transcript_45677;F01_transcript_47411;F01_transcript_48738;F01_transcript_51403;F…
F01_transcript_27497	F01_transcript_14669;F01_transcript_18851;F01_transcript_21492;F01_transcript_25336;F01_transcript_29250;F01_transcript_31105;F01_transcript_35820;F01_transcript_38736;F01_transcript_48029;F01_transcript_49196;F01_transcript_53515
F01_transcript_25094	F01_transcript_10658;F01_transcript_11315;F01_transcript_11952;F01_transcript_20717;F01_transcript_21751;F01_transcript_22978;F01_transcript_2520;F01_transcript_25387;F01_transcript_25458;F01_transcript_27336;F01_transcript_27712;F01_transcript_31859;F01_transcript_36130;F01_transcript_39828;F01_transcript_4205;F01_transcript_42728;F01_transcript_4273;F01_transcript_46013;F01_transcript_47005;F01…
F01_transcript_55122	F01_transcript_12623;F01_transcript_13433;F01_transcript_17237;F01_transcript_18628;F01_transcript_20648;F01_transcript_22489;F01_transcript_22524;F01_transcript_24124;F01_transcript_26417;F01_transcript_27821;F01_transcript_32019;F01_transcript_3350;F01_transcript_39886;F01_transcript_42863;F01_transcript_43060;F01_transcript_43698;F01_transcript_46014;F01_transcript_47695;F01_transcript_49108;F…
F01_transcript_60882	F01_transcript_27325;F01_transcript_28670;F01_transcript_31325;F01_transcript_31850;F01_transcript_40780;F01_transcript_44745;F01_transcript_51941;F01_transcript_5332;F01_transcript_8124;F01_transcript_9112;F01_transcript_9469
F01_transcript_38148	F01_transcript_21297;F01_transcript_21851;F01_transcript_22012;F01_transcript_23331;F01_transcript_25462;F01_transcript_26181;F01_transcript_27123;F01_transcript_27728;F01_transcript_28300;F01_transcript_28832;F01_transcript_29694;F01_transcript_29831;F01_transcript_31885;F01_transcript_33022;F01_transcript_34190;F01_transcript_35796;F01_transcript_36774;F01_transcript_40242;F01_transcript_43082;…
F01_transcript_21214	F01_transcript_19247;F01_transcript_20578;F01_transcript_20728;F01_transcript_28288;F01_transcript_29333;F01_transcript_30948;F01_transcript_32424;F01_transcript_35313;F01_transcript_36673;F01_transcript_38447;F01_transcript_38487;F01_transcript_41993;F01_transcript_42838;F01_transcript_43900;F01_transcript_45751;F01_transcript_46103;F01_transcript_47629;F01_transcript_47916;F01_transcript_48303;…
F01_transcript_36197	F01_transcript_13936;F01_transcript_14064;F01_transcript_17743;F01_transcript_18179;F01_transcript_20413;F01_transcript_22482;F01_transcript_22565;F01_transcript_28031;F01_transcript_28912;F01_transcript_29910;F01_transcript_3194;F01_transcript_32335;F01_transcript_35487;F01_transcript_36425;F01_transcript_37799;F01_transcript_38143;F01_transcript_39140;F01_transcript_39514;F01_transcript_44091;F…
F01_transcript_38405	F01_transcript_14257;F01_transcript_17862;F01_transcript_18198;F01_transcript_21520;F01_transcript_23780;F01_transcript_24147;F01_transcript_31730;F01_transcript_35367;F01_transcript_38210;F01_transcript_39302;F01_transcript_53987;F01_transcript_56490;F01_transcript_60293;F01_transcript_61005;F01_transcript_61605
F01_transcript_27622	F01_transcript_23092;F01_transcript_29347;F01_transcript_30111;F01_transcript_30380;F01_transcript_30567;F01_transcript_31678;F01_transcript_33746;F01_transcript_34674;F01_transcript_40104;F01_transcript_40565;F01_transcript_42054;F01_transcript_42286;F01_transcript_43514;F01_transcript_43646;F01_transcript_43932;F01_transcript_45990;F01_transcript_46278;F01_transcript_46940;F01_transcript_47589;…
F01_transcript_27110	F01_transcript_104;F01_transcript_1424;F01_transcript_1451;F01_transcript_20326;F01_transcript_28254;F01_transcript_32941;F01_transcript_4045;F01_transcript_51448;F01_transcript_51568;F01_transcript_51611;F01_transcript_51848;F01_transcript_53785;F01_transcript_53922;F01_transcript_54538;F01_transcript_54920;F01_transcript_55211;F01_transcript_55350;F01_transcript_55900;F01_transcript_55951;F01_t…
F01_transcript_30430	F01_transcript_1018;F01_transcript_11336;F01_transcript_20623;F01_transcript_20729;F01_transcript_22771;F01_transcript_27131;F01_transcript_32955;F01_transcript_34400;F01_transcript_35951;F01_transcript_36384;F01_transcript_36933;F01_transcript_37244;F01_transcript_39802;F01_transcript_41090;F01_transcript_45524;F01_transcript_49788;F01_transcript_53679;F01_transcript_56900;F01_transcript_58759;F…
F01_transcript_48943	F01_transcript_1055;F01_transcript_21639;F01_transcript_21957;F01_transcript_23169;F01_transcript_24273;F01_transcript_24834;F01_transcript_25895;F01_transcript_25962;F01_transcript_26386;F01_transcript_27779;F01_transcript_28167;F01_transcript_29102;F01_transcript_30481;F01_transcript_34960;F01_transcript_35337;F01_transcript_35660;F01_transcript_36448;F01_transcript_37538;F01_transcript_41226;F…
F01_transcript_12661	F01_transcript_14926;F01_transcript_1746;F01_transcript_1781;F01_transcript_20519;F01_transcript_22657;F01_transcript_24570;F01_transcript_25758;F01_transcript_26924;F01_transcript_28614;F01_transcript_31137;F01_transcript_34139;F01_transcript_4240;F01_transcript_4667;F01_transcript_48866;F01_transcript_50201;F01_transcript_54534;F01_transcript_55283;F01_transcript_55903;F01_transcript_56993;F01_…
F01_transcript_53470	F01_transcript_1297;F01_transcript_13210;F01_transcript_19277;F01_transcript_20126;F01_transcript_20189;F01_transcript_20447;F01_transcript_21512;F01_transcript_21804;F01_transcript_22034;F01_transcript_23316;F01_transcript_23809;F01_transcript_2434;F01_transcript_24643;F01_transcript_27830;F01_transcript_32115;F01_transcript_34256;F01_transcript_34370;F01_transcript_36237;F01_transcript_4038;F01…
F01_transcript_61335	F01_transcript_11237;F01_transcript_11556;F01_transcript_13762;F01_transcript_14410;F01_transcript_2234;F01_transcript_28508;F01_transcript_42655;F01_transcript_43968;F01_transcript_47283;F01_transcript_57190;F01_transcript_60259
F01_transcript_29105	F01_transcript_21297;F01_transcript_21751;F01_transcript_25784;F01_transcript_26778;F01_transcript_28279;F01_transcript_30872;F01_transcript_32083;F01_transcript_32697;F01_transcript_36854;F01_transcript_39778;F01_transcript_45154;F01_transcript_48490;F01_transcript_49534;F01_transcript_56504;F01_transcript_57346
F01_transcript_61930	F01_transcript_11137;F01_transcript_19967;F01_transcript_21274;F01_transcript_23528;F01_transcript_24518;F01_transcript_25336;F01_transcript_30460;F01_transcript_30531;F01_transcript_31240;F01_transcript_34580;F01_transcript_37351;F01_transcript_37566;F01_transcript_38624;F01_transcript_41140;F01_transcript_42043;F01_transcript_48656;F01_transcript_48993;F01_transcript_49829;F01_transcript_51318;…
F01_transcript_18255	F01_transcript_14040;F01_transcript_24186;F01_transcript_24893;F01_transcript_27090;F01_transcript_273;F01_transcript_31055;F01_transcript_33782;F01_transcript_36777;F01_transcript_39480;F01_transcript_51034;F01_transcript_61931
F01_transcript_31307	F01_transcript_11069;F01_transcript_12278;F01_transcript_12900;F01_transcript_13075;F01_transcript_13174;F01_transcript_16680;F01_transcript_18046;F01_transcript_18051;F01_transcript_19396;F01_transcript_22599;F01_transcript_26450;F01_transcript_32240;F01_transcript_33463;F01_transcript_33823;F01_transcript_35208;F01_transcript_35358;F01_transcript_35725;F01_transcript_40956;F01_transcript_41405;…
F01_transcript_38599	F01_transcript_11107;F01_transcript_14156;F01_transcript_15064;F01_transcript_16872;F01_transcript_18526;F01_transcript_22446;F01_transcript_23354;F01_transcript_23839;F01_transcript_28164;F01_transcript_29447;F01_transcript_32587;F01_transcript_32834;F01_transcript_36296;F01_transcript_38683;F01_transcript_41737;F01_transcript_42867;F01_transcript_46680;F01_transcript_47817;F01_transcript_48487;…
F01_transcript_40069	F01_transcript_10225;F01_transcript_10930;F01_transcript_12416;F01_transcript_15320;F01_transcript_1543;F01_transcript_16827;F01_transcript_17091;F01_transcript_17444;F01_transcript_22779;F01_transcript_28147;F01_transcript_32039;F01_transcript_3350;F01_transcript_34310;F01_transcript_34363;F01_transcript_38218;F01_transcript_38615;F01_transcript_40638;F01_transcript_41376;F01_transcript_42328;F0…
F01_transcript_46913	F01_transcript_11883;F01_transcript_12942;F01_transcript_20832;F01_transcript_22243;F01_transcript_22415;F01_transcript_22438;F01_transcript_23425;F01_transcript_25463;F01_transcript_26985;F01_transcript_34871;F01_transcript_35745;F01_transcript_35915;F01_transcript_39859;F01_transcript_39937;F01_transcript_4341;F01_transcript_43728;F01_transcript_45419;F01_transcript_46276;F01_transcript_48914;F…
F01_transcript_59802	F01_transcript_12302;F01_transcript_17410;F01_transcript_18428;F01_transcript_19834;F01_transcript_3259;F01_transcript_3350;F01_transcript_37771;F01_transcript_43626;F01_transcript_44524;F01_transcript_44756;F01_transcript_46315;F01_transcript_50892;F01_transcript_51512;F01_transcript_52329;F01_transcript_52551;F01_transcript_52819;F01_transcript_53631;F01_transcript_53986;F01_transcript_54045;F0…
F01_transcript_25672	F01_transcript_15325;F01_transcript_17006;F01_transcript_18905;F01_transcript_24331;F01_transcript_25655;F01_transcript_26286;F01_transcript_27745;F01_transcript_29670;F01_transcript_31748;F01_transcript_31959;F01_transcript_39316;F01_transcript_39473;F01_transcript_40673;F01_transcript_41098;F01_transcript_49452;F01_transcript_49824;F01_transcript_51821;F01_transcript_51904;F01_transcript_54171;…
F01_transcript_52177	F01_transcript_14401;F01_transcript_15478;F01_transcript_15714;F01_transcript_18353;F01_transcript_20553;F01_transcript_21613;F01_transcript_22180;F01_transcript_26087;F01_transcript_2645;F01_transcript_27615;F01_transcript_28225;F01_transcript_28864;F01_transcript_31917;F01_transcript_34280;F01_transcript_35350;F01_transcript_35679;F01_transcript_36718;F01_transcript_37526;F01_transcript_40272;F…
F01_transcript_21734	F01_transcript_12492;F01_transcript_23718;F01_transcript_2458;F01_transcript_26573;F01_transcript_27781;F01_transcript_29773;F01_transcript_32589;F01_transcript_33375;F01_transcript_33566;F01_transcript_33586;F01_transcript_34175;F01_transcript_34495;F01_transcript_35831;F01_transcript_39173;F01_transcript_39219;F01_transcript_39317;F01_transcript_41573;F01_transcript_44355;F01_transcript_45094;F…
F01_transcript_55004	F01_transcript_16501;F01_transcript_16721;F01_transcript_19583;F01_transcript_23885;F01_transcript_24247;F01_transcript_30219;F01_transcript_31280;F01_transcript_31831;F01_transcript_35682;F01_transcript_37036;F01_transcript_39754;F01_transcript_4219;F01_transcript_4514;F01_transcript_45731;F01_transcript_47668;F01_transcript_48161;F01_transcript_50725;F01_transcript_5824;F01_transcript_7941
F01_transcript_37898	F01_transcript_16815;F01_transcript_18323;F01_transcript_21223;F01_transcript_22795;F01_transcript_27221;F01_transcript_34840;F01_transcript_35313;F01_transcript_35941;F01_transcript_41558;F01_transcript_41605;F01_transcript_42838;F01_transcript_4428;F01_transcript_48517;F01_transcript_48599;F01_transcript_53124;F01_transcript_53913;F01_transcript_54774;F01_transcript_55979;F01_transcript_57560;F…
F01_transcript_22529	F01_transcript_126;F01_transcript_14125;F01_transcript_14552;F01_transcript_19271;F01_transcript_24065;F01_transcript_25696;F01_transcript_26205;F01_transcript_27015;F01_transcript_29026;F01_transcript_30117;F01_transcript_32708;F01_transcript_34196;F01_transcript_37301;F01_transcript_4145;F01_transcript_43464;F01_transcript_49138;F01_transcript_53533;F01_transcript_5882;F01_transcript_7030;F01_t…
F01_transcript_51483	F01_transcript_136;F01_transcript_23743;F01_transcript_25120;F01_transcript_25387;F01_transcript_25543;F01_transcript_29374;F01_transcript_30614;F01_transcript_32131;F01_transcript_32424;F01_transcript_36953;F01_transcript_3990;F01_transcript_40008;F01_transcript_40180;F01_transcript_42369;F01_transcript_43082;F01_transcript_44111;F01_transcript_44166;F01_transcript_46742;F01_transcript_47113;F01…
F01_transcript_48523	F01_transcript_23756;F01_transcript_29223
F01_transcript_56935	F01_transcript_48437;F01_transcript_52368
F01_transcript_42425	F01_transcript_1610;F01_transcript_16911;F01_transcript_17843;F01_transcript_18203;F01_transcript_18241;F01_transcript_21947;F01_transcript_22865;F01_transcript_26999;F01_transcript_27449;F01_transcript_32719;F01_transcript_4087;F01_transcript_42713;F01_transcript_47061;F01_transcript_47314;F01_transcript_47352;F01_transcript_48915;F01_transcript_53893;F01_transcript_54106;F01_transcript_57817;F0…
F01_transcript_50246	F01_transcript_10232;F01_transcript_10616;F01_transcript_15816;F01_transcript_17121;F01_transcript_24667;F01_transcript_25721;F01_transcript_29595;F01_transcript_31178;F01_transcript_34574;F01_transcript_34809;F01_transcript_35146;F01_transcript_357;F01_transcript_35993;F01_transcript_36233;F01_transcript_37617;F01_transcript_42434;F01_transcript_46247;F01_transcript_48298;F01_transcript_48897;F0…
F01_transcript_58316	F01_transcript_1055;F01_transcript_11800;F01_transcript_13282;F01_transcript_24273;F01_transcript_24834;F01_transcript_25962;F01_transcript_26386;F01_transcript_27010;F01_transcript_28167;F01_transcript_29102;F01_transcript_30481;F01_transcript_34960;F01_transcript_35337;F01_transcript_35660;F01_transcript_36448;F01_transcript_37538;F01_transcript_41226;F01_transcript_41291;F01_transcript_42593;F…
F01_transcript_27311	F01_transcript_11506;F01_transcript_17484;F01_transcript_21112;F01_transcript_2169;F01_transcript_22369;F01_transcript_24283;F01_transcript_27266;F01_transcript_2886;F01_transcript_28997;F01_transcript_32374;F01_transcript_3258;F01_transcript_45902;F01_transcript_45966;F01_transcript_46064;F01_transcript_48349;F01_transcript_51508;F01_transcript_51665;F01_transcript_53182;F01_transcript_54799;F01…
F01_transcript_33933	F01_transcript_10887;F01_transcript_1376;F01_transcript_14914;F01_transcript_20713;F01_transcript_23416;F01_transcript_23999;F01_transcript_2474;F01_transcript_24815;F01_transcript_26360;F01_transcript_2881;F01_transcript_29579;F01_transcript_29731;F01_transcript_32139;F01_transcript_32587;F01_transcript_32753;F01_transcript_33388;F01_transcript_34957;F01_transcript_37076;F01_transcript_44545;F01…
F01_transcript_27397	F01_transcript_10212;F01_transcript_12871;F01_transcript_13917;F01_transcript_18186;F01_transcript_19982;F01_transcript_20705;F01_transcript_23968;F01_transcript_32804;F01_transcript_37705;F01_transcript_39198;F01_transcript_4221;F01_transcript_43736;F01_transcript_44809;F01_transcript_45419;F01_transcript_46866;F01_transcript_47383;F01_transcript_48393;F01_transcript_49760;F01_transcript_51480;F…
F01_transcript_50870	F01_transcript_16001;F01_transcript_25803;F01_transcript_31296;F01_transcript_33298;F01_transcript_35432;F01_transcript_35779;F01_transcript_35926;F01_transcript_36192;F01_transcript_36828;F01_transcript_39565;F01_transcript_40006;F01_transcript_41167;F01_transcript_41177;F01_transcript_41975;F01_transcript_42314;F01_transcript_46630;F01_transcript_47219;F01_transcript_48525;F01_transcript_48980;…
F01_transcript_35064	F01_transcript_15532;F01_transcript_20489;F01_transcript_23895;F01_transcript_24185;F01_transcript_25577;F01_transcript_32108;F01_transcript_34790;F01_transcript_36410;F01_transcript_36437;F01_transcript_38189;F01_transcript_38558;F01_transcript_39181;F01_transcript_40274;F01_transcript_41102;F01_transcript_41888;F01_transcript_43337;F01_transcript_44580;F01_transcript_44632;F01_transcript_45774;…
F01_transcript_32388	F01_transcript_10887;F01_transcript_15468;F01_transcript_15714;F01_transcript_17456;F01_transcript_22345;F01_transcript_22795;F01_transcript_24295;F01_transcript_24351;F01_transcript_31746;F01_transcript_32175;F01_transcript_32250;F01_transcript_32693;F01_transcript_33571;F01_transcript_36691;F01_transcript_36854;F01_transcript_36891;F01_transcript_40090;F01_transcript_40391;F01_transcript_42089;…
F01_transcript_57545	F01_transcript_12280;F01_transcript_13096;F01_transcript_13350;F01_transcript_13589;F01_transcript_19090;F01_transcript_19841;F01_transcript_20218;F01_transcript_20235;F01_transcript_22729;F01_transcript_27894;F01_transcript_29708;F01_transcript_31259;F01_transcript_35596;F01_transcript_36084;F01_transcript_36094;F01_transcript_37712;F01_transcript_47390;F01_transcript_49894;F01_transcript_50910;…
F01_transcript_26266	F01_transcript_24787;F01_transcript_32640;F01_transcript_33383;F01_transcript_41650;F01_transcript_48437;F01_transcript_54435;F01_transcript_57441;F01_transcript_8385
F01_transcript_43369	F01_transcript_1118;F01_transcript_11288;F01_transcript_11454;F01_transcript_11524;F01_transcript_1225;F01_transcript_13918;F01_transcript_19595;F01_transcript_23502;F01_transcript_23913;F01_transcript_25113;F01_transcript_25142;F01_transcript_27318;F01_transcript_29728;F01_transcript_35398;F01_transcript_37378;F01_transcript_39570;F01_transcript_40034;F01_transcript_41098;F01_transcript_48308;F0…
F01_transcript_47009	F01_transcript_12961;F01_transcript_23839;F01_transcript_24382;F01_transcript_25735;F01_transcript_2745;F01_transcript_27615;F01_transcript_31868;F01_transcript_32175;F01_transcript_33104;F01_transcript_3340;F01_transcript_34378;F01_transcript_36691;F01_transcript_36891;F01_transcript_40112;F01_transcript_40765;F01_transcript_40875;F01_transcript_44123;F01_transcript_45108;F01_transcript_45168;F0…
F01_transcript_30577	F01_transcript_11187;F01_transcript_13617;F01_transcript_14808;F01_transcript_16211;F01_transcript_18207;F01_transcript_31320;F01_transcript_35290;F01_transcript_36854;F01_transcript_37942;F01_transcript_39535;F01_transcript_39704;F01_transcript_40196;F01_transcript_42850;F01_transcript_44626;F01_transcript_45405;F01_transcript_45980;F01_transcript_47620;F01_transcript_49162;F01_transcript_49313;…
F01_transcript_54099	F01_transcript_27725;F01_transcript_28952;F01_transcript_34486;F01_transcript_39140
F01_transcript_41723	F01_transcript_15064;F01_transcript_17074;F01_transcript_19230;F01_transcript_19719;F01_transcript_25730;F01_transcript_27417;F01_transcript_35305;F01_transcript_36891;F01_transcript_38099;F01_transcript_38445;F01_transcript_38747;F01_transcript_43162;F01_transcript_45108;F01_transcript_45168;F01_transcript_46754;F01_transcript_47463;F01_transcript_48693;F01_transcript_49948;F01_transcript_50633;…
F01_transcript_55091	F01_transcript_14712;F01_transcript_19935;F01_transcript_31059;F01_transcript_31949;F01_transcript_36756;F01_transcript_37602;F01_transcript_41837;F01_transcript_43960;F01_transcript_46813;F01_transcript_53507;F01_transcript_5962
F01_transcript_47457	F01_transcript_13930;F01_transcript_1491;F01_transcript_154;F01_transcript_19180;F01_transcript_19186;F01_transcript_19851;F01_transcript_21208;F01_transcript_21848;F01_transcript_24481;F01_transcript_25687;F01_transcript_31057;F01_transcript_32666;F01_transcript_33732;F01_transcript_35519;F01_transcript_37488;F01_transcript_4066;F01_transcript_48819;F01_transcript_49824;F01_transcript_53816;F01_…
F01_transcript_58563	F01_transcript_18360;F01_transcript_18561;F01_transcript_20395;F01_transcript_21176;F01_transcript_22564;F01_transcript_27668;F01_transcript_34718;F01_transcript_35126;F01_transcript_38199;F01_transcript_4050;F01_transcript_40812;F01_transcript_41154;F01_transcript_44147;F01_transcript_44435;F01_transcript_45329;F01_transcript_45505;F01_transcript_457;F01_transcript_46218;F01_transcript_46325;F01…
F01_transcript_61728	F01_transcript_10523;F01_transcript_21910;F01_transcript_22606;F01_transcript_46496;F01_transcript_47431;F01_transcript_48912;F01_transcript_51665;F01_transcript_58957
F01_transcript_60717	F01_transcript_1163;F01_transcript_15989;F01_transcript_19137;F01_transcript_19394;F01_transcript_20164;F01_transcript_21166;F01_transcript_22381;F01_transcript_22449;F01_transcript_23646;F01_transcript_24262;F01_transcript_25637;F01_transcript_27371;F01_transcript_28502;F01_transcript_29579;F01_transcript_30098;F01_transcript_30191;F01_transcript_31644;F01_transcript_32418;F01_transcript_32428;F…
F01_transcript_33734	F01_transcript_10825;F01_transcript_15082;F01_transcript_16018;F01_transcript_18450;F01_transcript_18890;F01_transcript_18997;F01_transcript_19090;F01_transcript_27607;F01_transcript_27894;F01_transcript_31911;F01_transcript_31913;F01_transcript_37720;F01_transcript_38278;F01_transcript_42850;F01_transcript_42883;F01_transcript_4329;F01_transcript_44429;F01_transcript_45108;F01_transcript_45820;F…
F01_transcript_52366	F01_transcript_11472;F01_transcript_15100;F01_transcript_23136;F01_transcript_24710;F01_transcript_26147;F01_transcript_2739;F01_transcript_34710;F01_transcript_34739;F01_transcript_35708;F01_transcript_38430;F01_transcript_47619;F01_transcript_52034;F01_transcript_54096;F01_transcript_55779;F01_transcript_57987;F01_transcript_58481;F01_transcript_59153;F01_transcript_8380
F01_transcript_24638	F01_transcript_18962;F01_transcript_20549;F01_transcript_22855;F01_transcript_23855;F01_transcript_27926;F01_transcript_28250;F01_transcript_30006;F01_transcript_30331;F01_transcript_31304;F01_transcript_33344;F01_transcript_34795;F01_transcript_35305;F01_transcript_36077;F01_transcript_36561;F01_transcript_39024;F01_transcript_43566;F01_transcript_44814;F01_transcript_46857;F01_transcript_54132;…
F01_transcript_14814	F01_transcript_17685;F01_transcript_18821;F01_transcript_21869;F01_transcript_23181;F01_transcript_23294;F01_transcript_24283;F01_transcript_25003;F01_transcript_25228;F01_transcript_26298;F01_transcript_26819;F01_transcript_28285;F01_transcript_29136;F01_transcript_31584;F01_transcript_32124;F01_transcript_32526;F01_transcript_34921;F01_transcript_37374;F01_transcript_37377;F01_transcript_39045;…
F01_transcript_44213	F01_transcript_12030;F01_transcript_12160;F01_transcript_12449;F01_transcript_16396;F01_transcript_19156;F01_transcript_20279;F01_transcript_2534;F01_transcript_27184;F01_transcript_27668;F01_transcript_2797;F01_transcript_28329;F01_transcript_28891;F01_transcript_29885;F01_transcript_3020;F01_transcript_3379;F01_transcript_38031;F01_transcript_41925;F01_transcript_43295;F01_transcript_44108;F01_…
F01_transcript_21032	F01_transcript_16445;F01_transcript_16921;F01_transcript_2249;F01_transcript_24623;F01_transcript_27167;F01_transcript_34827;F01_transcript_43862;F01_transcript_49317;F01_transcript_49824;F01_transcript_49929;F01_transcript_51508;F01_transcript_51610;F01_transcript_51665;F01_transcript_51821;F01_transcript_52243;F01_transcript_52645;F01_transcript_53182;F01_transcript_54797;F01_transcript_54920;F…
F01_transcript_47969	F01_transcript_17615;F01_transcript_18278;F01_transcript_19705;F01_transcript_31623;F01_transcript_34408;F01_transcript_56128
F01_transcript_60174	F01_transcript_19083;F01_transcript_19324;F01_transcript_20293;F01_transcript_22200;F01_transcript_23212;F01_transcript_23316;F01_transcript_23762;F01_transcript_24935;F01_transcript_26986;F01_transcript_27292;F01_transcript_28974;F01_transcript_33967;F01_transcript_34649;F01_transcript_35170;F01_transcript_37690;F01_transcript_37903;F01_transcript_38689;F01_transcript_39422;F01_transcript_43512;…
F01_transcript_29539	F01_transcript_12821;F01_transcript_29903;F01_transcript_39914;F01_transcript_40405;F01_transcript_41689;F01_transcript_49365;F01_transcript_5815;F01_transcript_58385
F01_transcript_55365	F01_transcript_11190;F01_transcript_13000;F01_transcript_13269;F01_transcript_13683;F01_transcript_14990;F01_transcript_20088;F01_transcript_21099;F01_transcript_21199;F01_transcript_24411;F01_transcript_25451;F01_transcript_25605;F01_transcript_25962;F01_transcript_26558;F01_transcript_27858;F01_transcript_30481;F01_transcript_30520;F01_transcript_37685;F01_transcript_38196;F01_transcript_38845;…
F01_transcript_51766	F01_transcript_14174;F01_transcript_16471;F01_transcript_24935;F01_transcript_27121;F01_transcript_30228;F01_transcript_30910;F01_transcript_31238;F01_transcript_33632;F01_transcript_33654;F01_transcript_33759;F01_transcript_37658;F01_transcript_38375;F01_transcript_38769;F01_transcript_39914;F01_transcript_40220;F01_transcript_45126;F01_transcript_46220;F01_transcript_46402;F01_transcript_48923;…
F01_transcript_17285	F01_transcript_10016;F01_transcript_10177;F01_transcript_10855;F01_transcript_11325;F01_transcript_20938;F01_transcript_22142;F01_transcript_23393;F01_transcript_26358;F01_transcript_26586;F01_transcript_28085;F01_transcript_3287;F01_transcript_37426;F01_transcript_41894;F01_transcript_42426;F01_transcript_4342;F01_transcript_43494;F01_transcript_43786;F01_transcript_4500;F01_transcript_45281;F01…
F01_transcript_54845	F01_transcript_25703;F01_transcript_26113;F01_transcript_26791;F01_transcript_26839;F01_transcript_28423;F01_transcript_31259;F01_transcript_31731;F01_transcript_33155;F01_transcript_33211;F01_transcript_35814;F01_transcript_37114;F01_transcript_40239;F01_transcript_41082;F01_transcript_43255;F01_transcript_4402;F01_transcript_45369;F01_transcript_47181;F01_transcript_47923;F01_transcript_48598;F…
F01_transcript_53054	F01_transcript_11349;F01_transcript_18543;F01_transcript_2295;F01_transcript_23344;F01_transcript_2371;F01_transcript_29436;F01_transcript_43019;F01_transcript_45588;F01_transcript_49365
F01_transcript_56288	F01_transcript_104;F01_transcript_11746;F01_transcript_13543;F01_transcript_1424;F01_transcript_1451;F01_transcript_17295;F01_transcript_17301;F01_transcript_19470;F01_transcript_23970;F01_transcript_28254;F01_transcript_3104;F01_transcript_31532;F01_transcript_32941;F01_transcript_3566;F01_transcript_4045;F01_transcript_50089;F01_transcript_51611;F01_transcript_52011;F01_transcript_53166;F01_tra…
F01_transcript_51533	F01_transcript_10630;F01_transcript_11692;F01_transcript_15058;F01_transcript_15693;F01_transcript_21696;F01_transcript_22906;F01_transcript_29838;F01_transcript_35780;F01_transcript_36612;F01_transcript_36729;F01_transcript_383;F01_transcript_3872;F01_transcript_3888;F01_transcript_38923;F01_transcript_3926;F01_transcript_43299;F01_transcript_47677;F01_transcript_48521;F01_transcript_57024;F01_t…
F01_transcript_33581	F01_transcript_16055;F01_transcript_16362;F01_transcript_18027;F01_transcript_18349;F01_transcript_2247;F01_transcript_2367;F01_transcript_2623;F01_transcript_2856;F01_transcript_31459;F01_transcript_31746;F01_transcript_35337;F01_transcript_35918;F01_transcript_36515;F01_transcript_36666;F01_transcript_36691;F01_transcript_41112;F01_transcript_41570;F01_transcript_48920;F01_transcript_50116;F01_…
F01_transcript_24862	F01_transcript_49952;F01_transcript_5085;F01_transcript_56590
F01_transcript_45349	F01_transcript_125;F01_transcript_19268;F01_transcript_19609;F01_transcript_20840;F01_transcript_27927;F01_transcript_33908;F01_transcript_39439;F01_transcript_41657;F01_transcript_42836;F01_transcript_46163;F01_transcript_46991;F01_transcript_47392;F01_transcript_50577;F01_transcript_51534;F01_transcript_52657;F01_transcript_54002;F01_transcript_54221;F01_transcript_54222;F01_transcript_54842;F0…
F01_transcript_45538	F01_transcript_15957;F01_transcript_16088;F01_transcript_21234;F01_transcript_21444;F01_transcript_23727;F01_transcript_257;F01_transcript_2856;F01_transcript_30236;F01_transcript_33420;F01_transcript_33811;F01_transcript_36333;F01_transcript_36530;F01_transcript_36972;F01_transcript_41147;F01_transcript_42600;F01_transcript_4280;F01_transcript_44123;F01_transcript_44832;F01_transcript_47157;F01_…
F01_transcript_59021	F01_transcript_104;F01_transcript_1424;F01_transcript_1451;F01_transcript_20326;F01_transcript_28254;F01_transcript_32941;F01_transcript_4045;F01_transcript_50695;F01_transcript_51448;F01_transcript_51611;F01_transcript_51848;F01_transcript_53785;F01_transcript_53922;F01_transcript_54538;F01_transcript_54920;F01_transcript_55211;F01_transcript_55350;F01_transcript_55900;F01_transcript_55951;F01_t…
F01_transcript_28764	F01_transcript_15529;F01_transcript_15790;F01_transcript_18540;F01_transcript_18561;F01_transcript_19399;F01_transcript_21201;F01_transcript_22366;F01_transcript_26850;F01_transcript_28119;F01_transcript_29546;F01_transcript_32878;F01_transcript_33246;F01_transcript_37141;F01_transcript_37767;F01_transcript_38168;F01_transcript_39857;F01_transcript_42200;F01_transcript_44011;F01_transcript_457;F0…
F01_transcript_55580	F01_transcript_14184;F01_transcript_1740;F01_transcript_19875;F01_transcript_20508;F01_transcript_20699;F01_transcript_21495;F01_transcript_23024;F01_transcript_24113;F01_transcript_25463;F01_transcript_26321;F01_transcript_28551;F01_transcript_29093;F01_transcript_30496;F01_transcript_33671;F01_transcript_33903;F01_transcript_38837;F01_transcript_39399;F01_transcript_48509;F01_transcript_48902;F…
F01_transcript_42076	F01_transcript_1054;F01_transcript_10984;F01_transcript_13398;F01_transcript_18698;F01_transcript_18947;F01_transcript_21702;F01_transcript_25016;F01_transcript_2541;F01_transcript_28997;F01_transcript_29120;F01_transcript_29802;F01_transcript_3608;F01_transcript_37382;F01_transcript_41941;F01_transcript_42358;F01_transcript_45619;F01_transcript_45824;F01_transcript_46457;F01_transcript_47199;F01…
F01_transcript_42647	F01_transcript_11137;F01_transcript_19967;F01_transcript_21274;F01_transcript_23528;F01_transcript_24518;F01_transcript_25336;F01_transcript_30460;F01_transcript_30531;F01_transcript_31240;F01_transcript_34580;F01_transcript_37351;F01_transcript_37566;F01_transcript_37732;F01_transcript_37783;F01_transcript_38624;F01_transcript_40776;F01_transcript_41140;F01_transcript_48656;F01_transcript_48993;…
F01_transcript_50524	F01_transcript_104;F01_transcript_11506;F01_transcript_12380;F01_transcript_12385;F01_transcript_12671;F01_transcript_13503;F01_transcript_18423;F01_transcript_19470;F01_transcript_19906;F01_transcript_22618;F01_transcript_23258;F01_transcript_26911;F01_transcript_29170;F01_transcript_32941;F01_transcript_34955;F01_transcript_3638;F01_transcript_36504;F01_transcript_38076;F01_transcript_43124;F01…
F01_transcript_20872	F01_transcript_11733;F01_transcript_13589;F01_transcript_13776;F01_transcript_17615;F01_transcript_19705;F01_transcript_23377;F01_transcript_23780;F01_transcript_25541;F01_transcript_25777;F01_transcript_29036;F01_transcript_3230;F01_transcript_3363;F01_transcript_3443;F01_transcript_34490;F01_transcript_37354;F01_transcript_40333;F01_transcript_40604;F01_transcript_40831;F01_transcript_45509;F01…
F01_transcript_48241	F01_transcript_12463;F01_transcript_12961;F01_transcript_14007;F01_transcript_15120;F01_transcript_15148;F01_transcript_19439;F01_transcript_19473;F01_transcript_24382;F01_transcript_25735;F01_transcript_27543;F01_transcript_27615;F01_transcript_28164;F01_transcript_30250;F01_transcript_30354;F01_transcript_31913;F01_transcript_33104;F01_transcript_36412;F01_transcript_36691;F01_transcript_41191;…
F01_transcript_54505	F01_transcript_1256;F01_transcript_1378;F01_transcript_14837;F01_transcript_1610;F01_transcript_17182;F01_transcript_17583;F01_transcript_25674;F01_transcript_26413;F01_transcript_26999;F01_transcript_30531;F01_transcript_32805;F01_transcript_35730;F01_transcript_40660;F01_transcript_43868;F01_transcript_45636;F01_transcript_47471;F01_transcript_52317;F01_transcript_53497;F01_transcript_55922;F01…
F01_transcript_44249	F01_transcript_10478;F01_transcript_13978;F01_transcript_15071;F01_transcript_20714;F01_transcript_20802;F01_transcript_24718;F01_transcript_25425;F01_transcript_28706;F01_transcript_29892;F01_transcript_2993;F01_transcript_32893;F01_transcript_41886;F01_transcript_43641;F01_transcript_44524;F01_transcript_44886;F01_transcript_45244;F01_transcript_47919;F01_transcript_50129;F01_transcript_53930;F…
F01_transcript_39538	F01_transcript_14595;F01_transcript_20881;F01_transcript_32520;F01_transcript_33870;F01_transcript_34306;F01_transcript_36209;F01_transcript_37828;F01_transcript_37890;F01_transcript_40746;F01_transcript_41390;F01_transcript_43392;F01_transcript_44297;F01_transcript_46298;F01_transcript_46436;F01_transcript_47716;F01_transcript_48396;F01_transcript_49826;F01_transcript_50834;F01_transcript_51448;…
F01_transcript_18618	F01_transcript_18416;F01_transcript_22774;F01_transcript_23109;F01_transcript_24857;F01_transcript_27377;F01_transcript_27458;F01_transcript_28002;F01_transcript_28150;F01_transcript_29935;F01_transcript_30775;F01_transcript_32670;F01_transcript_33862;F01_transcript_34490;F01_transcript_34574;F01_transcript_35368;F01_transcript_36235;F01_transcript_37327;F01_transcript_38781;F01_transcript_44246;…
F01_transcript_29122	F01_transcript_10033;F01_transcript_16095;F01_transcript_20148;F01_transcript_20866;F01_transcript_22449;F01_transcript_28305;F01_transcript_29074;F01_transcript_29213;F01_transcript_29264;F01_transcript_31644;F01_transcript_31929;F01_transcript_32428;F01_transcript_33805;F01_transcript_3411;F01_transcript_35070;F01_transcript_37739;F01_transcript_39624;F01_transcript_42547;F01_transcript_43604;F…
F01_transcript_20863	F01_transcript_10177;F01_transcript_17609;F01_transcript_22397;F01_transcript_26985;F01_transcript_27121;F01_transcript_32519;F01_transcript_34007;F01_transcript_34346;F01_transcript_37297;F01_transcript_40468;F01_transcript_4129;F01_transcript_41346;F01_transcript_41513;F01_transcript_41889;F01_transcript_43488;F01_transcript_43786;F01_transcript_51234;F01_transcript_53426;F01_transcript_55297;F…
F01_transcript_40852	F01_transcript_11592;F01_transcript_19465;F01_transcript_24244;F01_transcript_29679;F01_transcript_31310;F01_transcript_35528;F01_transcript_4625;F01_transcript_49801;F01_transcript_52088;F01_transcript_53263;F01_transcript_53833;F01_transcript_55034;F01_transcript_57451;F01_transcript_58674
F01_transcript_30302	F01_transcript_10630;F01_transcript_11692;F01_transcript_15058;F01_transcript_15693;F01_transcript_21696;F01_transcript_22906;F01_transcript_29838;F01_transcript_36612;F01_transcript_36729;F01_transcript_3872;F01_transcript_3888;F01_transcript_38923;F01_transcript_3926;F01_transcript_47677;F01_transcript_48521;F01_transcript_57024;F01_transcript_57408;F01_transcript_57705;F01_transcript_58647;F01…
F01_transcript_33310	F01_transcript_17730;F01_transcript_18996;F01_transcript_19338;F01_transcript_19641;F01_transcript_24929;F01_transcript_28924;F01_transcript_31787;F01_transcript_36106;F01_transcript_38703;F01_transcript_38892;F01_transcript_39031;F01_transcript_39888;F01_transcript_41186;F01_transcript_42935;F01_transcript_43966;F01_transcript_45632;F01_transcript_50941;F01_transcript_51451;F01_transcript_51981;…
F01_transcript_18554	F01_transcript_10305;F01_transcript_13624;F01_transcript_15831;F01_transcript_31543;F01_transcript_32519;F01_transcript_34526;F01_transcript_38852;F01_transcript_39714;F01_transcript_40257;F01_transcript_43477;F01_transcript_43792;F01_transcript_44501;F01_transcript_44561;F01_transcript_44836;F01_transcript_45014;F01_transcript_45281;F01_transcript_45539;F01_transcript_47105;F01_transcript_47151;…
F01_transcript_22920	F01_transcript_13125;F01_transcript_16744;F01_transcript_19036;F01_transcript_19999;F01_transcript_20765;F01_transcript_24646;F01_transcript_25653;F01_transcript_26441;F01_transcript_28166;F01_transcript_28455;F01_transcript_28724;F01_transcript_29211;F01_transcript_29453;F01_transcript_30489;F01_transcript_31787;F01_transcript_32805;F01_transcript_33148;F01_transcript_34635;F01_transcript_36441;…
F01_transcript_57567	F01_transcript_11792;F01_transcript_12218;F01_transcript_12514;F01_transcript_19724;F01_transcript_23481;F01_transcript_23507;F01_transcript_28036;F01_transcript_33172;F01_transcript_34238;F01_transcript_42148;F01_transcript_43655;F01_transcript_44958;F01_transcript_47927;F01_transcript_47951;F01_transcript_5168;F01_transcript_59826;F01_transcript_7809;F01_transcript_8102;F01_transcript_8638
F01_transcript_51546	F01_transcript_12993;F01_transcript_23433;F01_transcript_23448;F01_transcript_28187;F01_transcript_29876;F01_transcript_35166;F01_transcript_35177;F01_transcript_36450;F01_transcript_37075;F01_transcript_38502;F01_transcript_40004;F01_transcript_47602;F01_transcript_48511;F01_transcript_48524;F01_transcript_50577;F01_transcript_50675;F01_transcript_50845;F01_transcript_51852;F01_transcript_52947;…
F01_transcript_26471	F01_transcript_10589;F01_transcript_10696;F01_transcript_12480;F01_transcript_21828;F01_transcript_24763;F01_transcript_25599;F01_transcript_26491;F01_transcript_27651;F01_transcript_28842;F01_transcript_34729;F01_transcript_36182;F01_transcript_37416;F01_transcript_39464;F01_transcript_40976;F01_transcript_41697;F01_transcript_43359;F01_transcript_44454;F01_transcript_45764;F01_transcript_45775;…
F01_transcript_30135	F01_transcript_11224;F01_transcript_14073;F01_transcript_17666;F01_transcript_18574;F01_transcript_21554;F01_transcript_22152;F01_transcript_24846;F01_transcript_27573;F01_transcript_29008;F01_transcript_29302;F01_transcript_30087;F01_transcript_3183;F01_transcript_32225;F01_transcript_38248;F01_transcript_43440;F01_transcript_43739;F01_transcript_44437;F01_transcript_45072;F01_transcript_48428;F…
F01_transcript_51850	F01_transcript_1634;F01_transcript_22099;F01_transcript_22222;F01_transcript_33034;F01_transcript_33526;F01_transcript_35685;F01_transcript_39639;F01_transcript_43460;F01_transcript_53115;F01_transcript_55331;F01_transcript_60078
F01_transcript_41730	F01_transcript_11534;F01_transcript_23878;F01_transcript_2958;F01_transcript_3539;F01_transcript_35515;F01_transcript_3762;F01_transcript_421;F01_transcript_49656;F01_transcript_53712;F01_transcript_5660;F01_transcript_59028;F01_transcript_61597
F01_transcript_39009	F01_transcript_11304;F01_transcript_13919;F01_transcript_19308;F01_transcript_27269;F01_transcript_28794;F01_transcript_29670;F01_transcript_30413;F01_transcript_32984;F01_transcript_36189;F01_transcript_4014;F01_transcript_40976;F01_transcript_43220;F01_transcript_44767;F01_transcript_46061;F01_transcript_46171;F01_transcript_48420;F01_transcript_48516;F01_transcript_50369;F01_transcript_51568;F…
F01_transcript_43882	F01_transcript_12502;F01_transcript_26597;F01_transcript_31111;F01_transcript_34328;F01_transcript_40656;F01_transcript_48487;F01_transcript_59261;F01_transcript_60588
F01_transcript_40499	F01_transcript_18416;F01_transcript_21343;F01_transcript_22216;F01_transcript_22282;F01_transcript_22729;F01_transcript_23712;F01_transcript_25183;F01_transcript_26008;F01_transcript_27224;F01_transcript_34574;F01_transcript_34921;F01_transcript_36615;F01_transcript_43374;F01_transcript_43666;F01_transcript_44966;F01_transcript_46410;F01_transcript_46472;F01_transcript_47207;F01_transcript_49728;…
F01_transcript_26933	F01_transcript_16992;F01_transcript_20476;F01_transcript_2098;F01_transcript_23099;F01_transcript_26708;F01_transcript_29117;F01_transcript_29845;F01_transcript_36575;F01_transcript_49118;F01_transcript_59401;F01_transcript_8006;F01_transcript_8801
F01_transcript_24938	F01_transcript_19961;F01_transcript_20098;F01_transcript_22060;F01_transcript_24454;F01_transcript_24900;F01_transcript_27296;F01_transcript_27585;F01_transcript_27824;F01_transcript_28119;F01_transcript_29181;F01_transcript_41406;F01_transcript_41549;F01_transcript_42054;F01_transcript_42066;F01_transcript_42200;F01_transcript_43780;F01_transcript_45158;F01_transcript_47398;F01_transcript_48656;…
F01_transcript_36536	F01_transcript_1475;F01_transcript_14959;F01_transcript_21399;F01_transcript_24631;F01_transcript_24652;F01_transcript_28142;F01_transcript_32129;F01_transcript_32291;F01_transcript_32978;F01_transcript_33592;F01_transcript_34299;F01_transcript_34644;F01_transcript_37766;F01_transcript_39154;F01_transcript_39318;F01_transcript_41653;F01_transcript_43949;F01_transcript_45279;F01_transcript_45705;F…
F01_transcript_50424	F01_transcript_13806;F01_transcript_18290;F01_transcript_19111;F01_transcript_22518;F01_transcript_22734;F01_transcript_23710;F01_transcript_2375;F01_transcript_25545;F01_transcript_27097;F01_transcript_30407;F01_transcript_31944;F01_transcript_33622;F01_transcript_36120;F01_transcript_40443;F01_transcript_40475;F01_transcript_40692;F01_transcript_41724;F01_transcript_43415;F01_transcript_44134;F…
F01_transcript_29030	F01_transcript_1242;F01_transcript_1320;F01_transcript_14397;F01_transcript_14411;F01_transcript_15326;F01_transcript_23684;F01_transcript_25947;F01_transcript_28154;F01_transcript_32461;F01_transcript_34207;F01_transcript_36063;F01_transcript_38646;F01_transcript_43218;F01_transcript_45209;F01_transcript_46824;F01_transcript_47604;F01_transcript_47714;F01_transcript_52648;F01_transcript_7425
F01_transcript_18681	F01_transcript_20507;F01_transcript_21025;F01_transcript_21110;F01_transcript_21456;F01_transcript_21824;F01_transcript_2477;F01_transcript_25494;F01_transcript_26839;F01_transcript_29226;F01_transcript_29495;F01_transcript_37114;F01_transcript_39640;F01_transcript_39887;F01_transcript_40985;F01_transcript_43696;F01_transcript_43960;F01_transcript_4402;F01_transcript_48276;F01_transcript_48598;F0…
F01_transcript_55378	F01_transcript_11792;F01_transcript_13862;F01_transcript_19724;F01_transcript_22038;F01_transcript_23507;F01_transcript_25463;F01_transcript_26524;F01_transcript_32731;F01_transcript_3327;F01_transcript_34238;F01_transcript_35045;F01_transcript_37719;F01_transcript_40936;F01_transcript_42148;F01_transcript_42561;F01_transcript_45462;F01_transcript_46083;F01_transcript_46205;F01_transcript_46472;F…
F01_transcript_35523	F01_transcript_12319;F01_transcript_13005;F01_transcript_15518;F01_transcript_15917;F01_transcript_19051;F01_transcript_22418;F01_transcript_22951;F01_transcript_24173;F01_transcript_26071;F01_transcript_27357;F01_transcript_27827;F01_transcript_30257;F01_transcript_31291;F01_transcript_33865;F01_transcript_40068;F01_transcript_41209;F01_transcript_45085;F01_transcript_46766;F01_transcript_48505;…
F01_transcript_20443	F01_transcript_15729;F01_transcript_18698;F01_transcript_19097;F01_transcript_19761;F01_transcript_24446;F01_transcript_24708;F01_transcript_24891;F01_transcript_24953;F01_transcript_26721;F01_transcript_28749;F01_transcript_30462;F01_transcript_3164;F01_transcript_33094;F01_transcript_45656;F01_transcript_46642;F01_transcript_47370;F01_transcript_48495;F01_transcript_50368;F01_transcript_51252;F…
F01_transcript_24557	F01_transcript_10055;F01_transcript_1101;F01_transcript_12274;F01_transcript_19395;F01_transcript_2434;F01_transcript_25498;F01_transcript_25803;F01_transcript_30768;F01_transcript_32726;F01_transcript_39253;F01_transcript_41565;F01_transcript_41987;F01_transcript_43606;F01_transcript_45534;F01_transcript_45779;F01_transcript_46655;F01_transcript_46810;F01_transcript_49842;F01_transcript_52603;F0…
F01_transcript_47659	F01_transcript_20180;F01_transcript_21267;F01_transcript_21851;F01_transcript_22012;F01_transcript_22535;F01_transcript_23284;F01_transcript_23539;F01_transcript_27357;F01_transcript_29152;F01_transcript_31424;F01_transcript_33823;F01_transcript_34031;F01_transcript_36131;F01_transcript_36661;F01_transcript_37194;F01_transcript_38730;F01_transcript_41209;F01_transcript_41523;F01_transcript_41733;…
F01_transcript_47210	F01_transcript_14331;F01_transcript_19297;F01_transcript_20389;F01_transcript_30856;F01_transcript_31393;F01_transcript_33104;F01_transcript_33569;F01_transcript_36691;F01_transcript_37698;F01_transcript_40813;F01_transcript_41191;F01_transcript_41227;F01_transcript_41734;F01_transcript_4341;F01_transcript_44154;F01_transcript_4453;F01_transcript_45800;F01_transcript_4632;F01_transcript_46792;F01…
F01_transcript_56468	F01_transcript_21554;F01_transcript_26357;F01_transcript_29008;F01_transcript_32225;F01_transcript_33449;F01_transcript_38012;F01_transcript_39241;F01_transcript_43440;F01_transcript_44437;F01_transcript_48428;F01_transcript_48623;F01_transcript_49163;F01_transcript_49542;F01_transcript_52781;F01_transcript_55283;F01_transcript_57081;F01_transcript_57962;F01_transcript_59609
F01_transcript_17552	F01_transcript_12897;F01_transcript_15064;F01_transcript_16540;F01_transcript_17456;F01_transcript_21193;F01_transcript_21393;F01_transcript_23672;F01_transcript_27405;F01_transcript_29447;F01_transcript_32587;F01_transcript_38278;F01_transcript_38683;F01_transcript_40391;F01_transcript_41191;F01_transcript_41737;F01_transcript_4329;F01_transcript_44449;F01_transcript_45108;F01_transcript_46760;F…
F01_transcript_45650	F01_transcript_10318;F01_transcript_11121;F01_transcript_13551;F01_transcript_13965;F01_transcript_18463;F01_transcript_21249;F01_transcript_24118;F01_transcript_25875;F01_transcript_27003;F01_transcript_28120;F01_transcript_30021;F01_transcript_30312;F01_transcript_30644;F01_transcript_30681;F01_transcript_3204;F01_transcript_34936;F01_transcript_36243;F01_transcript_37844;F01_transcript_49514;F…
F01_transcript_44507	F01_transcript_11457;F01_transcript_12463;F01_transcript_15714;F01_transcript_18319;F01_transcript_19378;F01_transcript_19394;F01_transcript_20553;F01_transcript_22168;F01_transcript_25012;F01_transcript_25730;F01_transcript_25885;F01_transcript_28225;F01_transcript_28291;F01_transcript_29555;F01_transcript_32367;F01_transcript_3340;F01_transcript_36296;F01_transcript_3738;F01_transcript_39871;F0…
F01_transcript_47402	F01_transcript_1755;F01_transcript_21112;F01_transcript_21869;F01_transcript_22391;F01_transcript_23974;F01_transcript_24438;F01_transcript_26894;F01_transcript_27948;F01_transcript_29194;F01_transcript_29733;F01_transcript_32526;F01_transcript_3536;F01_transcript_35491;F01_transcript_36219;F01_transcript_38462;F01_transcript_40315;F01_transcript_45101;F01_transcript_45586;F01_transcript_47763;F0…
F01_transcript_60187	F01_transcript_122;F01_transcript_18420;F01_transcript_20687;F01_transcript_20819;F01_transcript_21297;F01_transcript_22180;F01_transcript_25116;F01_transcript_26201;F01_transcript_26573;F01_transcript_27923;F01_transcript_30443;F01_transcript_33238;F01_transcript_38109;F01_transcript_38634;F01_transcript_40084;F01_transcript_40855;F01_transcript_42640;F01_transcript_42679;F01_transcript_44832;F0…
F01_transcript_33195	F01_transcript_15982;F01_transcript_16545;F01_transcript_21491;F01_transcript_21777;F01_transcript_26782;F01_transcript_30117;F01_transcript_33098;F01_transcript_36102;F01_transcript_42621;F01_transcript_42705;F01_transcript_4602;F01_transcript_50964;F01_transcript_56765
F01_transcript_52003	F01_transcript_21252;F01_transcript_22752;F01_transcript_22831;F01_transcript_25018;F01_transcript_26668;F01_transcript_26717;F01_transcript_28399;F01_transcript_2905;F01_transcript_29487;F01_transcript_30565;F01_transcript_30573;F01_transcript_34537;F01_transcript_35869;F01_transcript_36289;F01_transcript_4003;F01_transcript_4075;F01_transcript_43396;F01_transcript_46411;F01_transcript_47016;F01…
F01_transcript_18680	F01_transcript_13989;F01_transcript_16899;F01_transcript_25254;F01_transcript_29240;F01_transcript_3338;F01_transcript_34635;F01_transcript_36316;F01_transcript_38768;F01_transcript_39300;F01_transcript_40117;F01_transcript_40180;F01_transcript_42558;F01_transcript_42867;F01_transcript_4329;F01_transcript_45108;F01_transcript_45586;F01_transcript_46680;F01_transcript_49948;F01_transcript_50937;F0…
F01_transcript_56661	F01_transcript_15945;F01_transcript_21877;F01_transcript_2494;F01_transcript_26090;F01_transcript_27609;F01_transcript_29807;F01_transcript_29920;F01_transcript_30026;F01_transcript_31334;F01_transcript_31793;F01_transcript_31852;F01_transcript_32111;F01_transcript_34243;F01_transcript_34324;F01_transcript_35195;F01_transcript_39639;F01_transcript_39823;F01_transcript_40989;F01_transcript_41564;F…
F01_transcript_39731	F01_transcript_11967;F01_transcript_12058;F01_transcript_17048;F01_transcript_17175;F01_transcript_17929;F01_transcript_18449;F01_transcript_20505;F01_transcript_21187;F01_transcript_24869;F01_transcript_26596;F01_transcript_30968;F01_transcript_33096;F01_transcript_34062;F01_transcript_37365;F01_transcript_38978;F01_transcript_39581;F01_transcript_39601;F01_transcript_41333;F01_transcript_43740;…
F01_transcript_21887	F01_transcript_12066;F01_transcript_1256;F01_transcript_20558;F01_transcript_24295;F01_transcript_24382;F01_transcript_26734;F01_transcript_35596;F01_transcript_35918;F01_transcript_36666;F01_transcript_37220;F01_transcript_40765;F01_transcript_41339;F01_transcript_41447;F01_transcript_42558;F01_transcript_42621;F01_transcript_44697;F01_transcript_4717;F01_transcript_47365;F01_transcript_48410;F0…
F01_transcript_36431	F01_transcript_20717;F01_transcript_25939;F01_transcript_26212;F01_transcript_26584;F01_transcript_28451;F01_transcript_28557;F01_transcript_29547;F01_transcript_31320;F01_transcript_32038;F01_transcript_33256;F01_transcript_33841;F01_transcript_33980;F01_transcript_35913;F01_transcript_37946;F01_transcript_39771;F01_transcript_41720;F01_transcript_43771;F01_transcript_45980;F01_transcript_46798;…
F01_transcript_48386	F01_transcript_15129;F01_transcript_16030;F01_transcript_19540;F01_transcript_22981;F01_transcript_26775;F01_transcript_27705;F01_transcript_27884;F01_transcript_28039;F01_transcript_28514;F01_transcript_34591;F01_transcript_42581;F01_transcript_44607;F01_transcript_45048;F01_transcript_46561;F01_transcript_47422;F01_transcript_50738;F01_transcript_51097;F01_transcript_53606;F01_transcript_55871;…
F01_transcript_21184	F01_transcript_1712;F01_transcript_17496;F01_transcript_30054;F01_transcript_32561;F01_transcript_38342;F01_transcript_48023;F01_transcript_52039;F01_transcript_54929;F01_transcript_61330;F01_transcript_61741;F01_transcript_77
F01_transcript_45377	F01_transcript_2286;F01_transcript_2509;F01_transcript_28912;F01_transcript_31494;F01_transcript_34383;F01_transcript_40563;F01_transcript_40978;F01_transcript_42140;F01_transcript_46021;F01_transcript_46719;F01_transcript_47052;F01_transcript_47377;F01_transcript_47576;F01_transcript_47982;F01_transcript_49365;F01_transcript_49391;F01_transcript_50745;F01_transcript_50969;F01_transcript_51419;F0…
F01_transcript_25546	F01_transcript_16892;F01_transcript_20989;F01_transcript_25760;F01_transcript_26146;F01_transcript_2787;F01_transcript_34049;F01_transcript_35656;F01_transcript_36189;F01_transcript_36420;F01_transcript_43466;F01_transcript_46984;F01_transcript_48489;F01_transcript_50884;F01_transcript_566;F01_transcript_58204
F01_transcript_29070	F01_transcript_1593;F01_transcript_18927;F01_transcript_21205;F01_transcript_22825;F01_transcript_23583;F01_transcript_23792;F01_transcript_27741;F01_transcript_28758;F01_transcript_31147;F01_transcript_31383;F01_transcript_33836;F01_transcript_35049;F01_transcript_36780;F01_transcript_38076;F01_transcript_38692;F01_transcript_41031;F01_transcript_43193;F01_transcript_48193;F01_transcript_4938;F0…
F01_transcript_37002	F01_transcript_20230;F01_transcript_25269;F01_transcript_28215;F01_transcript_30545;F01_transcript_31311;F01_transcript_31917;F01_transcript_32732;F01_transcript_34881;F01_transcript_37544;F01_transcript_44154;F01_transcript_4428;F01_transcript_44429;F01_transcript_45611;F01_transcript_47728;F01_transcript_5068;F01_transcript_50910;F01_transcript_51467;F01_transcript_51828;F01_transcript_53142;F0…
F01_transcript_55495	F01_transcript_12896;F01_transcript_27610;F01_transcript_29555;F01_transcript_29845;F01_transcript_31223;F01_transcript_31395;F01_transcript_34010;F01_transcript_34273;F01_transcript_34544;F01_transcript_40875;F01_transcript_45599;F01_transcript_45623;F01_transcript_45700;F01_transcript_47557;F01_transcript_48614;F01_transcript_48872;F01_transcript_49614;F01_transcript_49966;F01_transcript_50253;…
F01_transcript_34777	F01_transcript_10209;F01_transcript_10283;F01_transcript_12612;F01_transcript_15229;F01_transcript_19600;F01_transcript_23751;F01_transcript_25671;F01_transcript_26311;F01_transcript_28398;F01_transcript_32741;F01_transcript_35113;F01_transcript_36512;F01_transcript_38039;F01_transcript_38432;F01_transcript_39325;F01_transcript_42474;F01_transcript_44171;F01_transcript_44306;F01_transcript_46576;…
F01_transcript_57943	F01_transcript_14231;F01_transcript_14832;F01_transcript_18951;F01_transcript_19182;F01_transcript_20059;F01_transcript_20865;F01_transcript_23261;F01_transcript_25211;F01_transcript_26196;F01_transcript_28643;F01_transcript_31109;F01_transcript_33432;F01_transcript_34945;F01_transcript_36064;F01_transcript_38436;F01_transcript_40038;F01_transcript_41734;F01_transcript_51768;F01_transcript_552;F0…
F01_transcript_57731	F01_transcript_14793;F01_transcript_20281;F01_transcript_20533;F01_transcript_22794;F01_transcript_22917;F01_transcript_23780;F01_transcript_23932;F01_transcript_28236;F01_transcript_31984;F01_transcript_36359;F01_transcript_40525;F01_transcript_42055;F01_transcript_4284;F01_transcript_4415;F01_transcript_4713;F01_transcript_49952;F01_transcript_52502;F01_transcript_53987;F01_transcript_55067;F01…
F01_transcript_51278	F01_transcript_10072;F01_transcript_10225;F01_transcript_11205;F01_transcript_18771;F01_transcript_1997;F01_transcript_2051;F01_transcript_24238;F01_transcript_24555;F01_transcript_26845;F01_transcript_30972;F01_transcript_31929;F01_transcript_35403;F01_transcript_36668;F01_transcript_38865;F01_transcript_39966;F01_transcript_40366;F01_transcript_40744;F01_transcript_42729;F01_transcript_49418;F0…
F01_transcript_56600	F01_transcript_120;F01_transcript_27156;F01_transcript_30207;F01_transcript_30285;F01_transcript_30567;F01_transcript_31393;F01_transcript_33328;F01_transcript_36828;F01_transcript_39095;F01_transcript_39581;F01_transcript_42509;F01_transcript_42607;F01_transcript_42867;F01_transcript_46071;F01_transcript_46678;F01_transcript_46680;F01_transcript_47097;F01_transcript_47198;F01_transcript_48723;F0…
F01_transcript_56207	F01_transcript_14394;F01_transcript_14610;F01_transcript_15153;F01_transcript_15896;F01_transcript_19824;F01_transcript_20180;F01_transcript_22504;F01_transcript_29075;F01_transcript_31955;F01_transcript_32448;F01_transcript_34128;F01_transcript_35936;F01_transcript_36013;F01_transcript_36235;F01_transcript_36952;F01_transcript_38136;F01_transcript_39662;F01_transcript_41452;F01_transcript_43655;…
F01_transcript_37001	F01_transcript_17680;F01_transcript_19176;F01_transcript_19909;F01_transcript_23434;F01_transcript_24623;F01_transcript_24952;F01_transcript_26392;F01_transcript_28682;F01_transcript_29187;F01_transcript_29479;F01_transcript_30354;F01_transcript_34415;F01_transcript_34827;F01_transcript_40352;F01_transcript_41296;F01_transcript_42691;F01_transcript_48510;F01_transcript_49840;F01_transcript_49952;…
F01_transcript_2317	F01_transcript_19716;F01_transcript_23535;F01_transcript_24786;F01_transcript_2562;F01_transcript_25735;F01_transcript_25986;F01_transcript_27615;F01_transcript_31880;F01_transcript_32971;F01_transcript_34010;F01_transcript_36854;F01_transcript_36961;F01_transcript_38424;F01_transcript_39662;F01_transcript_40875;F01_transcript_42495;F01_transcript_4341;F01_transcript_43651;F01_transcript_47817;F0…
F01_transcript_28996	F01_transcript_23670;F01_transcript_2385;F01_transcript_24389;F01_transcript_24640;F01_transcript_24826;F01_transcript_2491;F01_transcript_28376;F01_transcript_31847;F01_transcript_3581;F01_transcript_3859;F01_transcript_56881;F01_transcript_59796
F01_transcript_25694	F01_transcript_20027;F01_transcript_21862;F01_transcript_24750;F01_transcript_26376;F01_transcript_26735;F01_transcript_35991;F01_transcript_39175;F01_transcript_39351;F01_transcript_41479;F01_transcript_43740;F01_transcript_44140;F01_transcript_45571;F01_transcript_45874;F01_transcript_46015;F01_transcript_47253;F01_transcript_49403;F01_transcript_49502;F01_transcript_51308;F01_transcript_51773;…
F01_transcript_42135	F01_transcript_22216;F01_transcript_28978;F01_transcript_35475;F01_transcript_35551;F01_transcript_37358;F01_transcript_38239;F01_transcript_39449;F01_transcript_39857;F01_transcript_40439;F01_transcript_40938;F01_transcript_41960;F01_transcript_42531;F01_transcript_43284;F01_transcript_46687;F01_transcript_47112;F01_transcript_47807;F01_transcript_48002;F01_transcript_48396;F01_transcript_49026;…
F01_transcript_41705	F01_transcript_10282;F01_transcript_10436;F01_transcript_11160;F01_transcript_11482;F01_transcript_21112;F01_transcript_22183;F01_transcript_26830;F01_transcript_2886;F01_transcript_29810;F01_transcript_30413;F01_transcript_31637;F01_transcript_32413;F01_transcript_32941;F01_transcript_36182;F01_transcript_3679;F01_transcript_3907;F01_transcript_42748;F01_transcript_44454;F01_transcript_47126;F01…
F01_transcript_20051	F01_transcript_19135;F01_transcript_21010;F01_transcript_21919;F01_transcript_22224;F01_transcript_23970;F01_transcript_25998;F01_transcript_2768;F01_transcript_34574;F01_transcript_35047;F01_transcript_3647;F01_transcript_3750;F01_transcript_42822;F01_transcript_45188;F01_transcript_48145;F01_transcript_4913;F01_transcript_49233;F01_transcript_49800;F01_transcript_50350;F01_transcript_50919;F01_…
F01_transcript_58847	F01_transcript_14861;F01_transcript_20241;F01_transcript_21013;F01_transcript_26046;F01_transcript_32803;F01_transcript_33111;F01_transcript_34119;F01_transcript_34395;F01_transcript_34868;F01_transcript_35675;F01_transcript_35849;F01_transcript_38152;F01_transcript_47837;F01_transcript_52391;F01_transcript_52968;F01_transcript_54184;F01_transcript_55154;F01_transcript_55160;F01_transcript_55932;…
F01_transcript_58049	F01_transcript_18617;F01_transcript_21060;F01_transcript_21310;F01_transcript_30095;F01_transcript_35620;F01_transcript_40861;F01_transcript_41047;F01_transcript_43567;F01_transcript_43602;F01_transcript_44462;F01_transcript_45320;F01_transcript_46745;F01_transcript_48497;F01_transcript_53003;F01_transcript_53390;F01_transcript_53723;F01_transcript_57558;F01_transcript_60560;F01_transcript_9783
F01_transcript_43346	F01_transcript_10209;F01_transcript_15957;F01_transcript_16088;F01_transcript_19956;F01_transcript_30319;F01_transcript_31746;F01_transcript_32672;F01_transcript_32693;F01_transcript_34378;F01_transcript_35787;F01_transcript_36891;F01_transcript_38747;F01_transcript_41813;F01_transcript_42407;F01_transcript_43046;F01_transcript_43170;F01_transcript_43283;F01_transcript_43635;F01_transcript_45700;…
F01_transcript_52800	F01_transcript_11506;F01_transcript_11702;F01_transcript_16686;F01_transcript_16891;F01_transcript_17184;F01_transcript_19369;F01_transcript_25003;F01_transcript_29322;F01_transcript_33688;F01_transcript_35601;F01_transcript_36269;F01_transcript_36927;F01_transcript_39357;F01_transcript_39503;F01_transcript_41492;F01_transcript_43605;F01_transcript_44909;F01_transcript_45725;F01_transcript_45764;…
F01_transcript_18995	F01_transcript_10530;F01_transcript_14048;F01_transcript_1407;F01_transcript_20199;F01_transcript_22203;F01_transcript_23802;F01_transcript_29655;F01_transcript_31129;F01_transcript_33715;F01_transcript_38710;F01_transcript_39197;F01_transcript_41124;F01_transcript_42274;F01_transcript_44236;F01_transcript_44612;F01_transcript_44901;F01_transcript_45019;F01_transcript_52256;F01_transcript_53;F01_…
F01_transcript_39367	F01_transcript_21372;F01_transcript_23838;F01_transcript_24126;F01_transcript_27963;F01_transcript_30423;F01_transcript_34975;F01_transcript_40894;F01_transcript_48949;F01_transcript_51733;F01_transcript_52089;F01_transcript_55711;F01_transcript_55857;F01_transcript_6257;F01_transcript_6656;F01_transcript_6990;F01_transcript_8964;F01_transcript_9305
F01_transcript_53765	F01_transcript_11935;F01_transcript_12476;F01_transcript_18830;F01_transcript_18898;F01_transcript_19919;F01_transcript_20018;F01_transcript_20138;F01_transcript_21585;F01_transcript_21626;F01_transcript_23527;F01_transcript_30220;F01_transcript_33763;F01_transcript_36203;F01_transcript_36876;F01_transcript_37098;F01_transcript_4420;F01_transcript_44518;F01_transcript_4476;F01_transcript_45187;F0…
F01_transcript_43632	F01_transcript_15795;F01_transcript_1663;F01_transcript_1699;F01_transcript_21534;F01_transcript_22712;F01_transcript_26116;F01_transcript_2623;F01_transcript_2745;F01_transcript_31351;F01_transcript_31868;F01_transcript_32930;F01_transcript_35519;F01_transcript_39408;F01_transcript_47824;F01_transcript_47882;F01_transcript_5277;F01_transcript_53816;F01_transcript_54824;F01_transcript_56767;F01_t…
F01_transcript_22918	F01_transcript_11116;F01_transcript_11623;F01_transcript_1808;F01_transcript_21215;F01_transcript_21343;F01_transcript_21696;F01_transcript_21784;F01_transcript_24783;F01_transcript_26770;F01_transcript_27402;F01_transcript_28357;F01_transcript_31686;F01_transcript_35392;F01_transcript_35612;F01_transcript_35974;F01_transcript_37022;F01_transcript_43666;F01_transcript_43696;F01_transcript_44382;F…
F01_transcript_52751	F01_transcript_11792;F01_transcript_12218;F01_transcript_12514;F01_transcript_19724;F01_transcript_21623;F01_transcript_23481;F01_transcript_23507;F01_transcript_28036;F01_transcript_33172;F01_transcript_34238;F01_transcript_40936;F01_transcript_42148;F01_transcript_43655;F01_transcript_43711;F01_transcript_44587;F01_transcript_44958;F01_transcript_47927;F01_transcript_47951;F01_transcript_5168;F…
F01_transcript_44416	F01_transcript_14270;F01_transcript_14448;F01_transcript_19510;F01_transcript_27458;F01_transcript_32602;F01_transcript_33839;F01_transcript_33875;F01_transcript_4125;F01_transcript_43354;F01_transcript_45046;F01_transcript_45296;F01_transcript_46217;F01_transcript_47066;F01_transcript_47113;F01_transcript_47691;F01_transcript_47763;F01_transcript_49025;F01_transcript_49584;F01_transcript_49829;F…
F01_transcript_23642	F01_transcript_16457;F01_transcript_16630;F01_transcript_22069;F01_transcript_22340;F01_transcript_23474;F01_transcript_24220;F01_transcript_26320;F01_transcript_27406;F01_transcript_27835;F01_transcript_28477;F01_transcript_34190;F01_transcript_38797;F01_transcript_42916;F01_transcript_43322;F01_transcript_53311;F01_transcript_55799;F01_transcript_60644
F01_transcript_60935	F01_transcript_11000;F01_transcript_20558;F01_transcript_22777;F01_transcript_35426;F01_transcript_37680;F01_transcript_38475;F01_transcript_41772;F01_transcript_54559;F01_transcript_55211;F01_transcript_56479;F01_transcript_56799;F01_transcript_59209;F01_transcript_60159
F01_transcript_25950	F01_transcript_11602;F01_transcript_1192;F01_transcript_12514;F01_transcript_13226;F01_transcript_22365;F01_transcript_23122;F01_transcript_24896;F01_transcript_2608;F01_transcript_29071;F01_transcript_29782;F01_transcript_31216;F01_transcript_31343;F01_transcript_31742;F01_transcript_34595;F01_transcript_4168;F01_transcript_42376;F01_transcript_4439;F01_transcript_45127;F01_transcript_47720;F01_…
F01_transcript_61104	F01_transcript_16037;F01_transcript_16201;F01_transcript_16472;F01_transcript_16847;F01_transcript_17374;F01_transcript_18960;F01_transcript_21396;F01_transcript_22804;F01_transcript_23580;F01_transcript_28337;F01_transcript_28629;F01_transcript_31189;F01_transcript_34192;F01_transcript_35464;F01_transcript_36774;F01_transcript_38912;F01_transcript_38961;F01_transcript_39772;F01_transcript_41090;…
F01_transcript_50726	F01_transcript_10734;F01_transcript_11320;F01_transcript_12884;F01_transcript_13843;F01_transcript_21176;F01_transcript_27339;F01_transcript_27651;F01_transcript_34018;F01_transcript_34164;F01_transcript_34627;F01_transcript_34914;F01_transcript_36993;F01_transcript_40008;F01_transcript_41369;F01_transcript_42110;F01_transcript_43929;F01_transcript_45898;F01_transcript_46389;F01_transcript_47077;…
F01_transcript_47286	F01_transcript_12692;F01_transcript_19169;F01_transcript_20218;F01_transcript_21012;F01_transcript_21112;F01_transcript_23552;F01_transcript_2633;F01_transcript_27086;F01_transcript_3073;F01_transcript_3685;F01_transcript_39507;F01_transcript_41418;F01_transcript_41608;F01_transcript_42042;F01_transcript_4379;F01_transcript_44020;F01_transcript_45942;F01_transcript_47913;F01_transcript_49610;F01_…
F01_transcript_37485	F01_transcript_13346;F01_transcript_14688;F01_transcript_20550;F01_transcript_25568;F01_transcript_28854;F01_transcript_32453;F01_transcript_35531;F01_transcript_38938;F01_transcript_39637;F01_transcript_41111;F01_transcript_41292;F01_transcript_41374;F01_transcript_43932;F01_transcript_45677;F01_transcript_45760;F01_transcript_46402;F01_transcript_47374;F01_transcript_47427;F01_transcript_48113;…
F01_transcript_50273	F01_transcript_14431;F01_transcript_16789;F01_transcript_18576;F01_transcript_20808;F01_transcript_21132;F01_transcript_23607;F01_transcript_25981;F01_transcript_2886;F01_transcript_32438;F01_transcript_40242;F01_transcript_43862;F01_transcript_49469;F01_transcript_52241;F01_transcript_52304;F01_transcript_53402;F01_transcript_54710;F01_transcript_54799;F01_transcript_5490;F01_transcript_55267;F0…
F01_transcript_37640	F01_transcript_1677;F01_transcript_19256;F01_transcript_20704;F01_transcript_20714;F01_transcript_21054;F01_transcript_29944;F01_transcript_31379;F01_transcript_33670;F01_transcript_43656;F01_transcript_45275;F01_transcript_47543;F01_transcript_48497;F01_transcript_48861;F01_transcript_49333;F01_transcript_51899;F01_transcript_52248;F01_transcript_53837;F01_transcript_55096;F01_transcript_55491;F…
F01_transcript_36783	F01_transcript_11097;F01_transcript_11820;F01_transcript_15321;F01_transcript_18241;F01_transcript_19107;F01_transcript_19178;F01_transcript_19821;F01_transcript_20921;F01_transcript_21334;F01_transcript_24996;F01_transcript_27328;F01_transcript_27640;F01_transcript_27975;F01_transcript_28834;F01_transcript_31577;F01_transcript_3396;F01_transcript_34408;F01_transcript_40289;F01_transcript_4034;F0…
F01_transcript_58034	F01_transcript_23284;F01_transcript_30388;F01_transcript_37425;F01_transcript_39105;F01_transcript_41395;F01_transcript_43893;F01_transcript_47151;F01_transcript_48772;F01_transcript_48850;F01_transcript_49473;F01_transcript_54138;F01_transcript_56345;F01_transcript_58372;F01_transcript_58633;F01_transcript_58982;F01_transcript_8667
F01_transcript_37117	F01_transcript_1061;F01_transcript_1266;F01_transcript_1391;F01_transcript_18688;F01_transcript_19924;F01_transcript_24495;F01_transcript_31382;F01_transcript_35286;F01_transcript_37893;F01_transcript_42071;F01_transcript_42824;F01_transcript_45550;F01_transcript_45921;F01_transcript_46022;F01_transcript_49456;F01_transcript_55558;F01_transcript_613
F01_transcript_43196	F01_transcript_12090;F01_transcript_22415;F01_transcript_37174;F01_transcript_39023;F01_transcript_44959;F01_transcript_46380;F01_transcript_47188;F01_transcript_53828;F01_transcript_57532;F01_transcript_57885;F01_transcript_7714
F01_transcript_49577	F01_transcript_14229;F01_transcript_146;F01_transcript_15765;F01_transcript_17387;F01_transcript_1950;F01_transcript_20058;F01_transcript_23968;F01_transcript_24918;F01_transcript_25494;F01_transcript_30124;F01_transcript_32480;F01_transcript_32816;F01_transcript_33249;F01_transcript_35419;F01_transcript_35766;F01_transcript_39953;F01_transcript_43605;F01_transcript_43736;F01_transcript_46296;F01…
F01_transcript_45103	F01_transcript_10119;F01_transcript_13704;F01_transcript_16767;F01_transcript_19688;F01_transcript_20248;F01_transcript_20378;F01_transcript_21133;F01_transcript_22574;F01_transcript_24471;F01_transcript_27200;F01_transcript_27880;F01_transcript_28258;F01_transcript_31745;F01_transcript_33358;F01_transcript_34998;F01_transcript_36501;F01_transcript_36724;F01_transcript_37209;F01_transcript_38177;…
F01_transcript_48540	F01_transcript_12179;F01_transcript_23640;F01_transcript_26782;F01_transcript_27034;F01_transcript_28974;F01_transcript_32494;F01_transcript_37096;F01_transcript_39608;F01_transcript_40771;F01_transcript_41712;F01_transcript_45930;F01_transcript_46781;F01_transcript_48269;F01_transcript_53174;F01_transcript_53192;F01_transcript_55373;F01_transcript_56585;F01_transcript_59594;F01_transcript_7625;F…
F01_transcript_24784	F01_transcript_18612;F01_transcript_23140;F01_transcript_24442;F01_transcript_24970;F01_transcript_26554;F01_transcript_29560;F01_transcript_30723;F01_transcript_34974;F01_transcript_36718;F01_transcript_40737;F01_transcript_41523;F01_transcript_42706;F01_transcript_44623;F01_transcript_44721;F01_transcript_46084;F01_transcript_46395;F01_transcript_46522;F01_transcript_46691;F01_transcript_48257;…
F01_transcript_28375	F01_transcript_17184;F01_transcript_24208;F01_transcript_25003;F01_transcript_25735;F01_transcript_27615;F01_transcript_29322;F01_transcript_29807;F01_transcript_30859;F01_transcript_33688;F01_transcript_35601;F01_transcript_36269;F01_transcript_36927;F01_transcript_39357;F01_transcript_39503;F01_transcript_41492;F01_transcript_43605;F01_transcript_44909;F01_transcript_45725;F01_transcript_45764;…
F01_transcript_37223	F01_transcript_12522;F01_transcript_17705;F01_transcript_2161;F01_transcript_26053;F01_transcript_27246;F01_transcript_29933;F01_transcript_31611;F01_transcript_33639;F01_transcript_37044;F01_transcript_38587;F01_transcript_39140;F01_transcript_40396;F01_transcript_40444;F01_transcript_40805;F01_transcript_40923;F01_transcript_41292;F01_transcript_41957;F01_transcript_43877;F01_transcript_44987;F…
F01_transcript_46184	F01_transcript_13516;F01_transcript_22957;F01_transcript_24296;F01_transcript_27926;F01_transcript_30432;F01_transcript_30474;F01_transcript_33527;F01_transcript_34839;F01_transcript_42041;F01_transcript_44103;F01_transcript_4537;F01_transcript_46360;F01_transcript_48687;F01_transcript_5396;F01_transcript_55366;F01_transcript_55447;F01_transcript_56101;F01_transcript_59507
F01_transcript_41010	F01_transcript_10574;F01_transcript_20281;F01_transcript_26783;F01_transcript_29365;F01_transcript_3242;F01_transcript_32663;F01_transcript_33662;F01_transcript_40149;F01_transcript_41431;F01_transcript_43577;F01_transcript_44589;F01_transcript_4713;F01_transcript_47581;F01_transcript_53548;F01_transcript_54028;F01_transcript_54662;F01_transcript_55640;F01_transcript_57676;F01_transcript_7278;F01…
F01_transcript_56229	F01_transcript_14871;F01_transcript_30945;F01_transcript_31181;F01_transcript_37437;F01_transcript_38423;F01_transcript_39278;F01_transcript_39807;F01_transcript_41124;F01_transcript_41238;F01_transcript_41641;F01_transcript_42294;F01_transcript_44152;F01_transcript_46584;F01_transcript_47051;F01_transcript_47174;F01_transcript_47829;F01_transcript_48926;F01_transcript_50807;F01_transcript_50952;…
F01_transcript_18126	F01_transcript_17644;F01_transcript_19836;F01_transcript_36872;F01_transcript_42510;F01_transcript_44302;F01_transcript_47596;F01_transcript_49769
F01_transcript_52809	F01_transcript_11224;F01_transcript_12498;F01_transcript_18170;F01_transcript_19719;F01_transcript_20168;F01_transcript_20730;F01_transcript_21893;F01_transcript_25366;F01_transcript_29036;F01_transcript_37354;F01_transcript_41619;F01_transcript_45509;F01_transcript_48403;F01_transcript_50244;F01_transcript_51594;F01_transcript_52249;F01_transcript_53887;F01_transcript_54683;F01_transcript_58120;…
F01_transcript_21488	F01_transcript_16210;F01_transcript_20171;F01_transcript_20480;F01_transcript_21223;F01_transcript_22904;F01_transcript_23127;F01_transcript_25120;F01_transcript_29975;F01_transcript_31239;F01_transcript_31395;F01_transcript_32283;F01_transcript_34366;F01_transcript_35941;F01_transcript_36268;F01_transcript_36618;F01_transcript_41081;F01_transcript_41497;F01_transcript_45446;F01_transcript_46811;…
F01_transcript_43377	F01_transcript_11318;F01_transcript_11794;F01_transcript_13692;F01_transcript_13783;F01_transcript_14358;F01_transcript_25735;F01_transcript_26011;F01_transcript_27543;F01_transcript_29447;F01_transcript_29698;F01_transcript_30712;F01_transcript_31296;F01_transcript_32700;F01_transcript_33328;F01_transcript_36195;F01_transcript_36437;F01_transcript_41734;F01_transcript_43655;F01_transcript_47016;…
F01_transcript_40848	F01_transcript_10917;F01_transcript_13226;F01_transcript_17591;F01_transcript_21095;F01_transcript_28442;F01_transcript_32999;F01_transcript_33358;F01_transcript_34887;F01_transcript_39307;F01_transcript_41047;F01_transcript_44688;F01_transcript_45428;F01_transcript_45968;F01_transcript_46058;F01_transcript_48561;F01_transcript_48980;F01_transcript_52249;F01_transcript_54952;F01_transcript_55555;…
F01_transcript_60193	F01_transcript_25456;F01_transcript_29493;F01_transcript_29834;F01_transcript_32573;F01_transcript_36222;F01_transcript_54411;F01_transcript_59948;F01_transcript_653
F01_transcript_43969	F01_transcript_10033;F01_transcript_17699;F01_transcript_20148;F01_transcript_21013;F01_transcript_25939;F01_transcript_28850;F01_transcript_29281;F01_transcript_32803;F01_transcript_34936;F01_transcript_35569;F01_transcript_37268;F01_transcript_37739;F01_transcript_38445;F01_transcript_40825;F01_transcript_43443;F01_transcript_43604;F01_transcript_44724;F01_transcript_44779;F01_transcript_47708;…
F01_transcript_24587	F01_transcript_15226;F01_transcript_23809;F01_transcript_27830;F01_transcript_33869;F01_transcript_34370;F01_transcript_35935;F01_transcript_36635;F01_transcript_4038;F01_transcript_44802;F01_transcript_49786;F01_transcript_54147
F01_transcript_54853	F01_transcript_12025;F01_transcript_25380;F01_transcript_39503;F01_transcript_45854;F01_transcript_59845
F01_transcript_18849	F01_transcript_11920;F01_transcript_21383;F01_transcript_22652;F01_transcript_40632
F01_transcript_32213	F01_transcript_10177;F01_transcript_13438;F01_transcript_24956;F01_transcript_25786;F01_transcript_26503;F01_transcript_28;F01_transcript_28543;F01_transcript_31486;F01_transcript_34134;F01_transcript_34876;F01_transcript_38306;F01_transcript_38645;F01_transcript_41116;F01_transcript_41497;F01_transcript_42735;F01_transcript_42903;F01_transcript_47036;F01_transcript_47896;F01_transcript_49252;F01…
F01_transcript_38883	F01_transcript_1610;F01_transcript_18830;F01_transcript_19079;F01_transcript_22012;F01_transcript_23539;F01_transcript_25624;F01_transcript_26459;F01_transcript_26999;F01_transcript_27123;F01_transcript_27308;F01_transcript_29694;F01_transcript_33823;F01_transcript_34359;F01_transcript_35325;F01_transcript_36131;F01_transcript_41733;F01_transcript_44393;F01_transcript_46022;F01_transcript_47550;F…
F01_transcript_39314	F01_transcript_18698;F01_transcript_18985;F01_transcript_20373;F01_transcript_21036;F01_transcript_25211;F01_transcript_26445;F01_transcript_26529;F01_transcript_29644;F01_transcript_33246;F01_transcript_33303;F01_transcript_34972;F01_transcript_37098;F01_transcript_37115;F01_transcript_37767;F01_transcript_41082;F01_transcript_41901;F01_transcript_42509;F01_transcript_43255;F01_transcript_43289;…
F01_transcript_45468	F01_transcript_1174;F01_transcript_1236;F01_transcript_1546;F01_transcript_1555;F01_transcript_16236;F01_transcript_18927;F01_transcript_23583;F01_transcript_23792;F01_transcript_25040;F01_transcript_28758;F01_transcript_30560;F01_transcript_31383;F01_transcript_33836;F01_transcript_35049;F01_transcript_35276;F01_transcript_41031;F01_transcript_4242;F01_transcript_43097;F01_transcript_43193;F01_t…
F01_transcript_41109	F01_transcript_11137;F01_transcript_19967;F01_transcript_21274;F01_transcript_23528;F01_transcript_24518;F01_transcript_25336;F01_transcript_28773;F01_transcript_30460;F01_transcript_30531;F01_transcript_31240;F01_transcript_31435;F01_transcript_34580;F01_transcript_37566;F01_transcript_38624;F01_transcript_39233;F01_transcript_41140;F01_transcript_48656;F01_transcript_48993;F01_transcript_51318;…
F01_transcript_38711	F01_transcript_16755;F01_transcript_19813;F01_transcript_21366;F01_transcript_25936;F01_transcript_27678;F01_transcript_27926;F01_transcript_45156;F01_transcript_46953;F01_transcript_49030;F01_transcript_55447;F01_transcript_8710
F01_transcript_31358	F01_transcript_15698;F01_transcript_16640;F01_transcript_17399;F01_transcript_18423;F01_transcript_19906;F01_transcript_2292;F01_transcript_32602;F01_transcript_42461;F01_transcript_43686;F01_transcript_50452;F01_transcript_51090;F01_transcript_5120;F01_transcript_51532;F01_transcript_51740;F01_transcript_52241;F01_transcript_52242;F01_transcript_53218;F01_transcript_53347;F01_transcript_54069;F0…
F01_transcript_27492	F01_transcript_10039;F01_transcript_10646;F01_transcript_11646;F01_transcript_1465;F01_transcript_17336;F01_transcript_21583;F01_transcript_24363;F01_transcript_25886;F01_transcript_27946;F01_transcript_32290;F01_transcript_33526;F01_transcript_36354;F01_transcript_37222;F01_transcript_39413;F01_transcript_4083;F01_transcript_41102;F01_transcript_41688;F01_transcript_41888;F01_transcript_42679;F0…
F01_transcript_21398	F01_transcript_11853;F01_transcript_11956;F01_transcript_23183;F01_transcript_23464;F01_transcript_26294;F01_transcript_28766;F01_transcript_29530;F01_transcript_36079;F01_transcript_37608;F01_transcript_53354;F01_transcript_53476;F01_transcript_53772
F01_transcript_43549	F01_transcript_14202;F01_transcript_22573;F01_transcript_23635;F01_transcript_24047;F01_transcript_26733;F01_transcript_27232;F01_transcript_28412;F01_transcript_29821;F01_transcript_30815;F01_transcript_31530;F01_transcript_35405;F01_transcript_35914;F01_transcript_37965;F01_transcript_3832;F01_transcript_39018;F01_transcript_40882;F01_transcript_44756;F01_transcript_46091;F01_transcript_46360;F…
F01_transcript_24758	F01_transcript_20238;F01_transcript_25250;F01_transcript_30176;F01_transcript_30377;F01_transcript_46070;F01_transcript_4625;F01_transcript_49153;F01_transcript_57741;F01_transcript_57788;F01_transcript_9943
F01_transcript_43106	F01_transcript_10740;F01_transcript_13702;F01_transcript_19633;F01_transcript_20623;F01_transcript_24067;F01_transcript_27663;F01_transcript_28422;F01_transcript_35599;F01_transcript_3638;F01_transcript_38768;F01_transcript_4090;F01_transcript_43194;F01_transcript_43655;F01_transcript_4970;F01_transcript_49855;F01_transcript_51064;F01_transcript_52778;F01_transcript_55134;F01_transcript_55221;F01…
F01_transcript_30674	F01_transcript_13783;F01_transcript_14710;F01_transcript_16509;F01_transcript_19394;F01_transcript_20164;F01_transcript_21133;F01_transcript_23396;F01_transcript_23876;F01_transcript_26372;F01_transcript_27541;F01_transcript_29209;F01_transcript_30532;F01_transcript_35956;F01_transcript_37150;F01_transcript_39034;F01_transcript_41734;F01_transcript_4179;F01_transcript_44528;F01_transcript_45168;F…
F01_transcript_19867	F01_transcript_14364;F01_transcript_16454;F01_transcript_20970;F01_transcript_21688;F01_transcript_22345;F01_transcript_23406;F01_transcript_23539;F01_transcript_26135;F01_transcript_27188;F01_transcript_28129;F01_transcript_28547;F01_transcript_30636;F01_transcript_33360;F01_transcript_35982;F01_transcript_4269;F01_transcript_50892;F01_transcript_52110;F01_transcript_54780;F01_transcript_56848
F01_transcript_47996	F01_transcript_19675;F01_transcript_20261;F01_transcript_21126;F01_transcript_21343;F01_transcript_23762;F01_transcript_25289;F01_transcript_28384;F01_transcript_28833;F01_transcript_31810;F01_transcript_32235;F01_transcript_34239;F01_transcript_34653;F01_transcript_35216;F01_transcript_35691;F01_transcript_35908;F01_transcript_36474;F01_transcript_39322;F01_transcript_43837;F01_transcript_48137;…
F01_transcript_18651	F01_transcript_12831;F01_transcript_17260;F01_transcript_18164;F01_transcript_19321;F01_transcript_19651;F01_transcript_19852;F01_transcript_20699;F01_transcript_27493;F01_transcript_29093;F01_transcript_29323;F01_transcript_33671;F01_transcript_34211;F01_transcript_35128;F01_transcript_37241;F01_transcript_42486;F01_transcript_43495;F01_transcript_44063;F01_transcript_45052;F01_transcript_45071;…
F01_transcript_56204	F01_transcript_11318;F01_transcript_12315;F01_transcript_13429;F01_transcript_19228;F01_transcript_2057;F01_transcript_23880;F01_transcript_24295;F01_transcript_25148;F01_transcript_26734;F01_transcript_26998;F01_transcript_27288;F01_transcript_2870;F01_transcript_29773;F01_transcript_35956;F01_transcript_36277;F01_transcript_40112;F01_transcript_43651;F01_transcript_47408;F01_transcript_49609;F0…
F01_transcript_58225	F01_transcript_12492;F01_transcript_32887;F01_transcript_38020;F01_transcript_50849
F01_transcript_50914	F01_transcript_18526;F01_transcript_18575;F01_transcript_19129;F01_transcript_22446;F01_transcript_22634;F01_transcript_23885;F01_transcript_24973;F01_transcript_25969;F01_transcript_26462;F01_transcript_28164;F01_transcript_29447;F01_transcript_33303;F01_transcript_35956;F01_transcript_37096;F01_transcript_39383;F01_transcript_41712;F01_transcript_42182;F01_transcript_42699;F01_transcript_46680;…
F01_transcript_58992	F01_transcript_18528;F01_transcript_20468;F01_transcript_22779;F01_transcript_23920;F01_transcript_33558;F01_transcript_40638;F01_transcript_42766;F01_transcript_49386;F01_transcript_49975;F01_transcript_53745
F01_transcript_39301	F01_transcript_11850;F01_transcript_14431;F01_transcript_19823;F01_transcript_21112;F01_transcript_21388;F01_transcript_22369;F01_transcript_26286;F01_transcript_29670;F01_transcript_3047;F01_transcript_34131;F01_transcript_37275;F01_transcript_44767;F01_transcript_4548;F01_transcript_45966;F01_transcript_51665;F01_transcript_5490;F01_transcript_54920;F01_transcript_55267;F01_transcript_55856;F01…
F01_transcript_57262	F01_transcript_10404;F01_transcript_10996;F01_transcript_11242;F01_transcript_12288;F01_transcript_18833;F01_transcript_19178;F01_transcript_23607;F01_transcript_23942;F01_transcript_24564;F01_transcript_25730;F01_transcript_28808;F01_transcript_32671;F01_transcript_38676;F01_transcript_41468;F01_transcript_423;F01_transcript_45168;F01_transcript_47927;F01_transcript_48659;F01_transcript_49335;F0…
F01_transcript_52843	F01_transcript_19337;F01_transcript_22003;F01_transcript_23462;F01_transcript_29700;F01_transcript_31851;F01_transcript_32855;F01_transcript_33324;F01_transcript_33811;F01_transcript_34422;F01_transcript_36000;F01_transcript_36333;F01_transcript_37367;F01_transcript_38833;F01_transcript_40101;F01_transcript_40725;F01_transcript_40792;F01_transcript_41147;F01_transcript_41655;F01_transcript_45279;…
F01_transcript_34093	F01_transcript_19832;F01_transcript_22801;F01_transcript_29114;F01_transcript_38578;F01_transcript_42198;F01_transcript_48212;F01_transcript_49307;F01_transcript_54349;F01_transcript_58679
F01_transcript_45216	F01_transcript_2645;F01_transcript_28427;F01_transcript_29181;F01_transcript_29941;F01_transcript_30335;F01_transcript_31320;F01_transcript_32940;F01_transcript_34763;F01_transcript_38286;F01_transcript_41155;F01_transcript_41372;F01_transcript_44662;F01_transcript_44673;F01_transcript_45742;F01_transcript_45980;F01_transcript_46616;F01_transcript_46725;F01_transcript_47390;F01_transcript_47588;F…
F01_transcript_18966	F01_transcript_14394;F01_transcript_14610;F01_transcript_15153;F01_transcript_15896;F01_transcript_19824;F01_transcript_20180;F01_transcript_22504;F01_transcript_29075;F01_transcript_31955;F01_transcript_32448;F01_transcript_34128;F01_transcript_35936;F01_transcript_36013;F01_transcript_36235;F01_transcript_36952;F01_transcript_38136;F01_transcript_39662;F01_transcript_41452;F01_transcript_43655;…
F01_transcript_21430	F01_transcript_2295;F01_transcript_2371;F01_transcript_26734;F01_transcript_29436;F01_transcript_3304;F01_transcript_4159;F01_transcript_43428;F01_transcript_45826;F01_transcript_46704;F01_transcript_46997;F01_transcript_48024;F01_transcript_48418;F01_transcript_48517;F01_transcript_49301;F01_transcript_53266;F01_transcript_53741;F01_transcript_54924;F01_transcript_55153;F01_transcript_55238;F01_…
F01_transcript_38417	F01_transcript_13223;F01_transcript_13896;F01_transcript_16581;F01_transcript_22691;F01_transcript_23880;F01_transcript_25969;F01_transcript_26372;F01_transcript_2870;F01_transcript_28766;F01_transcript_29393;F01_transcript_30487;F01_transcript_30496;F01_transcript_34452;F01_transcript_35195;F01_transcript_3969;F01_transcript_41081;F01_transcript_46327;F01_transcript_46490;F01_transcript_47177;F0…
F01_transcript_60489	F01_transcript_1082;F01_transcript_11005;F01_transcript_12097;F01_transcript_1561;F01_transcript_1676;F01_transcript_19325;F01_transcript_21813;F01_transcript_27334;F01_transcript_27663;F01_transcript_33908;F01_transcript_34525;F01_transcript_38306;F01_transcript_42816;F01_transcript_49412;F01_transcript_49487;F01_transcript_51816;F01_transcript_52686;F01_transcript_54457;F01_transcript_55665;F01…
F01_transcript_58004	F01_transcript_23607;F01_transcript_33266;F01_transcript_52430
F01_transcript_32860	F01_transcript_19263;F01_transcript_21337;F01_transcript_21536;F01_transcript_24152;F01_transcript_28562;F01_transcript_29745;F01_transcript_30534;F01_transcript_30772;F01_transcript_31310;F01_transcript_31393;F01_transcript_34595;F01_transcript_37448;F01_transcript_37968;F01_transcript_38624;F01_transcript_43624;F01_transcript_43703;F01_transcript_47870;F01_transcript_48618;F01_transcript_50471;…
F01_transcript_48935	F01_transcript_15570;F01_transcript_16200;F01_transcript_22729;F01_transcript_23034;F01_transcript_25214;F01_transcript_26703;F01_transcript_35029;F01_transcript_3577;F01_transcript_3760;F01_transcript_37712;F01_transcript_4051;F01_transcript_40791;F01_transcript_40892;F01_transcript_41842;F01_transcript_4340;F01_transcript_44632;F01_transcript_44926;F01_transcript_45948;F01_transcript_47004;F01_…
F01_transcript_35608	F01_transcript_13546;F01_transcript_14916;F01_transcript_22413;F01_transcript_24635;F01_transcript_25380;F01_transcript_26304;F01_transcript_31145;F01_transcript_31926;F01_transcript_34024;F01_transcript_352;F01_transcript_37038;F01_transcript_37133;F01_transcript_38541;F01_transcript_41406;F01_transcript_41939;F01_transcript_45082;F01_transcript_47608;F01_transcript_50420;F01_transcript_50690;F0…
F01_transcript_54482	F01_transcript_19722;F01_transcript_28926;F01_transcript_28960;F01_transcript_38832;F01_transcript_43338;F01_transcript_43447;F01_transcript_57623
F01_transcript_59547	F01_transcript_10404;F01_transcript_11242;F01_transcript_15120;F01_transcript_22522;F01_transcript_23607;F01_transcript_24209;F01_transcript_28274;F01_transcript_2881;F01_transcript_29902;F01_transcript_30734;F01_transcript_32879;F01_transcript_34543;F01_transcript_36738;F01_transcript_39523;F01_transcript_3995;F01_transcript_41221;F01_transcript_42420;F01_transcript_43355;F01_transcript_45905;F0…
F01_transcript_43434	F01_transcript_1714;F01_transcript_19032;F01_transcript_22662;F01_transcript_24527;F01_transcript_26745;F01_transcript_29135;F01_transcript_31188;F01_transcript_31958;F01_transcript_32697;F01_transcript_3311;F01_transcript_34338;F01_transcript_36938;F01_transcript_37078;F01_transcript_39817;F01_transcript_40562;F01_transcript_41902;F01_transcript_45329;F01_transcript_46704;F01_transcript_48537;F0…
F01_transcript_55791	F01_transcript_10404;F01_transcript_11242;F01_transcript_14744;F01_transcript_17769;F01_transcript_18576;F01_transcript_19502;F01_transcript_21012;F01_transcript_22037;F01_transcript_23607;F01_transcript_24623;F01_transcript_2474;F01_transcript_27432;F01_transcript_2881;F01_transcript_29806;F01_transcript_34827;F01_transcript_423;F01_transcript_43626;F01_transcript_48845;F01_transcript_49469;F01_…
F01_transcript_44452	F01_transcript_14373;F01_transcript_15032;F01_transcript_22740;F01_transcript_22967;F01_transcript_24553;F01_transcript_24788;F01_transcript_26625;F01_transcript_29295;F01_transcript_29679;F01_transcript_35198;F01_transcript_35253;F01_transcript_37666;F01_transcript_39759;F01_transcript_43022;F01_transcript_43212;F01_transcript_43626;F01_transcript_44061;F01_transcript_44497;F01_transcript_46479;…
F01_transcript_33496	F01_transcript_16250;F01_transcript_17511;F01_transcript_18188;F01_transcript_19036;F01_transcript_20154;F01_transcript_2494;F01_transcript_29143;F01_transcript_29152;F01_transcript_29499;F01_transcript_34898;F01_transcript_35158;F01_transcript_35573;F01_transcript_36661;F01_transcript_37359;F01_transcript_38475;F01_transcript_39470;F01_transcript_39719;F01_transcript_43474;F01_transcript_43912;F…
F01_transcript_46546	F01_transcript_11823;F01_transcript_11901;F01_transcript_15549;F01_transcript_16467;F01_transcript_18785;F01_transcript_21606;F01_transcript_24524;F01_transcript_25167;F01_transcript_30129;F01_transcript_34598;F01_transcript_34790;F01_transcript_35986;F01_transcript_40420;F01_transcript_45774;F01_transcript_47893;F01_transcript_5073;F01_transcript_51151;F01_transcript_51723;F01_transcript_52446;F…
F01_transcript_18558	F01_transcript_12463;F01_transcript_19394;F01_transcript_19520;F01_transcript_19571;F01_transcript_20164;F01_transcript_2623;F01_transcript_2841;F01_transcript_29008;F01_transcript_31995;F01_transcript_39871;F01_transcript_40765;F01_transcript_43639;F01_transcript_44123;F01_transcript_48428;F01_transcript_48623;F01_transcript_51006;F01_transcript_53484;F01_transcript_53523;F01_transcript_54937;F0…
F01_transcript_49314	F01_transcript_19361;F01_transcript_19851;F01_transcript_20560;F01_transcript_21008;F01_transcript_21208;F01_transcript_22017;F01_transcript_22728;F01_transcript_25012;F01_transcript_25374;F01_transcript_25433;F01_transcript_25599;F01_transcript_25684;F01_transcript_25755;F01_transcript_25885;F01_transcript_2714;F01_transcript_28480;F01_transcript_29555;F01_transcript_29694;F01_transcript_29764;F…
F01_transcript_21992	F01_transcript_14723;F01_transcript_15951;F01_transcript_22957;F01_transcript_23212;F01_transcript_24592;F01_transcript_24640;F01_transcript_25838;F01_transcript_26567;F01_transcript_27040;F01_transcript_27433;F01_transcript_27946;F01_transcript_30034;F01_transcript_31490;F01_transcript_32596;F01_transcript_33829;F01_transcript_34466;F01_transcript_36607;F01_transcript_38475;F01_transcript_38884;…
F01_transcript_56112	F01_transcript_12108;F01_transcript_12239;F01_transcript_16581;F01_transcript_16872;F01_transcript_18884;F01_transcript_25269;F01_transcript_2603;F01_transcript_26623;F01_transcript_28088;F01_transcript_39807;F01_transcript_40765;F01_transcript_43647;F01_transcript_44449;F01_transcript_46046;F01_transcript_50047;F01_transcript_50910;F01_transcript_50968;F01_transcript_54398;F01_transcript_54559;F…
F01_transcript_18147	F01_transcript_19963;F01_transcript_35787;F01_transcript_37099
F01_transcript_36389	F01_transcript_1256;F01_transcript_14275;F01_transcript_16581;F01_transcript_20079;F01_transcript_27138;F01_transcript_34164;F01_transcript_40765;F01_transcript_49735;F01_transcript_51887;F01_transcript_52284;F01_transcript_52671;F01_transcript_5341;F01_transcript_54398;F01_transcript_54559;F01_transcript_56565;F01_transcript_56627;F01_transcript_56799;F01_transcript_57002;F01_transcript_57475;F0…
F01_transcript_45063	F01_transcript_19675;F01_transcript_22866;F01_transcript_24643;F01_transcript_28741;F01_transcript_28964;F01_transcript_30020;F01_transcript_34239;F01_transcript_34251;F01_transcript_34595;F01_transcript_35378;F01_transcript_35820;F01_transcript_37448;F01_transcript_38587;F01_transcript_41152;F01_transcript_45130;F01_transcript_46454;F01_transcript_48106;F01_transcript_51535;F01_transcript_52321;…
F01_transcript_58199	F01_transcript_10840;F01_transcript_13479;F01_transcript_25101;F01_transcript_25691;F01_transcript_27916;F01_transcript_33055;F01_transcript_38065;F01_transcript_38486;F01_transcript_38912;F01_transcript_38919;F01_transcript_39827;F01_transcript_40465;F01_transcript_41115;F01_transcript_42804;F01_transcript_44585;F01_transcript_46835;F01_transcript_47843;F01_transcript_47883;F01_transcript_48011;…
F01_transcript_31513	F01_transcript_10353;F01_transcript_17473;F01_transcript_18821;F01_transcript_25228;F01_transcript_25460;F01_transcript_26390;F01_transcript_31695;F01_transcript_35491;F01_transcript_39353;F01_transcript_40436;F01_transcript_44278;F01_transcript_44319;F01_transcript_44920;F01_transcript_45696;F01_transcript_45875;F01_transcript_46405;F01_transcript_46532;F01_transcript_46864;F01_transcript_47281;…
F01_transcript_50465	F01_transcript_21619;F01_transcript_25699;F01_transcript_27609;F01_transcript_40716;F01_transcript_47624;F01_transcript_50668;F01_transcript_52191;F01_transcript_60975
F01_transcript_37288	F01_transcript_20730;F01_transcript_21635;F01_transcript_21893;F01_transcript_25366;F01_transcript_2640;F01_transcript_28174;F01_transcript_31259;F01_transcript_41619;F01_transcript_51594;F01_transcript_58120;F01_transcript_58964;F01_transcript_59662;F01_transcript_7817
F01_transcript_37508	F01_transcript_24824;F01_transcript_25232;F01_transcript_26490;F01_transcript_30698;F01_transcript_31093;F01_transcript_32067;F01_transcript_32666;F01_transcript_34470;F01_transcript_36680;F01_transcript_39647;F01_transcript_39930;F01_transcript_4168;F01_transcript_43494;F01_transcript_44158;F01_transcript_4439;F01_transcript_44858;F01_transcript_46167;F01_transcript_48238;F01_transcript_48722;F0…
F01_transcript_61733	F01_transcript_31969;F01_transcript_33714;F01_transcript_46196;F01_transcript_59865;F01_transcript_9322
F01_transcript_42114	F01_transcript_18204;F01_transcript_32313;F01_transcript_35414;F01_transcript_35729;F01_transcript_37347;F01_transcript_38927;F01_transcript_41369;F01_transcript_41482;F01_transcript_55093;F01_transcript_5627
F01_transcript_46482	F01_transcript_22216;F01_transcript_28978;F01_transcript_32326;F01_transcript_32470;F01_transcript_35475;F01_transcript_37358;F01_transcript_38239;F01_transcript_39449;F01_transcript_39857;F01_transcript_40439;F01_transcript_40938;F01_transcript_41960;F01_transcript_42531;F01_transcript_43284;F01_transcript_46687;F01_transcript_47112;F01_transcript_48002;F01_transcript_48396;F01_transcript_49026;…
F01_transcript_18064	F01_transcript_16045;F01_transcript_18597;F01_transcript_20025;F01_transcript_25566;F01_transcript_28394;F01_transcript_34038;F01_transcript_36333;F01_transcript_38747;F01_transcript_41147;F01_transcript_44832;F01_transcript_45632;F01_transcript_46015;F01_transcript_46593;F01_transcript_47157;F01_transcript_48693;F01_transcript_48812;F01_transcript_49055;F01_transcript_4957;F01_transcript_53142;F…
F01_transcript_23826	F01_transcript_14431;F01_transcript_16533;F01_transcript_16789;F01_transcript_18576;F01_transcript_23607;F01_transcript_25981;F01_transcript_2886;F01_transcript_39495;F01_transcript_43862;F01_transcript_49469;F01_transcript_50201;F01_transcript_52241;F01_transcript_52304;F01_transcript_53402;F01_transcript_54014;F01_transcript_54710;F01_transcript_54799;F01_transcript_5490;F01_transcript_57839;F0…
F01_transcript_19270	F01_transcript_162;F01_transcript_22631;F01_transcript_24900;F01_transcript_3;F01_transcript_30911;F01_transcript_30941;F01_transcript_33666;F01_transcript_33689;F01_transcript_34153;F01_transcript_34162;F01_transcript_34707;F01_transcript_36923;F01_transcript_39262;F01_transcript_39766;F01_transcript_41549;F01_transcript_41781;F01_transcript_42911;F01_transcript_43359;F01_transcript_44974;F01_tr…
F01_transcript_38337	F01_transcript_12165;F01_transcript_12894;F01_transcript_20103;F01_transcript_45072;F01_transcript_47464;F01_transcript_48191;F01_transcript_48800;F01_transcript_48807;F01_transcript_49922;F01_transcript_50094;F01_transcript_50217;F01_transcript_50919;F01_transcript_51795;F01_transcript_51943;F01_transcript_51954;F01_transcript_52137;F01_transcript_52461;F01_transcript_53838;F01_transcript_54898;…
F01_transcript_53919	F01_transcript_11177;F01_transcript_12151;F01_transcript_12280;F01_transcript_12976;F01_transcript_13896;F01_transcript_23070;F01_transcript_25433;F01_transcript_26831;F01_transcript_27021;F01_transcript_29303;F01_transcript_34081;F01_transcript_36084;F01_transcript_4004;F01_transcript_40660;F01_transcript_43739;F01_transcript_46490;F01_transcript_46693;F01_transcript_4703;F01_transcript_47862;F0…
F01_transcript_45381	F01_transcript_13444;F01_transcript_21964;F01_transcript_25387;F01_transcript_25458;F01_transcript_32453;F01_transcript_33903;F01_transcript_37687;F01_transcript_38620;F01_transcript_397;F01_transcript_40408;F01_transcript_40422;F01_transcript_40625;F01_transcript_41806;F01_transcript_4205;F01_transcript_42054;F01_transcript_42094;F01_transcript_43223;F01_transcript_43495;F01_transcript_45760;F01…
F01_transcript_27545	F01_transcript_10427;F01_transcript_11633;F01_transcript_17302;F01_transcript_19514;F01_transcript_19662;F01_transcript_22082;F01_transcript_22910;F01_transcript_25859;F01_transcript_27663;F01_transcript_30034;F01_transcript_31853;F01_transcript_33829;F01_transcript_36984;F01_transcript_37122;F01_transcript_37940;F01_transcript_38419;F01_transcript_39704;F01_transcript_40165;F01_transcript_42369;…
F01_transcript_59314	F01_transcript_11267;F01_transcript_13031;F01_transcript_13076;F01_transcript_13555;F01_transcript_15333;F01_transcript_21387;F01_transcript_2701;F01_transcript_29141;F01_transcript_30651;F01_transcript_32644;F01_transcript_33915;F01_transcript_35791;F01_transcript_42705;F01_transcript_43115;F01_transcript_45521;F01_transcript_46181;F01_transcript_47393;F01_transcript_48238;F01_transcript_49597;F…
F01_transcript_46352	F01_transcript_10841;F01_transcript_15016;F01_transcript_1888;F01_transcript_20502;F01_transcript_22170;F01_transcript_29299;F01_transcript_30468;F01_transcript_31502;F01_transcript_39415;F01_transcript_42375;F01_transcript_45569;F01_transcript_50123;F01_transcript_50774;F01_transcript_55238;F01_transcript_60052;F01_transcript_7432
F01_transcript_39213	F01_transcript_13267;F01_transcript_14808;F01_transcript_18388;F01_transcript_18742;F01_transcript_18803;F01_transcript_23733;F01_transcript_245;F01_transcript_30335;F01_transcript_30856;F01_transcript_31592;F01_transcript_32614;F01_transcript_35290;F01_transcript_36596;F01_transcript_37942;F01_transcript_38317;F01_transcript_38958;F01_transcript_39426;F01_transcript_39704;F01_transcript_39729;F0…
F01_transcript_13627	F01_transcript_1256;F01_transcript_20549;F01_transcript_26135;F01_transcript_30254;F01_transcript_40090;F01_transcript_40295;F01_transcript_40660;F01_transcript_4269;F01_transcript_43460;F01_transcript_45253;F01_transcript_45623;F01_transcript_46050;F01_transcript_47313;F01_transcript_47334;F01_transcript_49252;F01_transcript_52457;F01_transcript_53338;F01_transcript_53641;F01_transcript_56627;F0…
F01_transcript_53696	F01_transcript_19290;F01_transcript_19358;F01_transcript_20415;F01_transcript_20699;F01_transcript_21215;F01_transcript_24367;F01_transcript_26733;F01_transcript_26984;F01_transcript_29069;F01_transcript_30034;F01_transcript_30469;F01_transcript_30547;F01_transcript_31334;F01_transcript_32843;F01_transcript_33194;F01_transcript_33829;F01_transcript_34580;F01_transcript_38720;F01_transcript_40471;…
F01_transcript_52489	F01_transcript_13197;F01_transcript_14164;F01_transcript_15007;F01_transcript_21106;F01_transcript_22187;F01_transcript_23607;F01_transcript_29713;F01_transcript_30931;F01_transcript_32940;F01_transcript_36146;F01_transcript_37555;F01_transcript_55245;F01_transcript_60165;F01_transcript_60857;F01_transcript_7594;F01_transcript_7637
F01_transcript_32491	F01_transcript_20730;F01_transcript_21635;F01_transcript_21893;F01_transcript_25366;F01_transcript_26108;F01_transcript_28174;F01_transcript_35493;F01_transcript_41619;F01_transcript_52344;F01_transcript_58120;F01_transcript_58964
F01_transcript_39254	F01_transcript_21116;F01_transcript_22535;F01_transcript_25194;F01_transcript_25433;F01_transcript_27021;F01_transcript_30365;F01_transcript_32374;F01_transcript_33022;F01_transcript_34097;F01_transcript_37658;F01_transcript_38624;F01_transcript_3935;F01_transcript_41098;F01_transcript_41421;F01_transcript_42534;F01_transcript_43124;F01_transcript_43946;F01_transcript_44466;F01_transcript_45902;F…
F01_transcript_55316	F01_transcript_26248;F01_transcript_30259;F01_transcript_30529;F01_transcript_33839;F01_transcript_34261;F01_transcript_34295;F01_transcript_35211;F01_transcript_35984;F01_transcript_38023;F01_transcript_39657;F01_transcript_40049;F01_transcript_40421;F01_transcript_43022;F01_transcript_43348;F01_transcript_44328;F01_transcript_46039;F01_transcript_46855;F01_transcript_51287;F01_transcript_53594;…
F01_transcript_28185	F01_transcript_10698;F01_transcript_12590;F01_transcript_13762;F01_transcript_18951;F01_transcript_22948;F01_transcript_23150;F01_transcript_26135;F01_transcript_27771;F01_transcript_27985;F01_transcript_2805;F01_transcript_28151;F01_transcript_29241;F01_transcript_29757;F01_transcript_36004;F01_transcript_38488;F01_transcript_39662;F01_transcript_39689;F01_transcript_41893;F01_transcript_4269;F0…
F01_transcript_33793	F01_transcript_13543;F01_transcript_14085;F01_transcript_16170;F01_transcript_16445;F01_transcript_16899;F01_transcript_17295;F01_transcript_17410;F01_transcript_22608;F01_transcript_26489;F01_transcript_26734;F01_transcript_27266;F01_transcript_31532;F01_transcript_36502;F01_transcript_38983;F01_transcript_39958;F01_transcript_40832;F01_transcript_43920;F01_transcript_46974;F01_transcript_48128;…
F01_transcript_20451	F01_transcript_14599;F01_transcript_21358;F01_transcript_28170;F01_transcript_31657;F01_transcript_37683;F01_transcript_38194;F01_transcript_43979;F01_transcript_44085;F01_transcript_45025;F01_transcript_45807;F01_transcript_47682;F01_transcript_49113;F01_transcript_52593;F01_transcript_52672;F01_transcript_54141;F01_transcript_56287;F01_transcript_56507;F01_transcript_57011;F01_transcript_57360;…
F01_transcript_50537	F01_transcript_16021;F01_transcript_19207;F01_transcript_19268;F01_transcript_19705;F01_transcript_24507;F01_transcript_24518;F01_transcript_24575;F01_transcript_25595;F01_transcript_27927;F01_transcript_29151;F01_transcript_31727;F01_transcript_32083;F01_transcript_32477;F01_transcript_34763;F01_transcript_35086;F01_transcript_36079;F01_transcript_36607;F01_transcript_36724;F01_transcript_42581;…
F01_transcript_33422	F01_transcript_12362;F01_transcript_13551;F01_transcript_13965;F01_transcript_14038;F01_transcript_15761;F01_transcript_24235;F01_transcript_27860;F01_transcript_30466;F01_transcript_34921;F01_transcript_35025;F01_transcript_36624;F01_transcript_36824;F01_transcript_37305;F01_transcript_43010;F01_transcript_43626;F01_transcript_44063;F01_transcript_44341;F01_transcript_44415;F01_transcript_44561;…
F01_transcript_44549	F01_transcript_24562;F01_transcript_27114;F01_transcript_27162;F01_transcript_27854;F01_transcript_28264;F01_transcript_29172;F01_transcript_32330;F01_transcript_32528;F01_transcript_36439;F01_transcript_36523;F01_transcript_36634;F01_transcript_39407;F01_transcript_40640;F01_transcript_41932;F01_transcript_43415;F01_transcript_45106;F01_transcript_46146;F01_transcript_47482;F01_transcript_47624;…
F01_transcript_39076	F01_transcript_11563;F01_transcript_14295;F01_transcript_24653;F01_transcript_2528;F01_transcript_30812;F01_transcript_32625;F01_transcript_3491;F01_transcript_37386;F01_transcript_38998;F01_transcript_41229;F01_transcript_41639;F01_transcript_42443;F01_transcript_42597;F01_transcript_45975;F01_transcript_50581;F01_transcript_52642;F01_transcript_52867;F01_transcript_52916;F01_transcript_53022;F0…
F01_transcript_45555	F01_transcript_12397;F01_transcript_14847;F01_transcript_29400;F01_transcript_31338;F01_transcript_32074;F01_transcript_36217;F01_transcript_41532;F01_transcript_44676;F01_transcript_46346;F01_transcript_53884;F01_transcript_57575;F01_transcript_62006;F01_transcript_6636
F01_transcript_52548	F01_transcript_11040;F01_transcript_18993;F01_transcript_19639;F01_transcript_22491;F01_transcript_25474;F01_transcript_27319;F01_transcript_37044;F01_transcript_38764;F01_transcript_44064;F01_transcript_44366;F01_transcript_46259;F01_transcript_51026;F01_transcript_55853;F01_transcript_56488;F01_transcript_58923;F01_transcript_60521
F01_transcript_18152	F01_transcript_16743;F01_transcript_1715;F01_transcript_22561;F01_transcript_25059;F01_transcript_2560;F01_transcript_27637;F01_transcript_28441;F01_transcript_29217;F01_transcript_30088;F01_transcript_30258;F01_transcript_30496;F01_transcript_30531;F01_transcript_37209;F01_transcript_40707;F01_transcript_40944;F01_transcript_43933;F01_transcript_47897;F01_transcript_47971;F01_transcript_52165;F0…
F01_transcript_23161	F01_transcript_11718;F01_transcript_14959;F01_transcript_17313;F01_transcript_21632;F01_transcript_24881;F01_transcript_25671;F01_transcript_26734;F01_transcript_27859;F01_transcript_31946;F01_transcript_32295;F01_transcript_32978;F01_transcript_34299;F01_transcript_37443;F01_transcript_37720;F01_transcript_39318;F01_transcript_41653;F01_transcript_43949;F01_transcript_4857;F01_transcript_49003;F…
F01_transcript_52253	F01_transcript_14548;F01_transcript_1663;F01_transcript_21534;F01_transcript_24633;F01_transcript_2623;F01_transcript_26609;F01_transcript_26689;F01_transcript_2745;F01_transcript_27804;F01_transcript_29067;F01_transcript_31459;F01_transcript_31746;F01_transcript_31868;F01_transcript_32175;F01_transcript_36666;F01_transcript_384;F01_transcript_38627;F01_transcript_40237;F01_transcript_41447;F01_t…
F01_transcript_46187	F01_transcript_18721;F01_transcript_20830;F01_transcript_25755;F01_transcript_26213;F01_transcript_29067;F01_transcript_29192;F01_transcript_34280;F01_transcript_35350;F01_transcript_36194;F01_transcript_37526;F01_transcript_38355;F01_transcript_41590;F01_transcript_45178;F01_transcript_46017;F01_transcript_46897;F01_transcript_48853;F01_transcript_51969;F01_transcript_54299;F01_transcript_54377;…
F01_transcript_36127	F01_transcript_16891;F01_transcript_19301;F01_transcript_20221;F01_transcript_21223;F01_transcript_21912;F01_transcript_23272;F01_transcript_23517;F01_transcript_24528;F01_transcript_25707;F01_transcript_28347;F01_transcript_28901;F01_transcript_30040;F01_transcript_35403;F01_transcript_35918;F01_transcript_37504;F01_transcript_40556;F01_transcript_44071;F01_transcript_44551;F01_transcript_44607;…
F01_transcript_44988	F01_transcript_16252;F01_transcript_19228;F01_transcript_19680;F01_transcript_23839;F01_transcript_24119;F01_transcript_24786;F01_transcript_25735;F01_transcript_25986;F01_transcript_27288;F01_transcript_27574;F01_transcript_27615;F01_transcript_28164;F01_transcript_28264;F01_transcript_32207;F01_transcript_32688;F01_transcript_34010;F01_transcript_37720;F01_transcript_40875;F01_transcript_45428;…
F01_transcript_53143	F01_transcript_1583;F01_transcript_26211;F01_transcript_26574;F01_transcript_28240;F01_transcript_30959;F01_transcript_31039;F01_transcript_31569;F01_transcript_32444;F01_transcript_32576;F01_transcript_32834;F01_transcript_33060;F01_transcript_33414;F01_transcript_34062;F01_transcript_34403;F01_transcript_35113;F01_transcript_35890;F01_transcript_36337;F01_transcript_38862;F01_transcript_39503;F…
F01_transcript_52801	F01_transcript_11300;F01_transcript_1304;F01_transcript_13353;F01_transcript_19594;F01_transcript_20835;F01_transcript_21333;F01_transcript_23590;F01_transcript_26998;F01_transcript_29081;F01_transcript_30463;F01_transcript_31760;F01_transcript_3351;F01_transcript_34636;F01_transcript_34829;F01_transcript_35364;F01_transcript_37343;F01_transcript_42532;F01_transcript_42988;F01_transcript_44404;F0…
F01_transcript_29763	F01_transcript_19032;F01_transcript_21714;F01_transcript_22060;F01_transcript_24112;F01_transcript_25755;F01_transcript_26233;F01_transcript_30042;F01_transcript_32015;F01_transcript_3228;F01_transcript_34338;F01_transcript_35113;F01_transcript_35325;F01_transcript_39179;F01_transcript_40671;F01_transcript_41817;F01_transcript_42054;F01_transcript_43206;F01_transcript_44085;F01_transcript_45765;F…
F01_transcript_44292	F01_transcript_11471;F01_transcript_12449;F01_transcript_12922;F01_transcript_14350;F01_transcript_17013;F01_transcript_17140;F01_transcript_19625;F01_transcript_22008;F01_transcript_22609;F01_transcript_25943;F01_transcript_26361;F01_transcript_27609;F01_transcript_29807;F01_transcript_32995;F01_transcript_33463;F01_transcript_37433;F01_transcript_40120;F01_transcript_44415;F01_transcript_44563;…
F01_transcript_27315	F01_transcript_17233;F01_transcript_18170;F01_transcript_21497;F01_transcript_21525;F01_transcript_22766;F01_transcript_24633;F01_transcript_27030;F01_transcript_27804;F01_transcript_28649;F01_transcript_32128;F01_transcript_32914;F01_transcript_36756;F01_transcript_38196;F01_transcript_39375;F01_transcript_40076;F01_transcript_40617;F01_transcript_43860;F01_transcript_44587;F01_transcript_50757;…
F01_transcript_43871	F01_transcript_1593;F01_transcript_16236;F01_transcript_22825;F01_transcript_24250;F01_transcript_25114;F01_transcript_27741;F01_transcript_31147;F01_transcript_36216;F01_transcript_36780;F01_transcript_42867;F01_transcript_43193;F01_transcript_4938;F01_transcript_51157;F01_transcript_52347;F01_transcript_52665;F01_transcript_55177;F01_transcript_5882;F01_transcript_59188;F01_transcript_61629;F01…
F01_transcript_22463	F01_transcript_10802;F01_transcript_1097;F01_transcript_14553;F01_transcript_1564;F01_transcript_16975;F01_transcript_19550;F01_transcript_20534;F01_transcript_22520;F01_transcript_22574;F01_transcript_23317;F01_transcript_23410;F01_transcript_2494;F01_transcript_25067;F01_transcript_25305;F01_transcript_26812;F01_transcript_26966;F01_transcript_28528;F01_transcript_2924;F01_transcript_30260;F01_…
F01_transcript_49510	F01_transcript_13341;F01_transcript_1489;F01_transcript_16285;F01_transcript_20092;F01_transcript_24004;F01_transcript_25699;F01_transcript_28147;F01_transcript_31153;F01_transcript_35370;F01_transcript_35920;F01_transcript_38588;F01_transcript_41120;F01_transcript_44820;F01_transcript_45253;F01_transcript_45493;F01_transcript_45809;F01_transcript_46238;F01_transcript_47576;F01_transcript_48107;F…
F01_transcript_28959	F01_transcript_22992;F01_transcript_23968;F01_transcript_26219;F01_transcript_33249;F01_transcript_34791;F01_transcript_35419;F01_transcript_39953;F01_transcript_43605;F01_transcript_43736;F01_transcript_6177
F01_transcript_22708	F01_transcript_19964;F01_transcript_26679;F01_transcript_34261;F01_transcript_34273;F01_transcript_37084;F01_transcript_37189;F01_transcript_37309;F01_transcript_39494;F01_transcript_40097;F01_transcript_40116;F01_transcript_42191;F01_transcript_43681;F01_transcript_44688;F01_transcript_46533;F01_transcript_46834;F01_transcript_47737;F01_transcript_47961;F01_transcript_48192;F01_transcript_49108;…
F01_transcript_45427	F01_transcript_11046;F01_transcript_18404;F01_transcript_20055;F01_transcript_20737;F01_transcript_24250;F01_transcript_25114;F01_transcript_28758;F01_transcript_31383;F01_transcript_33836;F01_transcript_35049;F01_transcript_35276;F01_transcript_36216;F01_transcript_36338;F01_transcript_41031;F01_transcript_43016;F01_transcript_43193;F01_transcript_45776;F01_transcript_46103;F01_transcript_51157;…
F01_transcript_57772	F01_transcript_14330;F01_transcript_3004;F01_transcript_33145;F01_transcript_34452
F01_transcript_23579	F01_transcript_11131;F01_transcript_12451;F01_transcript_19272;F01_transcript_24532;F01_transcript_38427;F01_transcript_39495;F01_transcript_43647;F01_transcript_47101;F01_transcript_52184;F01_transcript_53020;F01_transcript_54926;F01_transcript_5682;F01_transcript_62025
F01_transcript_48518	F01_transcript_18543;F01_transcript_21644;F01_transcript_22319;F01_transcript_24078;F01_transcript_25016;F01_transcript_27040;F01_transcript_28656;F01_transcript_29100;F01_transcript_29436;F01_transcript_30460;F01_transcript_32670;F01_transcript_34840;F01_transcript_35598;F01_transcript_42509;F01_transcript_43373;F01_transcript_45724;F01_transcript_45745;F01_transcript_46280;F01_transcript_50203;…
F01_transcript_18958	F01_transcript_11995;F01_transcript_13492;F01_transcript_13702;F01_transcript_18383;F01_transcript_18826;F01_transcript_20216;F01_transcript_20623;F01_transcript_21961;F01_transcript_24900;F01_transcript_26665;F01_transcript_27663;F01_transcript_28422;F01_transcript_33652;F01_transcript_38624;F01_transcript_40562;F01_transcript_40737;F01_transcript_4295;F01_transcript_43373;F01_transcript_43655;F…
F01_transcript_55568	F01_transcript_24495;F01_transcript_26441;F01_transcript_29143;F01_transcript_29453;F01_transcript_30277;F01_transcript_30509;F01_transcript_31787;F01_transcript_33465;F01_transcript_34497;F01_transcript_35737;F01_transcript_35869;F01_transcript_37551;F01_transcript_39422;F01_transcript_39694;F01_transcript_40117;F01_transcript_41742;F01_transcript_43396;F01_transcript_44183;F01_transcript_45550;…
F01_transcript_61245	F01_transcript_10130;F01_transcript_12650;F01_transcript_15409;F01_transcript_15673;F01_transcript_21162;F01_transcript_22732;F01_transcript_27221;F01_transcript_27626;F01_transcript_3391;F01_transcript_34033;F01_transcript_34763;F01_transcript_35954;F01_transcript_36020;F01_transcript_36672;F01_transcript_38310;F01_transcript_39715;F01_transcript_4167;F01_transcript_49488;F01_transcript_51037;F0…
F01_transcript_56095	F01_transcript_16321;F01_transcript_20330;F01_transcript_22063;F01_transcript_22313;F01_transcript_23540;F01_transcript_23886;F01_transcript_24658;F01_transcript_25097;F01_transcript_27695;F01_transcript_30265;F01_transcript_30514;F01_transcript_30609;F01_transcript_31497;F01_transcript_33989;F01_transcript_34081;F01_transcript_34142;F01_transcript_38274;F01_transcript_39180;F01_transcript_39552;…
F01_transcript_59910	F01_transcript_12175;F01_transcript_17615;F01_transcript_19705;F01_transcript_23377;F01_transcript_29036;F01_transcript_30440;F01_transcript_33601;F01_transcript_34784;F01_transcript_379;F01_transcript_398;F01_transcript_39937;F01_transcript_406;F01_transcript_40604;F01_transcript_45509;F01_transcript_45999;F01_transcript_50244;F01_transcript_52113;F01_transcript_52655;F01_transcript_53887;F01_tr…
F01_transcript_18115	F01_transcript_13825;F01_transcript_18335;F01_transcript_18797;F01_transcript_22127;F01_transcript_23931;F01_transcript_25658;F01_transcript_26670;F01_transcript_27937;F01_transcript_32477;F01_transcript_33669;F01_transcript_36031;F01_transcript_41360;F01_transcript_42077;F01_transcript_42986;F01_transcript_45288;F01_transcript_46708;F01_transcript_50051;F01_transcript_51523;F01_transcript_58430;…
F01_transcript_51826	F01_transcript_12171;F01_transcript_143;F01_transcript_18324;F01_transcript_2453;F01_transcript_31854;F01_transcript_35136;F01_transcript_41254;F01_transcript_49235;F01_transcript_55089;F01_transcript_55663;F01_transcript_58097;F01_transcript_59144
F01_transcript_42014	F01_transcript_19807;F01_transcript_20420;F01_transcript_25907;F01_transcript_35266;F01_transcript_40637;F01_transcript_445;F01_transcript_48748;F01_transcript_49985;F01_transcript_53249;F01_transcript_56691;F01_transcript_58778;F01_transcript_60470;F01_transcript_61586;F01_transcript_7866
F01_transcript_21276	F01_transcript_11276;F01_transcript_12352;F01_transcript_13782;F01_transcript_18907;F01_transcript_20918;F01_transcript_22291;F01_transcript_24837;F01_transcript_2786;F01_transcript_30216;F01_transcript_3023;F01_transcript_37020;F01_transcript_38317;F01_transcript_39155;F01_transcript_39923;F01_transcript_41672;F01_transcript_41715;F01_transcript_42535;F01_transcript_43685;F01_transcript_43698;F0…
F01_transcript_41607	F01_transcript_1120;F01_transcript_24640;F01_transcript_24761;F01_transcript_25274;F01_transcript_31550;F01_transcript_37389;F01_transcript_37720;F01_transcript_39212;F01_transcript_39339;F01_transcript_40275;F01_transcript_41609;F01_transcript_42486;F01_transcript_43193;F01_transcript_43460;F01_transcript_46819;F01_transcript_48979;F01_transcript_50791;F01_transcript_50958;F01_transcript_54400;F…
F01_transcript_26371	F01_transcript_190;F01_transcript_19016;F01_transcript_19057;F01_transcript_21609;F01_transcript_27551;F01_transcript_28520;F01_transcript_38301;F01_transcript_39180;F01_transcript_39568;F01_transcript_43553;F01_transcript_46410;F01_transcript_54620;F01_transcript_58048;F01_transcript_59770
F01_transcript_43384	F01_transcript_18522;F01_transcript_21507;F01_transcript_23284;F01_transcript_24631;F01_transcript_26986;F01_transcript_27123;F01_transcript_29143;F01_transcript_29152;F01_transcript_30468;F01_transcript_31189;F01_transcript_31368;F01_transcript_32448;F01_transcript_34273;F01_transcript_34709;F01_transcript_35573;F01_transcript_36661;F01_transcript_38136;F01_transcript_40054;F01_transcript_43474;…
F01_transcript_54288	F01_transcript_15199;F01_transcript_19595;F01_transcript_20180;F01_transcript_20627;F01_transcript_21420;F01_transcript_22122;F01_transcript_22855;F01_transcript_23316;F01_transcript_23502;F01_transcript_25142;F01_transcript_27030;F01_transcript_29142;F01_transcript_29728;F01_transcript_30826;F01_transcript_31937;F01_transcript_33018;F01_transcript_33465;F01_transcript_34649;F01_transcript_43756;…
F01_transcript_56145	F01_transcript_13597;F01_transcript_18404;F01_transcript_20068;F01_transcript_20737;F01_transcript_23593;F01_transcript_25395;F01_transcript_26246;F01_transcript_27072;F01_transcript_2759;F01_transcript_31298;F01_transcript_3157;F01_transcript_3283;F01_transcript_3856;F01_transcript_42035;F01_transcript_43772;F01_transcript_45611;F01_transcript_45965;F01_transcript_48655;F01_transcript_57356;F01_…
F01_transcript_47405	F01_transcript_20508;F01_transcript_21445;F01_transcript_25148;F01_transcript_26106;F01_transcript_27570;F01_transcript_30581;F01_transcript_30978;F01_transcript_33902;F01_transcript_34490;F01_transcript_34995;F01_transcript_35679;F01_transcript_37341;F01_transcript_37521;F01_transcript_38642;F01_transcript_39081;F01_transcript_39135;F01_transcript_39325;F01_transcript_39989;F01_transcript_41627;…
F01_transcript_56197	F01_transcript_31351;F01_transcript_43849;F01_transcript_49428;F01_transcript_57852;F01_transcript_59326;F01_transcript_59586;F01_transcript_9237
F01_transcript_43463	F01_transcript_15714;F01_transcript_19087;F01_transcript_27666;F01_transcript_30626;F01_transcript_30763;F01_transcript_32540;F01_transcript_35451;F01_transcript_36262;F01_transcript_4454;F01_transcript_45093;F01_transcript_47201;F01_transcript_50378;F01_transcript_60151;F01_transcript_7324;F01_transcript_9767
F01_transcript_60030	F01_transcript_16054;F01_transcript_2665;F01_transcript_31162;F01_transcript_34097;F01_transcript_34208;F01_transcript_38838;F01_transcript_41504;F01_transcript_44516;F01_transcript_57631;F01_transcript_60635
F01_transcript_55880	F01_transcript_15698;F01_transcript_17399;F01_transcript_18423;F01_transcript_19906;F01_transcript_2292;F01_transcript_32602;F01_transcript_42461;F01_transcript_43686;F01_transcript_50452;F01_transcript_51090;F01_transcript_5120;F01_transcript_51532;F01_transcript_51740;F01_transcript_52241;F01_transcript_52242;F01_transcript_53218;F01_transcript_53347;F01_transcript_54069;F01_transcript_56222;F0…
F01_transcript_20437	F01_transcript_10696;F01_transcript_12454;F01_transcript_14529;F01_transcript_22380;F01_transcript_24450;F01_transcript_27072;F01_transcript_30760;F01_transcript_30945;F01_transcript_31181;F01_transcript_31298;F01_transcript_31371;F01_transcript_32719;F01_transcript_34446;F01_transcript_34665;F01_transcript_34722;F01_transcript_39602;F01_transcript_41124;F01_transcript_41638;F01_transcript_44396;…
F01_transcript_35616	F01_transcript_1059;F01_transcript_1603;F01_transcript_16055;F01_transcript_16883;F01_transcript_24574;F01_transcript_2741;F01_transcript_28300;F01_transcript_28832;F01_transcript_30402;F01_transcript_3175;F01_transcript_32128;F01_transcript_43779;F01_transcript_43860;F01_transcript_44587;F01_transcript_46435;F01_transcript_47562;F01_transcript_51722;F01_transcript_52493;F01_transcript_53447;F01_…
F01_transcript_18570	F01_transcript_1487;F01_transcript_1740;F01_transcript_18187;F01_transcript_22607;F01_transcript_27108;F01_transcript_28319;F01_transcript_30125;F01_transcript_30496;F01_transcript_34521;F01_transcript_37145;F01_transcript_40144;F01_transcript_40222;F01_transcript_42318;F01_transcript_4280;F01_transcript_44858;F01_transcript_46130;F01_transcript_4751;F01_transcript_48140;F01_transcript_5188;F01_t…
F01_transcript_55165	F01_transcript_12125;F01_transcript_12988;F01_transcript_20290;F01_transcript_22634;F01_transcript_27410;F01_transcript_29267;F01_transcript_32633;F01_transcript_37044;F01_transcript_38398;F01_transcript_41786;F01_transcript_43445;F01_transcript_44322;F01_transcript_44664;F01_transcript_47824;F01_transcript_48487;F01_transcript_48722;F01_transcript_49768;F01_transcript_51250;F01_transcript_51404;…
F01_transcript_18104	F01_transcript_12641;F01_transcript_13429;F01_transcript_20390;F01_transcript_22216;F01_transcript_22434;F01_transcript_28970;F01_transcript_33346;F01_transcript_34261;F01_transcript_36746;F01_transcript_3788;F01_transcript_38996;F01_transcript_39332;F01_transcript_40025;F01_transcript_40656;F01_transcript_42929;F01_transcript_43619;F01_transcript_43812;F01_transcript_44393;F01_transcript_47963;F…
F01_transcript_20672	F01_transcript_16626;F01_transcript_1841;F01_transcript_19498;F01_transcript_2057;F01_transcript_23506;F01_transcript_2585;F01_transcript_29773;F01_transcript_3163;F01_transcript_33836;F01_transcript_35049;F01_transcript_35427;F01_transcript_38260;F01_transcript_40112;F01_transcript_44500;F01_transcript_48329;F01_transcript_55457;F01_transcript_5847;F01_transcript_59734;F01_transcript_6656;F01_tr…
F01_transcript_48966	F01_transcript_23535;F01_transcript_23665;F01_transcript_23839;F01_transcript_24643;F01_transcript_25012;F01_transcript_25735;F01_transcript_25885;F01_transcript_2714;F01_transcript_29555;F01_transcript_31428;F01_transcript_32175;F01_transcript_34251;F01_transcript_35820;F01_transcript_36854;F01_transcript_36961;F01_transcript_40875;F01_transcript_4341;F01_transcript_47817;F01_transcript_5041;F01…
F01_transcript_22424	F01_transcript_10113;F01_transcript_11506;F01_transcript_12385;F01_transcript_12671;F01_transcript_13503;F01_transcript_17410;F01_transcript_18423;F01_transcript_19906;F01_transcript_26911;F01_transcript_29170;F01_transcript_33650;F01_transcript_34955;F01_transcript_3638;F01_transcript_36504;F01_transcript_38076;F01_transcript_38983;F01_transcript_40973;F01_transcript_41590;F01_transcript_43124;F…
F01_transcript_18130	F01_transcript_10140;F01_transcript_10311;F01_transcript_12613;F01_transcript_22691;F01_transcript_26333;F01_transcript_26804;F01_transcript_27141;F01_transcript_29299;F01_transcript_3076;F01_transcript_30817;F01_transcript_3411;F01_transcript_36016;F01_transcript_36798;F01_transcript_4088;F01_transcript_41857;F01_transcript_45071;F01_transcript_49969;F01_transcript_51344;F01_transcript_53072;F01…
F01_transcript_42316	F01_transcript_20881;F01_transcript_22198;F01_transcript_24894;F01_transcript_25607;F01_transcript_25632;F01_transcript_27662;F01_transcript_29447;F01_transcript_32094;F01_transcript_33752;F01_transcript_36209;F01_transcript_37719;F01_transcript_43392;F01_transcript_43396;F01_transcript_46436;F01_transcript_47758;F01_transcript_48396;F01_transcript_51448;F01_transcript_51559;F01_transcript_53375;…
F01_transcript_34402	F01_transcript_24823;F01_transcript_35420;F01_transcript_38892;F01_transcript_39927;F01_transcript_42722;F01_transcript_4621;F01_transcript_48083;F01_transcript_49233
F01_transcript_55470	F01_transcript_13353;F01_transcript_13967;F01_transcript_16124;F01_transcript_16944;F01_transcript_20941;F01_transcript_21862;F01_transcript_23284;F01_transcript_28638;F01_transcript_32626;F01_transcript_37997;F01_transcript_38559;F01_transcript_4036;F01_transcript_40381;F01_transcript_42577;F01_transcript_4450;F01_transcript_44822;F01_transcript_48826;F01_transcript_59526;F01_transcript_59546;F0…
F01_transcript_24619	F01_transcript_13227;F01_transcript_1355;F01_transcript_13825;F01_transcript_17824;F01_transcript_18388;F01_transcript_23236;F01_transcript_25859;F01_transcript_31507;F01_transcript_33802;F01_transcript_36459;F01_transcript_37437;F01_transcript_38236;F01_transcript_38942;F01_transcript_42553;F01_transcript_46272;F01_transcript_48050;F01_transcript_48225;F01_transcript_49424;F01_transcript_49681;F…
F01_transcript_26003	F01_transcript_14393;F01_transcript_14805;F01_transcript_16604;F01_transcript_17336;F01_transcript_20267;F01_transcript_20988;F01_transcript_26029;F01_transcript_32290;F01_transcript_35941;F01_transcript_40313;F01_transcript_41531;F01_transcript_49582;F01_transcript_50189;F01_transcript_50840;F01_transcript_51789;F01_transcript_5317;F01_transcript_54176;F01_transcript_5611;F01_transcript_58797;F0…
F01_transcript_24724	F01_transcript_10607;F01_transcript_11054;F01_transcript_12917;F01_transcript_13856;F01_transcript_16123;F01_transcript_18186;F01_transcript_22042;F01_transcript_22387;F01_transcript_25177;F01_transcript_31284;F01_transcript_32804;F01_transcript_35120;F01_transcript_35723;F01_transcript_36656;F01_transcript_40661;F01_transcript_4221;F01_transcript_46754;F01_transcript_48196;F01_transcript_48393;F…
F01_transcript_38644	F01_transcript_1593;F01_transcript_22825;F01_transcript_23792;F01_transcript_25114;F01_transcript_27741;F01_transcript_28758;F01_transcript_31147;F01_transcript_31383;F01_transcript_33836;F01_transcript_35049;F01_transcript_36780;F01_transcript_38076;F01_transcript_38692;F01_transcript_41031;F01_transcript_43193;F01_transcript_48193;F01_transcript_4938;F01_transcript_51157;F01_transcript_52347;F0…
F01_transcript_45741	F01_transcript_10250;F01_transcript_13143;F01_transcript_14689;F01_transcript_14769;F01_transcript_1746;F01_transcript_20519;F01_transcript_21283;F01_transcript_27032;F01_transcript_27926;F01_transcript_28236;F01_transcript_28614;F01_transcript_29305;F01_transcript_33879;F01_transcript_34839;F01_transcript_35085;F01_transcript_35273;F01_transcript_38137;F01_transcript_39407;F01_transcript_40017;F…
F01_transcript_23372	F01_transcript_18472;F01_transcript_18879;F01_transcript_20714;F01_transcript_22180;F01_transcript_24112;F01_transcript_25066;F01_transcript_25441;F01_transcript_2841;F01_transcript_29462;F01_transcript_29582;F01_transcript_32025;F01_transcript_37549;F01_transcript_43644;F01_transcript_4398;F01_transcript_45554;F01_transcript_4749;F01_transcript_48428;F01_transcript_49806;F01_transcript_50758;F01…
F01_transcript_19360	F01_transcript_26703;F01_transcript_2820;F01_transcript_36535;F01_transcript_3772;F01_transcript_41573;F01_transcript_53084;F01_transcript_53359;F01_transcript_55242;F01_transcript_60169
F01_transcript_58713	F01_transcript_10734;F01_transcript_11248;F01_transcript_12884;F01_transcript_13843;F01_transcript_1428;F01_transcript_27930;F01_transcript_32631;F01_transcript_33729;F01_transcript_34164;F01_transcript_38331;F01_transcript_43163;F01_transcript_43259;F01_transcript_46261;F01_transcript_46421;F01_transcript_47691;F01_transcript_48319;F01_transcript_48529;F01_transcript_49504;F01_transcript_50480;F…
F01_transcript_29341	F01_transcript_15456;F01_transcript_16324;F01_transcript_25175;F01_transcript_34602;F01_transcript_37941;F01_transcript_39227;F01_transcript_40549;F01_transcript_42075;F01_transcript_43142;F01_transcript_44772;F01_transcript_45870;F01_transcript_47780;F01_transcript_48854;F01_transcript_5246;F01_transcript_53959
F01_transcript_47257	F01_transcript_12328;F01_transcript_16767;F01_transcript_17910;F01_transcript_17936;F01_transcript_18569;F01_transcript_20059;F01_transcript_22560;F01_transcript_24186;F01_transcript_24893;F01_transcript_25929;F01_transcript_273;F01_transcript_33404;F01_transcript_33782;F01_transcript_39351;F01_transcript_39409;F01_transcript_39480;F01_transcript_46783;F01_transcript_47295;F01_transcript_50887;F0…
F01_transcript_50095	F01_transcript_11946;F01_transcript_13066;F01_transcript_20292;F01_transcript_20558;F01_transcript_2230;F01_transcript_24571;F01_transcript_27948;F01_transcript_29626;F01_transcript_2981;F01_transcript_30925;F01_transcript_33113;F01_transcript_37480;F01_transcript_39724;F01_transcript_40080;F01_transcript_41971;F01_transcript_43006;F01_transcript_43710;F01_transcript_45768;F01_transcript_46472;F0…
F01_transcript_20825	F01_transcript_10196;F01_transcript_1256;F01_transcript_13989;F01_transcript_1841;F01_transcript_20549;F01_transcript_25013;F01_transcript_25254;F01_transcript_30285;F01_transcript_30567;F01_transcript_31393;F01_transcript_32834;F01_transcript_38494;F01_transcript_39976;F01_transcript_40660;F01_transcript_42509;F01_transcript_42999;F01_transcript_45623;F01_transcript_47471;F01_transcript_48329;F0…
F01_transcript_42117	F01_transcript_18236;F01_transcript_21586;F01_transcript_22932;F01_transcript_29744;F01_transcript_31574;F01_transcript_33434;F01_transcript_37753;F01_transcript_40093;F01_transcript_40836;F01_transcript_47302;F01_transcript_48006;F01_transcript_50629;F01_transcript_59403;F01_transcript_59713;F01_transcript_60949;F01_transcript_6885;F01_transcript_698
F01_transcript_55668	F01_transcript_10986;F01_transcript_11494;F01_transcript_13348;F01_transcript_14770;F01_transcript_19070;F01_transcript_19770;F01_transcript_22780;F01_transcript_28999;F01_transcript_29709;F01_transcript_30081;F01_transcript_30292;F01_transcript_31316;F01_transcript_314;F01_transcript_316;F01_transcript_37305;F01_transcript_3777;F01_transcript_38921;F01_transcript_46074;F01_transcript_48210;F01_t…
F01_transcript_34586	F01_transcript_10514;F01_transcript_11512;F01_transcript_14887;F01_transcript_15728;F01_transcript_18290;F01_transcript_2155;F01_transcript_22198;F01_transcript_22345;F01_transcript_22675;F01_transcript_29338;F01_transcript_37273;F01_transcript_3741;F01_transcript_37433;F01_transcript_38606;F01_transcript_39169;F01_transcript_40154;F01_transcript_40804;F01_transcript_44123;F01_transcript_45255;F0…
F01_transcript_23296	F01_transcript_10887;F01_transcript_14548;F01_transcript_18170;F01_transcript_19224;F01_transcript_20855;F01_transcript_23861;F01_transcript_27742;F01_transcript_27927;F01_transcript_28688;F01_transcript_30254;F01_transcript_32587;F01_transcript_32971;F01_transcript_36277;F01_transcript_37076;F01_transcript_37222;F01_transcript_37299;F01_transcript_39753;F01_transcript_41155;F01_transcript_41688;…
F01_transcript_21940	F01_transcript_10789;F01_transcript_11285;F01_transcript_18450;F01_transcript_21102;F01_transcript_22626;F01_transcript_28556;F01_transcript_29109;F01_transcript_30197;F01_transcript_35659;F01_transcript_40971;F01_transcript_42892;F01_transcript_42978;F01_transcript_42990;F01_transcript_43143;F01_transcript_43646;F01_transcript_45361;F01_transcript_45832;F01_transcript_46456;F01_transcript_47396;…
F01_transcript_39743	F01_transcript_13321;F01_transcript_20866;F01_transcript_24126;F01_transcript_26136;F01_transcript_26515;F01_transcript_27454;F01_transcript_28402;F01_transcript_28424;F01_transcript_28990;F01_transcript_32770;F01_transcript_32899;F01_transcript_34289;F01_transcript_34819;F01_transcript_35072;F01_transcript_36787;F01_transcript_3712;F01_transcript_39485;F01_transcript_4018;F01_transcript_42346;F0…
F01_transcript_53299	F01_transcript_18871;F01_transcript_20152;F01_transcript_22773;F01_transcript_24957;F01_transcript_29438;F01_transcript_29820;F01_transcript_33892;F01_transcript_35894;F01_transcript_44790;F01_transcript_45505;F01_transcript_48983;F01_transcript_53579;F01_transcript_57423;F01_transcript_6424;F01_transcript_6842
F01_transcript_43064	F01_transcript_10113;F01_transcript_11506;F01_transcript_12385;F01_transcript_12671;F01_transcript_13503;F01_transcript_17410;F01_transcript_18423;F01_transcript_19906;F01_transcript_26911;F01_transcript_29170;F01_transcript_33650;F01_transcript_34955;F01_transcript_3638;F01_transcript_36504;F01_transcript_38076;F01_transcript_38983;F01_transcript_40973;F01_transcript_41590;F01_transcript_43124;F…
F01_transcript_4112	F01_transcript_22216;F01_transcript_28978;F01_transcript_38239;F01_transcript_39449;F01_transcript_39857;F01_transcript_40439;F01_transcript_40938;F01_transcript_41700;F01_transcript_41960;F01_transcript_42531;F01_transcript_43284;F01_transcript_46687;F01_transcript_47112;F01_transcript_47807;F01_transcript_48002;F01_transcript_48396;F01_transcript_49026;F01_transcript_49252;F01_transcript_54920;…
F01_transcript_59991	F01_transcript_22795;F01_transcript_28669;F01_transcript_2887;F01_transcript_29877;F01_transcript_32329;F01_transcript_33768;F01_transcript_34209;F01_transcript_3429;F01_transcript_35553;F01_transcript_35603;F01_transcript_36528;F01_transcript_36906;F01_transcript_39185;F01_transcript_40630;F01_transcript_42089;F01_transcript_42863;F01_transcript_43095;F01_transcript_44833;F01_transcript_45521;F0…
F01_transcript_24026	F01_transcript_15586;F01_transcript_18475;F01_transcript_19230;F01_transcript_23309;F01_transcript_27424;F01_transcript_27790;F01_transcript_28725;F01_transcript_2880;F01_transcript_31262;F01_transcript_34972;F01_transcript_39212;F01_transcript_40234;F01_transcript_41795;F01_transcript_4466;F01_transcript_44833;F01_transcript_47090;F01_transcript_54443;F01_transcript_54849;F01_transcript_55065;F0…
F01_transcript_38062	F01_transcript_1018;F01_transcript_13396;F01_transcript_13671;F01_transcript_14269;F01_transcript_15013;F01_transcript_19568;F01_transcript_21097;F01_transcript_22355;F01_transcript_23352;F01_transcript_23860;F01_transcript_25232;F01_transcript_25608;F01_transcript_29365;F01_transcript_30388;F01_transcript_31369;F01_transcript_32818;F01_transcript_3328;F01_transcript_35951;F01_transcript_36596;F0…
F01_transcript_32496	F01_transcript_11037;F01_transcript_12846;F01_transcript_13542;F01_transcript_17483;F01_transcript_2222;F01_transcript_23632;F01_transcript_23647;F01_transcript_24702;F01_transcript_27846;F01_transcript_28293;F01_transcript_30120;F01_transcript_33700;F01_transcript_38961;F01_transcript_39521;F01_transcript_40697;F01_transcript_42521;F01_transcript_42704;F01_transcript_45023;F01_transcript_47394;F…
F01_transcript_37634	F01_transcript_12641;F01_transcript_14368;F01_transcript_21154;F01_transcript_21825;F01_transcript_22000;F01_transcript_25019;F01_transcript_25882;F01_transcript_26165;F01_transcript_28484;F01_transcript_31393;F01_transcript_3155;F01_transcript_32618;F01_transcript_35077;F01_transcript_36385;F01_transcript_3642;F01_transcript_36705;F01_transcript_38082;F01_transcript_38891;F01_transcript_40253;F0…
F01_transcript_5755	F01_transcript_13499;F01_transcript_14218;F01_transcript_14818;F01_transcript_18965;F01_transcript_20241;F01_transcript_24250;F01_transcript_25929;F01_transcript_26307;F01_transcript_28188;F01_transcript_29441;F01_transcript_31388;F01_transcript_34116;F01_transcript_38488;F01_transcript_40165;F01_transcript_41293;F01_transcript_4287;F01_transcript_43286;F01_transcript_45591;F01_transcript_46783;F…
F01_transcript_42832	F01_transcript_24363;F01_transcript_24652;F01_transcript_24786;F01_transcript_28843;F01_transcript_32719;F01_transcript_328;F01_transcript_35726;F01_transcript_36002;F01_transcript_37181;F01_transcript_39269;F01_transcript_39361;F01_transcript_40442;F01_transcript_41226;F01_transcript_42195;F01_transcript_44038;F01_transcript_49156;F01_transcript_51077;F01_transcript_51083;F01_transcript_52949;F0…
F01_transcript_59774	F01_transcript_14342;F01_transcript_15256;F01_transcript_21366;F01_transcript_2249;F01_transcript_24623;F01_transcript_25936;F01_transcript_27454;F01_transcript_31014;F01_transcript_34827;F01_transcript_34921;F01_transcript_37277;F01_transcript_39045;F01_transcript_39886;F01_transcript_4045;F01_transcript_42358;F01_transcript_43236;F01_transcript_44767;F01_transcript_45902;F01_transcript_48967;F0…
F01_transcript_33809	F01_transcript_10926;F01_transcript_12256;F01_transcript_12865;F01_transcript_12942;F01_transcript_15394;F01_transcript_20361;F01_transcript_20389;F01_transcript_20832;F01_transcript_22415;F01_transcript_22438;F01_transcript_23430;F01_transcript_25102;F01_transcript_25463;F01_transcript_28698;F01_transcript_34871;F01_transcript_35745;F01_transcript_35768;F01_transcript_36738;F01_transcript_37868;…
F01_transcript_45614	F01_transcript_10536;F01_transcript_14259;F01_transcript_21133;F01_transcript_21333;F01_transcript_23787;F01_transcript_25730;F01_transcript_25838;F01_transcript_26307;F01_transcript_31223;F01_transcript_31760;F01_transcript_38177;F01_transcript_41424;F01_transcript_42586;F01_transcript_44105;F01_transcript_44404;F01_transcript_44519;F01_transcript_45143;F01_transcript_45168;F01_transcript_46402;…
F01_transcript_26906	F01_transcript_11826;F01_transcript_11999;F01_transcript_13104;F01_transcript_13294;F01_transcript_14129;F01_transcript_15229;F01_transcript_25893;F01_transcript_26311;F01_transcript_27278;F01_transcript_28189;F01_transcript_29152;F01_transcript_32519;F01_transcript_33326;F01_transcript_34709;F01_transcript_34898;F01_transcript_36661;F01_transcript_37643;F01_transcript_39719;F01_transcript_40408;…
F01_transcript_38303	F01_transcript_10113;F01_transcript_11160;F01_transcript_16921;F01_transcript_17549;F01_transcript_20335;F01_transcript_2060;F01_transcript_28716;F01_transcript_30859;F01_transcript_31815;F01_transcript_39863;F01_transcript_41590;F01_transcript_41984;F01_transcript_4398;F01_transcript_45764;F01_transcript_46897;F01_transcript_54538;F01_transcript_54920;F01_transcript_5563;F01_transcript_56080;F01…
F01_transcript_18220	F01_transcript_20180;F01_transcript_23284;F01_transcript_24180;F01_transcript_27663;F01_transcript_29075;F01_transcript_31955;F01_transcript_34128;F01_transcript_36235;F01_transcript_38136;F01_transcript_39662;F01_transcript_40160;F01_transcript_42527;F01_transcript_42549;F01_transcript_43655;F01_transcript_4445;F01_transcript_44600;F01_transcript_44665;F01_transcript_44934;F01_transcript_4535;F0…
F01_transcript_27340	F01_transcript_18474;F01_transcript_18698;F01_transcript_21036;F01_transcript_21879;F01_transcript_25211;F01_transcript_26445;F01_transcript_28517;F01_transcript_29644;F01_transcript_32447;F01_transcript_33246;F01_transcript_37098;F01_transcript_37115;F01_transcript_37767;F01_transcript_41082;F01_transcript_41901;F01_transcript_42509;F01_transcript_43255;F01_transcript_43289;F01_transcript_44204;…
F01_transcript_41052	F01_transcript_14282;F01_transcript_31380;F01_transcript_31597;F01_transcript_33758;F01_transcript_35531;F01_transcript_35874;F01_transcript_36830;F01_transcript_37230;F01_transcript_38938;F01_transcript_40104;F01_transcript_41169;F01_transcript_41292;F01_transcript_41374;F01_transcript_43817;F01_transcript_43932;F01_transcript_45760;F01_transcript_46402;F01_transcript_47131;F01_transcript_47374;…
F01_transcript_45196	F01_transcript_1291;F01_transcript_25220;F01_transcript_30174;F01_transcript_32461;F01_transcript_39882;F01_transcript_41092;F01_transcript_55315;F01_transcript_7024
F01_transcript_39692	F01_transcript_25273;F01_transcript_26206;F01_transcript_27205;F01_transcript_29452;F01_transcript_34065;F01_transcript_34321;F01_transcript_34636;F01_transcript_35903;F01_transcript_37767;F01_transcript_39105;F01_transcript_41960;F01_transcript_43822;F01_transcript_44489;F01_transcript_44965;F01_transcript_50140;F01_transcript_51083;F01_transcript_51909;F01_transcript_53232;F01_transcript_54455;…
F01_transcript_22162	F01_transcript_13384;F01_transcript_17928;F01_transcript_18983;F01_transcript_19369;F01_transcript_2510;F01_transcript_35163;F01_transcript_35531;F01_transcript_36222;F01_transcript_37043;F01_transcript_39631;F01_transcript_4014;F01_transcript_40235;F01_transcript_42540;F01_transcript_45630;F01_transcript_45759;F01_transcript_48739;F01_transcript_52249;F01_transcript_57668;F01_transcript_61806
F01_transcript_50219	F01_transcript_14407;F01_transcript_15153;F01_transcript_1831;F01_transcript_20092;F01_transcript_21421;F01_transcript_21559;F01_transcript_24510;F01_transcript_24893;F01_transcript_27076;F01_transcript_273;F01_transcript_28508;F01_transcript_29350;F01_transcript_3068;F01_transcript_33025;F01_transcript_33404;F01_transcript_33782;F01_transcript_34973;F01_transcript_39480;F01_transcript_40387;F01_…
F01_transcript_34126	F01_transcript_13227;F01_transcript_13374;F01_transcript_16211;F01_transcript_23395;F01_transcript_24119;F01_transcript_25735;F01_transcript_27318;F01_transcript_27615;F01_transcript_28215;F01_transcript_31809;F01_transcript_32971;F01_transcript_33908;F01_transcript_35704;F01_transcript_38914;F01_transcript_46760;F01_transcript_50731;F01_transcript_51649;F01_transcript_53394;F01_transcript_56369;…
F01_transcript_55272	F01_transcript_10810;F01_transcript_16007;F01_transcript_19050;F01_transcript_22638;F01_transcript_23803;F01_transcript_25920;F01_transcript_283;F01_transcript_28314;F01_transcript_292;F01_transcript_29776;F01_transcript_29927;F01_transcript_35887;F01_transcript_36079;F01_transcript_36952;F01_transcript_37646;F01_transcript_38490;F01_transcript_40226;F01_transcript_41449;F01_transcript_41801;F01_…
F01_transcript_60569	F01_transcript_11078;F01_transcript_19498;F01_transcript_21877;F01_transcript_22331;F01_transcript_22640;F01_transcript_23974;F01_transcript_27446;F01_transcript_29108;F01_transcript_3321;F01_transcript_33633;F01_transcript_34707;F01_transcript_36263;F01_transcript_37690;F01_transcript_38570;F01_transcript_38983;F01_transcript_39539;F01_transcript_42851;F01_transcript_43573;F01_transcript_44477;F…
F01_transcript_30927	F01_transcript_1559;F01_transcript_18672;F01_transcript_34751;F01_transcript_37770;F01_transcript_39588;F01_transcript_45329;F01_transcript_46280;F01_transcript_61743
F01_transcript_45458	F01_transcript_19263;F01_transcript_28562;F01_transcript_30279;F01_transcript_30534;F01_transcript_30772;F01_transcript_31310;F01_transcript_31393;F01_transcript_3350;F01_transcript_34595;F01_transcript_37448;F01_transcript_39532;F01_transcript_40324;F01_transcript_41161;F01_transcript_43624;F01_transcript_43703;F01_transcript_43778;F01_transcript_47870;F01_transcript_48618;F01_transcript_50471;F…
F01_transcript_41158	F01_transcript_18850;F01_transcript_20857;F01_transcript_23418;F01_transcript_28357;F01_transcript_28568;F01_transcript_28837;F01_transcript_2981;F01_transcript_32558;F01_transcript_33359;F01_transcript_34234;F01_transcript_40080;F01_transcript_43867;F01_transcript_50039;F01_transcript_52196;F01_transcript_59432
F01_transcript_38822	F01_transcript_10255;F01_transcript_10734;F01_transcript_15728;F01_transcript_16073;F01_transcript_16816;F01_transcript_18910;F01_transcript_23235;F01_transcript_28732;F01_transcript_34366;F01_transcript_36371;F01_transcript_36618;F01_transcript_36689;F01_transcript_36886;F01_transcript_41439;F01_transcript_41497;F01_transcript_45608;F01_transcript_46811;F01_transcript_47463;F01_transcript_48027;…
F01_transcript_39336	F01_transcript_104;F01_transcript_1424;F01_transcript_1451;F01_transcript_20326;F01_transcript_28254;F01_transcript_32941;F01_transcript_4045;F01_transcript_51448;F01_transcript_51568;F01_transcript_51611;F01_transcript_51848;F01_transcript_53785;F01_transcript_53922;F01_transcript_54538;F01_transcript_54920;F01_transcript_55211;F01_transcript_55350;F01_transcript_55900;F01_transcript_55951;F01_t…
F01_transcript_51067	F01_transcript_20048;F01_transcript_4797;F01_transcript_4912;F01_transcript_5445;F01_transcript_61209;F01_transcript_61319
F01_transcript_27900	F01_transcript_19736;F01_transcript_21556;F01_transcript_30463;F01_transcript_31950;F01_transcript_3304;F01_transcript_3338;F01_transcript_36011;F01_transcript_3741;F01_transcript_38868;F01_transcript_39307;F01_transcript_41755;F01_transcript_42685;F01_transcript_46902;F01_transcript_48106;F01_transcript_48850;F01_transcript_50139;F01_transcript_50578;F01_transcript_51458;F01_transcript_51631;F01…
F01_transcript_55620	F01_transcript_26179;F01_transcript_27114;F01_transcript_28756;F01_transcript_29508;F01_transcript_32573;F01_transcript_34381;F01_transcript_43946;F01_transcript_45336;F01_transcript_47824;F01_transcript_47955;F01_transcript_51925;F01_transcript_5373;F01_transcript_54394;F01_transcript_57357;F01_transcript_64
F01_transcript_33287	F01_transcript_1167;F01_transcript_18982;F01_transcript_20554;F01_transcript_21656;F01_transcript_2849;F01_transcript_33338;F01_transcript_35119;F01_transcript_47213;F01_transcript_48621;F01_transcript_49924;F01_transcript_51942;F01_transcript_57263
F01_transcript_48016	F01_transcript_10589;F01_transcript_11183;F01_transcript_1184;F01_transcript_12709;F01_transcript_19906;F01_transcript_21233;F01_transcript_24623;F01_transcript_27086;F01_transcript_29691;F01_transcript_31637;F01_transcript_32834;F01_transcript_34827;F01_transcript_36180;F01_transcript_38357;F01_transcript_42042;F01_transcript_48967;F01_transcript_49028;F01_transcript_49397;F01_transcript_49610;F…
F01_transcript_34738	F01_transcript_12984;F01_transcript_17649;F01_transcript_19129;F01_transcript_21875;F01_transcript_21984;F01_transcript_22702;F01_transcript_238;F01_transcript_24280;F01_transcript_24459;F01_transcript_24824;F01_transcript_25130;F01_transcript_25151;F01_transcript_26724;F01_transcript_27813;F01_transcript_27947;F01_transcript_28766;F01_transcript_29004;F01_transcript_29555;F01_transcript_39826;F0…
F01_transcript_53031	F01_transcript_15702;F01_transcript_19118;F01_transcript_19719;F01_transcript_20855;F01_transcript_22299;F01_transcript_22609;F01_transcript_24660;F01_transcript_24903;F01_transcript_25599;F01_transcript_28083;F01_transcript_30039;F01_transcript_30201;F01_transcript_31280;F01_transcript_33396;F01_transcript_37236;F01_transcript_38015;F01_transcript_38683;F01_transcript_41155;F01_transcript_45217;…
F01_transcript_18422	F01_transcript_16021;F01_transcript_18335;F01_transcript_19207;F01_transcript_19268;F01_transcript_24507;F01_transcript_24575;F01_transcript_25595;F01_transcript_27992;F01_transcript_29151;F01_transcript_31727;F01_transcript_32083;F01_transcript_32477;F01_transcript_34763;F01_transcript_36079;F01_transcript_36607;F01_transcript_37005;F01_transcript_42581;F01_transcript_42836;F01_transcript_44636;…
F01_transcript_18838	F01_transcript_15126;F01_transcript_17096;F01_transcript_19355;F01_transcript_20869;F01_transcript_21092;F01_transcript_30177;F01_transcript_30279;F01_transcript_3338;F01_transcript_35601;F01_transcript_35717;F01_transcript_38768;F01_transcript_39958;F01_transcript_40047;F01_transcript_4038;F01_transcript_40636;F01_transcript_43444;F01_transcript_4353;F01_transcript_4638;F01_transcript_47277;F01_…
F01_transcript_26154	F01_transcript_18856;F01_transcript_21696;F01_transcript_25603;F01_transcript_31131;F01_transcript_32732;F01_transcript_35890;F01_transcript_35998;F01_transcript_36337;F01_transcript_40940;F01_transcript_41693;F01_transcript_41707;F01_transcript_42288;F01_transcript_43104;F01_transcript_43220;F01_transcript_43600;F01_transcript_44712;F01_transcript_48521;F01_transcript_49795;F01_transcript_49894;…
F01_transcript_8298	F01_transcript_11318;F01_transcript_12315;F01_transcript_13429;F01_transcript_1841;F01_transcript_19228;F01_transcript_2057;F01_transcript_23880;F01_transcript_24295;F01_transcript_25148;F01_transcript_26734;F01_transcript_26998;F01_transcript_27288;F01_transcript_2870;F01_transcript_29773;F01_transcript_35956;F01_transcript_36277;F01_transcript_40112;F01_transcript_43651;F01_transcript_47408;F01…
F01_transcript_26719	F01_transcript_20914;F01_transcript_21183;F01_transcript_24614;F01_transcript_26756;F01_transcript_27532;F01_transcript_28707;F01_transcript_29241;F01_transcript_29304;F01_transcript_30510;F01_transcript_31638;F01_transcript_35364;F01_transcript_3579;F01_transcript_37086;F01_transcript_37571;F01_transcript_38831;F01_transcript_38843;F01_transcript_39218;F01_transcript_40674;F01_transcript_43090;F…
F01_transcript_34657	F01_transcript_15720;F01_transcript_17301;F01_transcript_24690;F01_transcript_25159;F01_transcript_25540;F01_transcript_25743;F01_transcript_26333;F01_transcript_28200;F01_transcript_29209;F01_transcript_31498;F01_transcript_3150;F01_transcript_34462;F01_transcript_35650;F01_transcript_36247;F01_transcript_36377;F01_transcript_38059;F01_transcript_41847;F01_transcript_46487;F01_transcript_47906;F…
F01_transcript_60080	F01_transcript_22216;F01_transcript_26012;F01_transcript_28978;F01_transcript_3194;F01_transcript_35310;F01_transcript_36918;F01_transcript_3743;F01_transcript_38367;F01_transcript_41202;F01_transcript_42304;F01_transcript_48853;F01_transcript_50353;F01_transcript_50570;F01_transcript_50796;F01_transcript_5199;F01_transcript_55693;F01_transcript_5836;F01_transcript_5842;F01_transcript_6454;F01_tr…
F01_transcript_55766	F01_transcript_15120;F01_transcript_15171;F01_transcript_15893;F01_transcript_18786;F01_transcript_19096;F01_transcript_19594;F01_transcript_2260;F01_transcript_23940;F01_transcript_24343;F01_transcript_24660;F01_transcript_2595;F01_transcript_26062;F01_transcript_26606;F01_transcript_27371;F01_transcript_27783;F01_transcript_29193;F01_transcript_32407;F01_transcript_33910;F01_transcript_36177;F0…
F01_transcript_57725	F01_transcript_12387;F01_transcript_12433;F01_transcript_14715;F01_transcript_18181;F01_transcript_20954;F01_transcript_24244;F01_transcript_24301;F01_transcript_25644;F01_transcript_26415;F01_transcript_2983;F01_transcript_35746;F01_transcript_36539;F01_transcript_38440;F01_transcript_41693;F01_transcript_42821;F01_transcript_4324;F01_transcript_43335;F01_transcript_48275;F01_transcript_50365;F0…
F01_transcript_32885	F01_transcript_1128;F01_transcript_19535;F01_transcript_1998;F01_transcript_23752;F01_transcript_25774;F01_transcript_30965;F01_transcript_31439;F01_transcript_32330;F01_transcript_32518;F01_transcript_34532;F01_transcript_35469;F01_transcript_37599;F01_transcript_39516;F01_transcript_41928;F01_transcript_43388;F01_transcript_44344;F01_transcript_46118;F01_transcript_46292;F01_transcript_49141;F0…
F01_transcript_57442	F01_transcript_10250;F01_transcript_11943;F01_transcript_22027;F01_transcript_22085;F01_transcript_26459;F01_transcript_27493;F01_transcript_27648;F01_transcript_27965;F01_transcript_29724;F01_transcript_32082;F01_transcript_32520;F01_transcript_32878;F01_transcript_34110;F01_transcript_37788;F01_transcript_37844;F01_transcript_39848;F01_transcript_40259;F01_transcript_41250;F01_transcript_43285;…
F01_transcript_37065	F01_transcript_15680;F01_transcript_20312;F01_transcript_20607;F01_transcript_21306;F01_transcript_24497;F01_transcript_25006;F01_transcript_25803;F01_transcript_26491;F01_transcript_27651;F01_transcript_30007;F01_transcript_32553;F01_transcript_32679;F01_transcript_33047;F01_transcript_33434;F01_transcript_37416;F01_transcript_40825;F01_transcript_42526;F01_transcript_42916;F01_transcript_45832;…
F01_transcript_60661	F01_transcript_22626;F01_transcript_22801;F01_transcript_25644;F01_transcript_26864;F01_transcript_28556;F01_transcript_28563;F01_transcript_30142;F01_transcript_30717;F01_transcript_30738;F01_transcript_31569;F01_transcript_31851;F01_transcript_32925;F01_transcript_34085;F01_transcript_34678;F01_transcript_35128;F01_transcript_36397;F01_transcript_37877;F01_transcript_38014;F01_transcript_41301;…
F01_transcript_19428	F01_transcript_1838;F01_transcript_19029;F01_transcript_23403;F01_transcript_243;F01_transcript_26017;F01_transcript_28338;F01_transcript_31940;F01_transcript_3516;F01_transcript_36938;F01_transcript_38592;F01_transcript_43250;F01_transcript_44244;F01_transcript_46146;F01_transcript_50913;F01_transcript_51667;F01_transcript_52472;F01_transcript_52752;F01_transcript_54430;F01_transcript_54835;F01_…
F01_transcript_56571	F01_transcript_10618;F01_transcript_11070;F01_transcript_21614;F01_transcript_26655;F01_transcript_30646;F01_transcript_32710;F01_transcript_38259;F01_transcript_38684;F01_transcript_41675;F01_transcript_41953;F01_transcript_42020;F01_transcript_45118;F01_transcript_48062;F01_transcript_49223;F01_transcript_49881;F01_transcript_50261;F01_transcript_50787;F01_transcript_52000;F01_transcript_52008;…
F01_transcript_47310	F01_transcript_13102;F01_transcript_22023;F01_transcript_23965;F01_transcript_305;F01_transcript_36583;F01_transcript_36882;F01_transcript_5206;F01_transcript_56344;F01_transcript_57291
F01_transcript_27126	F01_transcript_11177;F01_transcript_17523;F01_transcript_184;F01_transcript_22168;F01_transcript_264;F01_transcript_30910;F01_transcript_33419;F01_transcript_34965;F01_transcript_36051;F01_transcript_36390;F01_transcript_37369;F01_transcript_38136;F01_transcript_41734;F01_transcript_42505;F01_transcript_45184;F01_transcript_46792;F01_transcript_49754;F01_transcript_51685;F01_transcript_52585;F01_…
F01_transcript_30869	F01_transcript_10019;F01_transcript_11108;F01_transcript_11815;F01_transcript_19157;F01_transcript_23510;F01_transcript_24578;F01_transcript_25621;F01_transcript_27936;F01_transcript_29604;F01_transcript_31936;F01_transcript_32734;F01_transcript_33879;F01_transcript_33998;F01_transcript_35302;F01_transcript_35618;F01_transcript_36642;F01_transcript_37579;F01_transcript_38209;F01_transcript_38580;…
F01_transcript_29749	F01_transcript_20994;F01_transcript_29555;F01_transcript_32426;F01_transcript_34062;F01_transcript_37991;F01_transcript_38000;F01_transcript_40818;F01_transcript_42786;F01_transcript_42973;F01_transcript_43761;F01_transcript_49566;F01_transcript_49642;F01_transcript_51038;F01_transcript_51210;F01_transcript_52444;F01_transcript_52644;F01_transcript_53033;F01_transcript_53859;F01_transcript_54344;…
F01_transcript_26557	F01_transcript_1063;F01_transcript_22586;F01_transcript_26173;F01_transcript_26625;F01_transcript_26759;F01_transcript_27050;F01_transcript_29356;F01_transcript_3057;F01_transcript_30606;F01_transcript_34905;F01_transcript_35253;F01_transcript_38142;F01_transcript_39090;F01_transcript_41871;F01_transcript_42684;F01_transcript_45231;F01_transcript_47393;F01_transcript_49184;F01_transcript_49801;F0…
F01_transcript_25382	F01_transcript_20231;F01_transcript_22813;F01_transcript_23114;F01_transcript_23390;F01_transcript_26339;F01_transcript_26381;F01_transcript_27021;F01_transcript_27249;F01_transcript_28424;F01_transcript_32770;F01_transcript_33074;F01_transcript_34819;F01_transcript_39485;F01_transcript_4189;F01_transcript_51409;F01_transcript_5620;F01_transcript_9716
F01_transcript_49220	F01_transcript_15765;F01_transcript_16686;F01_transcript_16891;F01_transcript_17184;F01_transcript_22992;F01_transcript_26150;F01_transcript_33249;F01_transcript_36269;F01_transcript_36927;F01_transcript_43605;F01_transcript_47788;F01_transcript_52033;F01_transcript_52686;F01_transcript_53345;F01_transcript_53410;F01_transcript_53635;F01_transcript_55076;F01_transcript_55090;F01_transcript_56703;…
F01_transcript_18908	F01_transcript_19247;F01_transcript_21687;F01_transcript_31705;F01_transcript_35816;F01_transcript_38447;F01_transcript_38921;F01_transcript_4145;F01_transcript_41738;F01_transcript_45263;F01_transcript_45276;F01_transcript_48252;F01_transcript_51385;F01_transcript_53115;F01_transcript_54120;F01_transcript_58611;F01_transcript_9794
F01_transcript_53222	F01_transcript_15738;F01_transcript_22295;F01_transcript_23383;F01_transcript_23923;F01_transcript_25451;F01_transcript_26122;F01_transcript_27194;F01_transcript_28342;F01_transcript_29181;F01_transcript_32172;F01_transcript_33090;F01_transcript_33989;F01_transcript_34876;F01_transcript_35055;F01_transcript_35441;F01_transcript_39552;F01_transcript_41984;F01_transcript_43326;F01_transcript_4442;F…
F01_transcript_42436	F01_transcript_10910;F01_transcript_11298;F01_transcript_11782;F01_transcript_12240;F01_transcript_13816;F01_transcript_139;F01_transcript_15202;F01_transcript_21400;F01_transcript_23993;F01_transcript_25980;F01_transcript_36482;F01_transcript_37276;F01_transcript_37720;F01_transcript_39987;F01_transcript_43162;F01_transcript_47302;F01_transcript_50791;F01_transcript_51065;F01_transcript_55646;F0…
F01_transcript_38968	F01_transcript_13965;F01_transcript_16883;F01_transcript_17140;F01_transcript_20328;F01_transcript_21366;F01_transcript_22273;F01_transcript_24553;F01_transcript_25325;F01_transcript_25943;F01_transcript_32999;F01_transcript_33358;F01_transcript_34887;F01_transcript_36624;F01_transcript_37455;F01_transcript_43778;F01_transcript_44688;F01_transcript_45428;F01_transcript_46478;F01_transcript_4760;F…
F01_transcript_23094	F01_transcript_10090;F01_transcript_13600;F01_transcript_13783;F01_transcript_17559;F01_transcript_22672;F01_transcript_33491;F01_transcript_34543;F01_transcript_36149;F01_transcript_37267;F01_transcript_37681;F01_transcript_38016;F01_transcript_41734;F01_transcript_42799;F01_transcript_43298;F01_transcript_44479;F01_transcript_44662;F01_transcript_47207;F01_transcript_48207;F01_transcript_48290;…
F01_transcript_48846	F01_transcript_10504;F01_transcript_13211;F01_transcript_13551;F01_transcript_13683;F01_transcript_13776;F01_transcript_20395;F01_transcript_20748;F01_transcript_21867;F01_transcript_21877;F01_transcript_22846;F01_transcript_31334;F01_transcript_3246;F01_transcript_32995;F01_transcript_33432;F01_transcript_40581;F01_transcript_42746;F01_transcript_44108;F01_transcript_44147;F01_transcript_44415;F…
F01_transcript_45530	F01_transcript_13398;F01_transcript_16533;F01_transcript_25336;F01_transcript_28773;F01_transcript_30460;F01_transcript_30531;F01_transcript_31240;F01_transcript_33967;F01_transcript_37351;F01_transcript_37566;F01_transcript_41140;F01_transcript_41941;F01_transcript_44981;F01_transcript_45824;F01_transcript_45966;F01_transcript_46457;F01_transcript_47199;F01_transcript_48656;F01_transcript_50201;…
F01_transcript_45193	F01_transcript_14606;F01_transcript_19572;F01_transcript_21682;F01_transcript_25741;F01_transcript_29975;F01_transcript_30727;F01_transcript_31486;F01_transcript_32942;F01_transcript_33118;F01_transcript_34840;F01_transcript_35668;F01_transcript_39244;F01_transcript_43237;F01_transcript_43304;F01_transcript_44181;F01_transcript_48620;F01_transcript_52271;F01_transcript_52383;F01_transcript_53512;…
F01_transcript_26872	F01_transcript_194;F01_transcript_21829;F01_transcript_23219;F01_transcript_25211;F01_transcript_25703;F01_transcript_30114;F01_transcript_30708;F01_transcript_3350;F01_transcript_34540;F01_transcript_35972;F01_transcript_36009;F01_transcript_36289;F01_transcript_36381;F01_transcript_37890;F01_transcript_40998;F01_transcript_41082;F01_transcript_43255;F01_transcript_45567;F01_transcript_46268;F01…
F01_transcript_55808	F01_transcript_10177;F01_transcript_16612;F01_transcript_19170;F01_transcript_19913;F01_transcript_2271;F01_transcript_22754;F01_transcript_24079;F01_transcript_25648;F01_transcript_27121;F01_transcript_34007;F01_transcript_37297;F01_transcript_40468;F01_transcript_4129;F01_transcript_41513;F01_transcript_41889;F01_transcript_43158;F01_transcript_43488;F01_transcript_43786;F01_transcript_45826;F0…
F01_transcript_60040	F01_transcript_18589;F01_transcript_23651;F01_transcript_25709;F01_transcript_28655;F01_transcript_29423;F01_transcript_35601;F01_transcript_40036;F01_transcript_40045;F01_transcript_43615;F01_transcript_45927;F01_transcript_47782;F01_transcript_48905;F01_transcript_51300;F01_transcript_51604;F01_transcript_53802;F01_transcript_54153;F01_transcript_54531;F01_transcript_55708;F01_transcript_56877;…
F01_transcript_19426	F01_transcript_25509;F01_transcript_25520;F01_transcript_28941;F01_transcript_46721;F01_transcript_46788;F01_transcript_47350;F01_transcript_51009;F01_transcript_58389;F01_transcript_8884;F01_transcript_9258
F01_transcript_51912	F01_transcript_14251;F01_transcript_2247;F01_transcript_2367;F01_transcript_25696;F01_transcript_2640;F01_transcript_27003;F01_transcript_27609;F01_transcript_28619;F01_transcript_30380;F01_transcript_34653;F01_transcript_35288;F01_transcript_35337;F01_transcript_368;F01_transcript_431;F01_transcript_44387;F01_transcript_44415;F01_transcript_44705;F01_transcript_48693;F01_transcript_48782;F01_tra…
F01_transcript_2589	F01_transcript_15144;F01_transcript_15337;F01_transcript_15405;F01_transcript_20730;F01_transcript_21568;F01_transcript_21893;F01_transcript_25366;F01_transcript_2640;F01_transcript_28697;F01_transcript_31259;F01_transcript_41619;F01_transcript_51594;F01_transcript_57733;F01_transcript_58964;F01_transcript_59662;F01_transcript_7817
F01_transcript_45587	F01_transcript_10835;F01_transcript_1110;F01_transcript_14128;F01_transcript_14886;F01_transcript_16458;F01_transcript_1925;F01_transcript_26265;F01_transcript_26372;F01_transcript_32094;F01_transcript_32706;F01_transcript_33280;F01_transcript_35692;F01_transcript_35799;F01_transcript_36069;F01_transcript_37311;F01_transcript_37955;F01_transcript_38125;F01_transcript_40427;F01_transcript_40938;F0…
F01_transcript_38988	F01_transcript_13291;F01_transcript_21189;F01_transcript_21715;F01_transcript_22387;F01_transcript_24304;F01_transcript_24331;F01_transcript_25774;F01_transcript_27149;F01_transcript_28183;F01_transcript_33960;F01_transcript_37304;F01_transcript_39959;F01_transcript_45776;F01_transcript_51412;F01_transcript_53697;F01_transcript_53863;F01_transcript_55948;F01_transcript_56900;F01_transcript_57648;…
F01_transcript_53183	F01_transcript_20549;F01_transcript_20553;F01_transcript_22795;F01_transcript_24564;F01_transcript_27926;F01_transcript_28225;F01_transcript_28638;F01_transcript_31080;F01_transcript_32499;F01_transcript_32693;F01_transcript_33113;F01_transcript_34543;F01_transcript_35305;F01_transcript_36891;F01_transcript_38747;F01_transcript_40237;F01_transcript_42089;F01_transcript_43095;F01_transcript_45177;…
F01_transcript_18121	F01_transcript_16581;F01_transcript_16923;F01_transcript_20021;F01_transcript_20728;F01_transcript_23925;F01_transcript_24396;F01_transcript_24538;F01_transcript_29008;F01_transcript_30514;F01_transcript_33477;F01_transcript_35493;F01_transcript_46140;F01_transcript_46620;F01_transcript_56513;F01_transcript_57239;F01_transcript_9188
F01_transcript_55992	F01_transcript_1082;F01_transcript_12311;F01_transcript_16752;F01_transcript_22618;F01_transcript_23140;F01_transcript_24246;F01_transcript_24476;F01_transcript_26356;F01_transcript_28378;F01_transcript_33226;F01_transcript_33879;F01_transcript_42681;F01_transcript_43133;F01_transcript_43634;F01_transcript_44915;F01_transcript_45249;F01_transcript_46348;F01_transcript_47417;F01_transcript_48002;F…
F01_transcript_16866	F01_transcript_15768;F01_transcript_15988;F01_transcript_20623;F01_transcript_27663;F01_transcript_30463;F01_transcript_34664;F01_transcript_35890;F01_transcript_36011;F01_transcript_36337;F01_transcript_4090;F01_transcript_43655;F01_transcript_48466;F01_transcript_48521;F01_transcript_49805;F01_transcript_50705;F01_transcript_51245;F01_transcript_52829;F01_transcript_53348;F01_transcript_54981;F…
F01_transcript_37789	F01_transcript_14397;F01_transcript_14411;F01_transcript_1892;F01_transcript_1906;F01_transcript_22431;F01_transcript_24756;F01_transcript_27084;F01_transcript_28844;F01_transcript_33594;F01_transcript_3683;F01_transcript_37447;F01_transcript_39190;F01_transcript_44555;F01_transcript_48260;F01_transcript_49535;F01_transcript_49886;F01_transcript_564;F01_transcript_56802;F01_transcript_57298;F01_t…
F01_transcript_52885	F01_transcript_18672;F01_transcript_19052;F01_transcript_21554;F01_transcript_256;F01_transcript_25891;F01_transcript_29008;F01_transcript_315;F01_transcript_32225;F01_transcript_3845;F01_transcript_43440;F01_transcript_44343;F01_transcript_44437;F01_transcript_44705;F01_transcript_48428;F01_transcript_49542;F01_transcript_49999;F01_transcript_50734;F01_transcript_50927;F01_transcript_51069;F01_t…
F01_transcript_57765	F01_transcript_1450;F01_transcript_15686;F01_transcript_26863;F01_transcript_30939;F01_transcript_38494;F01_transcript_38606;F01_transcript_3968;F01_transcript_41993;F01_transcript_42065;F01_transcript_43091;F01_transcript_44302;F01_transcript_47289;F01_transcript_47696;F01_transcript_51385;F01_transcript_52094;F01_transcript_52198;F01_transcript_53542;F01_transcript_54120;F01_transcript_54287;F0…
F01_transcript_44338	F01_transcript_10523;F01_transcript_10606;F01_transcript_10835;F01_transcript_1199;F01_transcript_14886;F01_transcript_15060;F01_transcript_18293;F01_transcript_18360;F01_transcript_21205;F01_transcript_2169;F01_transcript_28244;F01_transcript_28254;F01_transcript_29686;F01_transcript_29802;F01_transcript_29919;F01_transcript_32643;F01_transcript_46315;F01_transcript_48193;F01_transcript_48912;F0…
F01_transcript_37728	F01_transcript_11471;F01_transcript_11633;F01_transcript_14328;F01_transcript_15156;F01_transcript_16377;F01_transcript_17956;F01_transcript_19514;F01_transcript_2078;F01_transcript_22080;F01_transcript_27005;F01_transcript_27050;F01_transcript_3194;F01_transcript_36529;F01_transcript_39090;F01_transcript_40875;F01_transcript_41400;F01_transcript_41710;F01_transcript_43336;F01_transcript_47703;F0…
F01_transcript_15901	F01_transcript_10998;F01_transcript_13782;F01_transcript_14739;F01_transcript_1906;F01_transcript_20836;F01_transcript_32571;F01_transcript_34278;F01_transcript_36980;F01_transcript_37153;F01_transcript_38778;F01_transcript_39155;F01_transcript_44648;F01_transcript_46207;F01_transcript_48218;F01_transcript_48926;F01_transcript_5009;F01_transcript_50353;F01_transcript_51108;F01_transcript_52072;F0…
F01_transcript_25308	F01_transcript_15265;F01_transcript_24955;F01_transcript_31220;F01_transcript_58230
F01_transcript_49749	F01_transcript_10850;F01_transcript_14514;F01_transcript_20691;F01_transcript_20836;F01_transcript_21716;F01_transcript_22770;F01_transcript_23190;F01_transcript_23883;F01_transcript_26398;F01_transcript_31929;F01_transcript_32605;F01_transcript_34674;F01_transcript_35134;F01_transcript_35667;F01_transcript_35687;F01_transcript_43304;F01_transcript_43756;F01_transcript_45082;F01_transcript_4512;F…
F01_transcript_60486	F01_transcript_12851;F01_transcript_15759;F01_transcript_19619;F01_transcript_20687;F01_transcript_24690;F01_transcript_25059;F01_transcript_26754;F01_transcript_27379;F01_transcript_27595;F01_transcript_28538;F01_transcript_29152;F01_transcript_30471;F01_transcript_32995;F01_transcript_33817;F01_transcript_34474;F01_transcript_34840;F01_transcript_36310;F01_transcript_36661;F01_transcript_38628;…
F01_transcript_26325	F01_transcript_1174;F01_transcript_1236;F01_transcript_1555;F01_transcript_23583;F01_transcript_23792;F01_transcript_27741;F01_transcript_28758;F01_transcript_31147;F01_transcript_31383;F01_transcript_33836;F01_transcript_35049;F01_transcript_36780;F01_transcript_38692;F01_transcript_43193;F01_transcript_4938;F01_transcript_59074;F01_transcript_59188
F01_transcript_51847	F01_transcript_18376;F01_transcript_22498;F01_transcript_23274;F01_transcript_23665;F01_transcript_24168;F01_transcript_25986;F01_transcript_28432;F01_transcript_34010;F01_transcript_35768;F01_transcript_37131;F01_transcript_37868;F01_transcript_39361;F01_transcript_39930;F01_transcript_40774;F01_transcript_43810;F01_transcript_46200;F01_transcript_4770;F01_transcript_48640;F01_transcript_48971;F…
F01_transcript_10073	F01_transcript_21507;F01_transcript_22443;F01_transcript_22615;F01_transcript_26233;F01_transcript_26372;F01_transcript_28766;F01_transcript_29393;F01_transcript_33067;F01_transcript_34031;F01_transcript_35869;F01_transcript_36131;F01_transcript_36161;F01_transcript_38059;F01_transcript_38475;F01_transcript_39415;F01_transcript_4156;F01_transcript_45342;F01_transcript_52691;F01_transcript_53650;F…
F01_transcript_43908	F01_transcript_16645;F01_transcript_18695;F01_transcript_19015;F01_transcript_20604;F01_transcript_28766;F01_transcript_29826;F01_transcript_30775;F01_transcript_32838;F01_transcript_35368;F01_transcript_37262;F01_transcript_38870;F01_transcript_39887;F01_transcript_49790;F01_transcript_5428;F01_transcript_54372;F01_transcript_55962;F01_transcript_61324
F01_transcript_60948	F01_transcript_1262;F01_transcript_21730;F01_transcript_23145;F01_transcript_23367;F01_transcript_24039;F01_transcript_24633;F01_transcript_26445;F01_transcript_26452;F01_transcript_26881;F01_transcript_27099;F01_transcript_27804;F01_transcript_30061;F01_transcript_30475;F01_transcript_31574;F01_transcript_32447;F01_transcript_33434;F01_transcript_34113;F01_transcript_36519;F01_transcript_39027;F…
F01_transcript_52063	F01_transcript_10832;F01_transcript_17329;F01_transcript_30441;F01_transcript_34051;F01_transcript_3630;F01_transcript_38050;F01_transcript_4492;F01_transcript_46833;F01_transcript_47077;F01_transcript_48686;F01_transcript_5179;F01_transcript_56763
F01_transcript_48419	F01_transcript_19111;F01_transcript_24040;F01_transcript_2431;F01_transcript_26273;F01_transcript_28264;F01_transcript_36634;F01_transcript_41100;F01_transcript_41881;F01_transcript_51593;F01_transcript_52030;F01_transcript_53022;F01_transcript_54218;F01_transcript_5476;F01_transcript_55494;F01_transcript_56304;F01_transcript_59987
F01_transcript_40523	F01_transcript_11059;F01_transcript_175;F01_transcript_18786;F01_transcript_20180;F01_transcript_20835;F01_transcript_22870;F01_transcript_23050;F01_transcript_25333;F01_transcript_25349;F01_transcript_25450;F01_transcript_28600;F01_transcript_29022;F01_transcript_2958;F01_transcript_33463;F01_transcript_35519;F01_transcript_35755;F01_transcript_36356;F01_transcript_39229;F01_transcript_41146;F01…
F01_transcript_22597	F01_transcript_10511;F01_transcript_16665;F01_transcript_24060;F01_transcript_25583;F01_transcript_27710;F01_transcript_27851;F01_transcript_27911;F01_transcript_2857;F01_transcript_3018;F01_transcript_32922;F01_transcript_41387;F01_transcript_42173;F01_transcript_43470;F01_transcript_43655;F01_transcript_44922;F01_transcript_45221;F01_transcript_47991;F01_transcript_50983;F01_transcript_52146;F0…
F01_transcript_20882	F01_transcript_11301;F01_transcript_12601;F01_transcript_13261;F01_transcript_1351;F01_transcript_20649;F01_transcript_21263;F01_transcript_22636;F01_transcript_25563;F01_transcript_25589;F01_transcript_28309;F01_transcript_29354;F01_transcript_29476;F01_transcript_3076;F01_transcript_31508;F01_transcript_31852;F01_transcript_31876;F01_transcript_32067;F01_transcript_35195;F01_transcript_42051;F0…
F01_transcript_22265	F01_transcript_13933;F01_transcript_15255;F01_transcript_32488;F01_transcript_33018;F01_transcript_34654;F01_transcript_36138;F01_transcript_36800;F01_transcript_37846;F01_transcript_40074;F01_transcript_40226;F01_transcript_41449;F01_transcript_42662;F01_transcript_42912;F01_transcript_43105;F01_transcript_43719;F01_transcript_44981;F01_transcript_46158;F01_transcript_47184;F01_transcript_50882;…
F01_transcript_29746	F01_transcript_12274;F01_transcript_13551;F01_transcript_13965;F01_transcript_15230;F01_transcript_23672;F01_transcript_23743;F01_transcript_24904;F01_transcript_25386;F01_transcript_33111;F01_transcript_33220;F01_transcript_37206;F01_transcript_37521;F01_transcript_41565;F01_transcript_42555;F01_transcript_44836;F01_transcript_45924;F01_transcript_48403;F01_transcript_50268;F01_transcript_52411;…
F01_transcript_53907	F01_transcript_1261;F01_transcript_1682;F01_transcript_23268;F01_transcript_24953;F01_transcript_28795;F01_transcript_33268;F01_transcript_35524;F01_transcript_37720;F01_transcript_40441;F01_transcript_4501;F01_transcript_4580;F01_transcript_45802;F01_transcript_49984;F01_transcript_52762;F01_transcript_54111;F01_transcript_55429;F01_transcript_6048;F01_transcript_8257
F01_transcript_61049	F01_transcript_10550;F01_transcript_12065;F01_transcript_17313;F01_transcript_23281;F01_transcript_26546;F01_transcript_28506;F01_transcript_29996;F01_transcript_33945;F01_transcript_34839;F01_transcript_39927;F01_transcript_41776;F01_transcript_43938;F01_transcript_44600;F01_transcript_45011;F01_transcript_45060;F01_transcript_45737;F01_transcript_45924;F01_transcript_47365;F01_transcript_49304;…
F01_transcript_39271	F01_transcript_12328;F01_transcript_20685;F01_transcript_21855;F01_transcript_22560;F01_transcript_2379;F01_transcript_2380;F01_transcript_2499;F01_transcript_25465;F01_transcript_29666;F01_transcript_30910;F01_transcript_31946;F01_transcript_32024;F01_transcript_37325;F01_transcript_38161;F01_transcript_42502;F01_transcript_42875;F01_transcript_48061;F01_transcript_4857;F01_transcript_49754;F01_…
F01_transcript_41402	F01_transcript_10023;F01_transcript_10185;F01_transcript_16997;F01_transcript_23607;F01_transcript_25599;F01_transcript_33002;F01_transcript_3304;F01_transcript_34792;F01_transcript_37099;F01_transcript_39320;F01_transcript_39503;F01_transcript_39857;F01_transcript_41972;F01_transcript_42744;F01_transcript_43313;F01_transcript_45586;F01_transcript_45764;F01_transcript_48279;F01_transcript_49143;F…
F01_transcript_45422	F01_transcript_16240;F01_transcript_18472;F01_transcript_21696;F01_transcript_22216;F01_transcript_22345;F01_transcript_22519;F01_transcript_27224;F01_transcript_28357;F01_transcript_30895;F01_transcript_32975;F01_transcript_36226;F01_transcript_36728;F01_transcript_38363;F01_transcript_43374;F01_transcript_45800;F01_transcript_45820;F01_transcript_47207;F01_transcript_47723;F01_transcript_48521;…
F01_transcript_49811	F01_transcript_11482;F01_transcript_11506;F01_transcript_17484;F01_transcript_17840;F01_transcript_18498;F01_transcript_21112;F01_transcript_21453;F01_transcript_24283;F01_transcript_24332;F01_transcript_24623;F01_transcript_24763;F01_transcript_28997;F01_transcript_34827;F01_transcript_39045;F01_transcript_42744;F01_transcript_43862;F01_transcript_4398;F01_transcript_44981;F01_transcript_45902;F…
F01_transcript_20307	F01_transcript_11567;F01_transcript_23120;F01_transcript_30972;F01_transcript_31400;F01_transcript_3534;F01_transcript_35403;F01_transcript_49418;F01_transcript_53810;F01_transcript_55771;F01_transcript_56884;F01_transcript_56981;F01_transcript_61874;F01_transcript_6707
F01_transcript_50327	F01_transcript_15724;F01_transcript_15867;F01_transcript_16242;F01_transcript_19993;F01_transcript_25219;F01_transcript_27317;F01_transcript_27398;F01_transcript_29135;F01_transcript_31275;F01_transcript_32412;F01_transcript_36269;F01_transcript_36494;F01_transcript_37043;F01_transcript_41199;F01_transcript_41624;F01_transcript_46139;F01_transcript_46880;F01_transcript_47165;F01_transcript_50708;…
F01_transcript_43671	F01_transcript_11149;F01_transcript_12417;F01_transcript_14401;F01_transcript_18497;F01_transcript_20780;F01_transcript_21358;F01_transcript_22279;F01_transcript_24761;F01_transcript_27579;F01_transcript_34311;F01_transcript_34408;F01_transcript_35343;F01_transcript_36500;F01_transcript_38587;F01_transcript_40908;F01_transcript_41906;F01_transcript_48445;F01_transcript_54125;F01_transcript_57218;…
F01_transcript_38925	F01_transcript_11742;F01_transcript_21109;F01_transcript_22012;F01_transcript_25786;F01_transcript_28519;F01_transcript_4558;F01_transcript_4627;F01_transcript_46636;F01_transcript_47661;F01_transcript_48211;F01_transcript_4838;F01_transcript_52264
F01_transcript_34161	F01_transcript_19553;F01_transcript_2176;F01_transcript_22199;F01_transcript_2256;F01_transcript_27712;F01_transcript_29373;F01_transcript_29596;F01_transcript_31580;F01_transcript_3166;F01_transcript_3786;F01_transcript_37881;F01_transcript_40662;F01_transcript_43502;F01_transcript_45284;F01_transcript_45931;F01_transcript_46612;F01_transcript_48192;F01_transcript_48437;F01_transcript_5390;F01_t…
F01_transcript_24813	F01_transcript_15302;F01_transcript_16735;F01_transcript_1958;F01_transcript_20021;F01_transcript_20728;F01_transcript_2120;F01_transcript_24161;F01_transcript_24396;F01_transcript_24538;F01_transcript_25237;F01_transcript_2544;F01_transcript_32859;F01_transcript_33840;F01_transcript_35622;F01_transcript_36387;F01_transcript_42810;F01_transcript_46620;F01_transcript_46692;F01_transcript_47303;F01…
F01_transcript_29675	F01_transcript_10294;F01_transcript_19336;F01_transcript_21308;F01_transcript_23247;F01_transcript_26602;F01_transcript_39307;F01_transcript_40168;F01_transcript_53466;F01_transcript_54501;F01_transcript_58340
F01_transcript_54159	F01_transcript_18189;F01_transcript_20627;F01_transcript_23219;F01_transcript_27663;F01_transcript_32672;F01_transcript_33955;F01_transcript_35276;F01_transcript_36289;F01_transcript_37033;F01_transcript_38622;F01_transcript_38814;F01_transcript_42657;F01_transcript_42787;F01_transcript_43655;F01_transcript_44393;F01_transcript_44561;F01_transcript_45927;F01_transcript_46203;F01_transcript_46792;…
F01_transcript_52445	F01_transcript_17145;F01_transcript_17166;F01_transcript_24387;F01_transcript_24581;F01_transcript_28858;F01_transcript_38372;F01_transcript_39219;F01_transcript_39815;F01_transcript_48160;F01_transcript_48271;F01_transcript_48967;F01_transcript_49610;F01_transcript_50695;F01_transcript_51448;F01_transcript_5268;F01_transcript_5310;F01_transcript_54014;F01_transcript_55006;F01_transcript_55078;F0…
F01_transcript_59222	F01_transcript_13896;F01_transcript_18529;F01_transcript_19766;F01_transcript_22493;F01_transcript_30319;F01_transcript_34006;F01_transcript_35617;F01_transcript_37549;F01_transcript_42503;F01_transcript_46490;F01_transcript_46704;F01_transcript_46997;F01_transcript_47152;F01_transcript_48437;F01_transcript_48959;F01_transcript_49368;F01_transcript_49578;F01_transcript_49657;F01_transcript_50624;…
F01_transcript_41204	F01_transcript_18763;F01_transcript_20612;F01_transcript_26304;F01_transcript_29374;F01_transcript_31109;F01_transcript_31981;F01_transcript_34379;F01_transcript_393;F01_transcript_41037;F01_transcript_41129;F01_transcript_42787;F01_transcript_43113;F01_transcript_44701;F01_transcript_44825;F01_transcript_45562;F01_transcript_46542;F01_transcript_47741;F01_transcript_50426;F01_transcript_51736;F0…
F01_transcript_29184	F01_transcript_12327;F01_transcript_13941;F01_transcript_19158;F01_transcript_22365;F01_transcript_23824;F01_transcript_24413;F01_transcript_28761;F01_transcript_33171;F01_transcript_34280;F01_transcript_34470;F01_transcript_35350;F01_transcript_37526;F01_transcript_4168;F01_transcript_42635;F01_transcript_4439;F01_transcript_47030;F01_transcript_48404;F01_transcript_49473;F01_transcript_52977;F0…
F01_transcript_22767	F01_transcript_1117;F01_transcript_1323;F01_transcript_20483;F01_transcript_21121;F01_transcript_23813;F01_transcript_25148;F01_transcript_28357;F01_transcript_2953;F01_transcript_31966;F01_transcript_32789;F01_transcript_3324;F01_transcript_33359;F01_transcript_34039;F01_transcript_34723;F01_transcript_38724;F01_transcript_41000;F01_transcript_42850;F01_transcript_46040;F01_transcript_50330;F01_…
F01_transcript_56110	F01_transcript_13321;F01_transcript_20866;F01_transcript_26136;F01_transcript_26515;F01_transcript_27454;F01_transcript_28402;F01_transcript_28424;F01_transcript_28990;F01_transcript_31880;F01_transcript_32770;F01_transcript_32899;F01_transcript_34289;F01_transcript_34819;F01_transcript_35072;F01_transcript_36787;F01_transcript_3712;F01_transcript_39485;F01_transcript_4018;F01_transcript_42346;F0…
F01_transcript_33570	F01_transcript_12030;F01_transcript_19768;F01_transcript_20279;F01_transcript_2534;F01_transcript_26734;F01_transcript_26750;F01_transcript_30277;F01_transcript_35370;F01_transcript_35684;F01_transcript_35918;F01_transcript_36080;F01_transcript_38354;F01_transcript_39835;F01_transcript_40157;F01_transcript_40226;F01_transcript_41112;F01_transcript_41449;F01_transcript_44527;F01_transcript_46158;F…
F01_transcript_55585	F01_transcript_12463;F01_transcript_15063;F01_transcript_16055;F01_transcript_17456;F01_transcript_18989;F01_transcript_20549;F01_transcript_20855;F01_transcript_25130;F01_transcript_25730;F01_transcript_2623;F01_transcript_27405;F01_transcript_31459;F01_transcript_31917;F01_transcript_32102;F01_transcript_32672;F01_transcript_34378;F01_transcript_34574;F01_transcript_36854;F01_transcript_39871;F…
F01_transcript_23950	F01_transcript_22891;F01_transcript_25912;F01_transcript_29108;F01_transcript_38331;F01_transcript_40142;F01_transcript_41921;F01_transcript_47079;F01_transcript_47408;F01_transcript_48435;F01_transcript_53618;F01_transcript_5553;F01_transcript_58637;F01_transcript_9848
F01_transcript_19486	F01_transcript_10724;F01_transcript_19361;F01_transcript_20699;F01_transcript_20717;F01_transcript_24039;F01_transcript_25939;F01_transcript_26584;F01_transcript_28451;F01_transcript_28582;F01_transcript_29019;F01_transcript_34113;F01_transcript_36116;F01_transcript_36714;F01_transcript_36939;F01_transcript_39882;F01_transcript_40586;F01_transcript_42041;F01_transcript_47172;F01_transcript_49194;…
F01_transcript_27355	F01_transcript_12246;F01_transcript_13191;F01_transcript_16055;F01_transcript_16883;F01_transcript_18690;F01_transcript_19909;F01_transcript_21166;F01_transcript_21510;F01_transcript_23252;F01_transcript_2410;F01_transcript_25608;F01_transcript_26257;F01_transcript_27562;F01_transcript_28560;F01_transcript_32418;F01_transcript_33448;F01_transcript_34188;F01_transcript_41827;F01_transcript_42699;F…
F01_transcript_55046	F01_transcript_20138;F01_transcript_29223;F01_transcript_35599;F01_transcript_48979
F01_transcript_57379	F01_transcript_18612;F01_transcript_18951;F01_transcript_18962;F01_transcript_22855;F01_transcript_22948;F01_transcript_24204;F01_transcript_24442;F01_transcript_25450;F01_transcript_27156;F01_transcript_27771;F01_transcript_27926;F01_transcript_28250;F01_transcript_31304;F01_transcript_32077;F01_transcript_33397;F01_transcript_34974;F01_transcript_37214;F01_transcript_39662;F01_transcript_42867;…
F01_transcript_58050	F01_transcript_1166;F01_transcript_11921;F01_transcript_12165;F01_transcript_12894;F01_transcript_18603;F01_transcript_28135;F01_transcript_29299;F01_transcript_30331;F01_transcript_30468;F01_transcript_3472;F01_transcript_35812;F01_transcript_36077;F01_transcript_37720;F01_transcript_42628;F01_transcript_44267;F01_transcript_48191;F01_transcript_48337;F01_transcript_49584;F01_transcript_50217;F0…
F01_transcript_61507	F01_transcript_26652;F01_transcript_28075;F01_transcript_28335;F01_transcript_3321;F01_transcript_34337;F01_transcript_3523;F01_transcript_35342;F01_transcript_35602;F01_transcript_37791;F01_transcript_38558;F01_transcript_38763;F01_transcript_39140;F01_transcript_39219;F01_transcript_41421;F01_transcript_43805;F01_transcript_44580;F01_transcript_44746;F01_transcript_45161;F01_transcript_48390;F0…
F01_transcript_61651	F01_transcript_10880;F01_transcript_15249;F01_transcript_20609;F01_transcript_21043;F01_transcript_21251;F01_transcript_25522;F01_transcript_26158;F01_transcript_28167;F01_transcript_30062;F01_transcript_33672;F01_transcript_34898;F01_transcript_37430;F01_transcript_39017;F01_transcript_40486;F01_transcript_41969;F01_transcript_42653;F01_transcript_42660;F01_transcript_47821;F01_transcript_48736;…
F01_transcript_25778	F01_transcript_10255;F01_transcript_12851;F01_transcript_15728;F01_transcript_16805;F01_transcript_16816;F01_transcript_18910;F01_transcript_23235;F01_transcript_24126;F01_transcript_24646;F01_transcript_28732;F01_transcript_29211;F01_transcript_33597;F01_transcript_35688;F01_transcript_36371;F01_transcript_36689;F01_transcript_36886;F01_transcript_37177;F01_transcript_38669;F01_transcript_39545;…
F01_transcript_27767	F01_transcript_13096;F01_transcript_13350;F01_transcript_16007;F01_transcript_16449;F01_transcript_20765;F01_transcript_2346;F01_transcript_24139;F01_transcript_24969;F01_transcript_26369;F01_transcript_28309;F01_transcript_30068;F01_transcript_3142;F01_transcript_31873;F01_transcript_33419;F01_transcript_35596;F01_transcript_36868;F01_transcript_42057;F01_transcript_48526;F01_transcript_52996;F0…
F01_transcript_50896	F01_transcript_10474;F01_transcript_12789;F01_transcript_13117;F01_transcript_13843;F01_transcript_16219;F01_transcript_17090;F01_transcript_23744;F01_transcript_24363;F01_transcript_28741;F01_transcript_34456;F01_transcript_35143;F01_transcript_36369;F01_transcript_36995;F01_transcript_39422;F01_transcript_39959;F01_transcript_40049;F01_transcript_41227;F01_transcript_41370;F01_transcript_41742;…
F01_transcript_42151	F01_transcript_11305;F01_transcript_15468;F01_transcript_24855;F01_transcript_25730;F01_transcript_26623;F01_transcript_27804;F01_transcript_28619;F01_transcript_29067;F01_transcript_32175;F01_transcript_32693;F01_transcript_33328;F01_transcript_33571;F01_transcript_34378;F01_transcript_35820;F01_transcript_36891;F01_transcript_38627;F01_transcript_40090;F01_transcript_45168;F01_transcript_48693;…
F01_transcript_51947	F01_transcript_13699;F01_transcript_14543;F01_transcript_19938;F01_transcript_24823;F01_transcript_2541;F01_transcript_29591;F01_transcript_31850;F01_transcript_33650;F01_transcript_36253;F01_transcript_36494;F01_transcript_47180;F01_transcript_4803;F01_transcript_50472;F01_transcript_5131;F01_transcript_51941;F01_transcript_58776;F01_transcript_61529;F01_transcript_8124;F01_transcript_9112;F01_t…
F01_transcript_22083	F01_transcript_11071;F01_transcript_13505;F01_transcript_19131;F01_transcript_25148;F01_transcript_257;F01_transcript_2870;F01_transcript_35956;F01_transcript_37417;F01_transcript_38044;F01_transcript_38684;F01_transcript_40580;F01_transcript_41969;F01_transcript_42274;F01_transcript_42454;F01_transcript_44051;F01_transcript_46280;F01_transcript_47408;F01_transcript_47439;F01_transcript_4747;F01_…
F01_transcript_55058	F01_transcript_18997;F01_transcript_19090;F01_transcript_20835;F01_transcript_20836;F01_transcript_23646;F01_transcript_26998;F01_transcript_27607;F01_transcript_30250;F01_transcript_34675;F01_transcript_35933;F01_transcript_36153;F01_transcript_36221;F01_transcript_36377;F01_transcript_37720;F01_transcript_38278;F01_transcript_38361;F01_transcript_42988;F01_transcript_44429;F01_transcript_48731;…
F01_transcript_57292	F01_transcript_21495;F01_transcript_22269;F01_transcript_26864;F01_transcript_28843;F01_transcript_29161;F01_transcript_29470;F01_transcript_30717;F01_transcript_36228;F01_transcript_38014;F01_transcript_38074;F01_transcript_38845;F01_transcript_42195;F01_transcript_43655;F01_transcript_43694;F01_transcript_43702;F01_transcript_44622;F01_transcript_44836;F01_transcript_50010;F01_transcript_50386;…
F01_transcript_25260	F01_transcript_10282;F01_transcript_10436;F01_transcript_14744;F01_transcript_15771;F01_transcript_18576;F01_transcript_20558;F01_transcript_22037;F01_transcript_22183;F01_transcript_26830;F01_transcript_27432;F01_transcript_2886;F01_transcript_29355;F01_transcript_30413;F01_transcript_32413;F01_transcript_32941;F01_transcript_36182;F01_transcript_3679;F01_transcript_38076;F01_transcript_3907;F01…
F01_transcript_36990	F01_transcript_10898;F01_transcript_10984;F01_transcript_11506;F01_transcript_11702;F01_transcript_13370;F01_transcript_14889;F01_transcript_22992;F01_transcript_25003;F01_transcript_29322;F01_transcript_31606;F01_transcript_33249;F01_transcript_33662;F01_transcript_37114;F01_transcript_39316;F01_transcript_39503;F01_transcript_40149;F01_transcript_43605;F01_transcript_46167;F01_transcript_46353;…
F01_transcript_60452	F01_transcript_20637;F01_transcript_22067;F01_transcript_25142;F01_transcript_28785;F01_transcript_29415;F01_transcript_34945;F01_transcript_35679;F01_transcript_36064;F01_transcript_37241;F01_transcript_39730;F01_transcript_45711;F01_transcript_48783;F01_transcript_57092;F01_transcript_59158
F01_transcript_49451	F01_transcript_14242;F01_transcript_14323;F01_transcript_15383;F01_transcript_21650;F01_transcript_21999;F01_transcript_23295;F01_transcript_23963;F01_transcript_29411;F01_transcript_34446;F01_transcript_3684;F01_transcript_42088;F01_transcript_47930;F01_transcript_48722;F01_transcript_52980;F01_transcript_56864;F01_transcript_58696;F01_transcript_60240;F01_transcript_61936;F01_transcript_8259;F0…
F01_transcript_56706	F01_transcript_10412;F01_transcript_10817;F01_transcript_11915;F01_transcript_11934;F01_transcript_199;F01_transcript_22187;F01_transcript_28022;F01_transcript_28403;F01_transcript_29504;F01_transcript_30483;F01_transcript_30714;F01_transcript_3222;F01_transcript_32940;F01_transcript_33050;F01_transcript_34905;F01_transcript_38891;F01_transcript_40253;F01_transcript_43353;F01_transcript_44650;F01…
F01_transcript_23058	F01_transcript_16096;F01_transcript_22180;F01_transcript_24299;F01_transcript_24316;F01_transcript_25070;F01_transcript_27252;F01_transcript_27493;F01_transcript_29116;F01_transcript_33133;F01_transcript_33839;F01_transcript_35672;F01_transcript_35974;F01_transcript_38308;F01_transcript_38690;F01_transcript_41938;F01_transcript_42864;F01_transcript_42990;F01_transcript_44762;F01_transcript_44878;…
F01_transcript_41365	F01_transcript_11579;F01_transcript_14752;F01_transcript_22365;F01_transcript_24483;F01_transcript_24824;F01_transcript_25232;F01_transcript_25422;F01_transcript_26490;F01_transcript_30698;F01_transcript_31093;F01_transcript_32067;F01_transcript_32666;F01_transcript_34470;F01_transcript_36680;F01_transcript_39930;F01_transcript_41513;F01_transcript_4168;F01_transcript_43136;F01_transcript_43222;F…
F01_transcript_38631	F01_transcript_14119;F01_transcript_19520;F01_transcript_19571;F01_transcript_20835;F01_transcript_21554;F01_transcript_24930;F01_transcript_25450;F01_transcript_28167;F01_transcript_2841;F01_transcript_29008;F01_transcript_31317;F01_transcript_32225;F01_transcript_33358;F01_transcript_3648;F01_transcript_37549;F01_transcript_40572;F01_transcript_40765;F01_transcript_43639;F01_transcript_44437;F0…
F01_transcript_26796	F01_transcript_1596;F01_transcript_19960;F01_transcript_21958;F01_transcript_28099;F01_transcript_31937;F01_transcript_32025;F01_transcript_34857;F01_transcript_35297;F01_transcript_37944;F01_transcript_38039;F01_transcript_40740;F01_transcript_41410;F01_transcript_42795;F01_transcript_43152;F01_transcript_43523;F01_transcript_44171;F01_transcript_44564;F01_transcript_45071;F01_transcript_45449;F…
F01_transcript_34851	F01_transcript_11611;F01_transcript_19263;F01_transcript_24152;F01_transcript_28562;F01_transcript_29745;F01_transcript_30534;F01_transcript_30772;F01_transcript_31310;F01_transcript_31393;F01_transcript_3350;F01_transcript_34595;F01_transcript_37448;F01_transcript_39532;F01_transcript_40324;F01_transcript_43624;F01_transcript_43703;F01_transcript_44653;F01_transcript_45426;F01_transcript_47870;F…
F01_transcript_32345	F01_transcript_18749;F01_transcript_22777;F01_transcript_26063;F01_transcript_34159;F01_transcript_35964;F01_transcript_38138;F01_transcript_40260;F01_transcript_40286;F01_transcript_41110;F01_transcript_41772;F01_transcript_43378;F01_transcript_45831;F01_transcript_4608;F01_transcript_48488;F01_transcript_51241;F01_transcript_51301;F01_transcript_51695;F01_transcript_51780;F01_transcript_52440;F…
F01_transcript_25847	F01_transcript_12084;F01_transcript_18100;F01_transcript_24898;F01_transcript_32067;F01_transcript_35373;F01_transcript_36680;F01_transcript_37189;F01_transcript_39930;F01_transcript_42092;F01_transcript_42660;F01_transcript_43435;F01_transcript_43494;F01_transcript_47163;F01_transcript_47309;F01_transcript_47674;F01_transcript_48192;F01_transcript_50324;F01_transcript_50868;F01_transcript_52698;…
F01_transcript_60783	F01_transcript_12922;F01_transcript_14119;F01_transcript_21995;F01_transcript_30128;F01_transcript_31689;F01_transcript_33811;F01_transcript_36333;F01_transcript_41147;F01_transcript_42600;F01_transcript_4286;F01_transcript_45055;F01_transcript_49166;F01_transcript_50269;F01_transcript_50863;F01_transcript_51586;F01_transcript_53697;F01_transcript_54419;F01_transcript_54547;F01_transcript_54799;F…
F01_transcript_52297	F01_transcript_11040;F01_transcript_18755;F01_transcript_19568;F01_transcript_20507;F01_transcript_23860;F01_transcript_24382;F01_transcript_25474;F01_transcript_27319;F01_transcript_2766;F01_transcript_31368;F01_transcript_38764;F01_transcript_39770;F01_transcript_40672;F01_transcript_4091;F01_transcript_41950;F01_transcript_44366;F01_transcript_44819;F01_transcript_45419;F01_transcript_46259;F0…
F01_transcript_39226	F01_transcript_1082;F01_transcript_1676;F01_transcript_19325;F01_transcript_24770;F01_transcript_25589;F01_transcript_26409;F01_transcript_27334;F01_transcript_28538;F01_transcript_29944;F01_transcript_31473;F01_transcript_37114;F01_transcript_39008;F01_transcript_39861;F01_transcript_42909;F01_transcript_44005;F01_transcript_45924;F01_transcript_47198;F01_transcript_48402;F01_transcript_48598;F0…
F01_transcript_25373	F01_transcript_1540;F01_transcript_22704;F01_transcript_24684;F01_transcript_27743;F01_transcript_30560;F01_transcript_30663;F01_transcript_30735;F01_transcript_31506;F01_transcript_33940;F01_transcript_34533;F01_transcript_35747;F01_transcript_4242;F01_transcript_43097;F01_transcript_43757;F01_transcript_46367;F01_transcript_47313;F01_transcript_47443;F01_transcript_50311;F01_transcript_53095;F0…
F01_transcript_55649	F01_transcript_1032;F01_transcript_19171;F01_transcript_19776;F01_transcript_25114;F01_transcript_28200;F01_transcript_35650;F01_transcript_43186;F01_transcript_45833;F01_transcript_50815;F01_transcript_56660;F01_transcript_59423;F01_transcript_783
F01_transcript_32921	F01_transcript_13205;F01_transcript_15870;F01_transcript_22345;F01_transcript_24295;F01_transcript_26734;F01_transcript_30809;F01_transcript_32175;F01_transcript_35564;F01_transcript_35612;F01_transcript_36221;F01_transcript_38488;F01_transcript_40090;F01_transcript_40949;F01_transcript_44123;F01_transcript_44600;F01_transcript_45168;F01_transcript_45783;F01_transcript_45801;F01_transcript_47471;…
F01_transcript_22469	F01_transcript_12298;F01_transcript_23308;F01_transcript_26800;F01_transcript_27136;F01_transcript_2730;F01_transcript_34216;F01_transcript_38505;F01_transcript_42980;F01_transcript_43668;F01_transcript_44522;F01_transcript_44706;F01_transcript_44788;F01_transcript_46395;F01_transcript_50633;F01_transcript_54045;F01_transcript_54444;F01_transcript_60601;F01_transcript_61956;F01_transcript_6928;F0…
F01_transcript_18520	F01_transcript_14883;F01_transcript_15900;F01_transcript_19454;F01_transcript_20840;F01_transcript_23809;F01_transcript_26232;F01_transcript_32091;F01_transcript_33621;F01_transcript_34370;F01_transcript_37068;F01_transcript_38727;F01_transcript_39361;F01_transcript_43127;F01_transcript_45174;F01_transcript_45879;F01_transcript_46694;F01_transcript_48269;F01_transcript_49344;F01_transcript_50453;…
F01_transcript_59717	F01_transcript_1595;F01_transcript_16007;F01_transcript_215;F01_transcript_221;F01_transcript_226;F01_transcript_22697;F01_transcript_23308;F01_transcript_23392;F01_transcript_24964;F01_transcript_28309;F01_transcript_31035;F01_transcript_32080;F01_transcript_38505;F01_transcript_40165;F01_transcript_42089;F01_transcript_43896;F01_transcript_44352;F01_transcript_45177;F01_transcript_46933;F01_tra…
F01_transcript_17536	F01_transcript_10462;F01_transcript_19003;F01_transcript_20092;F01_transcript_24238;F01_transcript_25405;F01_transcript_27152;F01_transcript_27200;F01_transcript_27663;F01_transcript_28564;F01_transcript_29077;F01_transcript_29099;F01_transcript_36359;F01_transcript_36371;F01_transcript_37389;F01_transcript_39134;F01_transcript_41188;F01_transcript_43445;F01_transcript_47131;F01_transcript_50154;…
F01_transcript_23323	F01_transcript_10887;F01_transcript_18851;F01_transcript_26734;F01_transcript_29677;F01_transcript_32697;F01_transcript_3350;F01_transcript_35305;F01_transcript_36530;F01_transcript_41737;F01_transcript_43095;F01_transcript_44449;F01_transcript_44697;F01_transcript_45177;F01_transcript_45203;F01_transcript_47433;F01_transcript_48418;F01_transcript_48618;F01_transcript_50152;F01_transcript_50471;F…
F01_transcript_12763	F01_transcript_10144;F01_transcript_10523;F01_transcript_10606;F01_transcript_19144;F01_transcript_24594;F01_transcript_25653;F01_transcript_28536;F01_transcript_29211;F01_transcript_29773;F01_transcript_30387;F01_transcript_32379;F01_transcript_32749;F01_transcript_33785;F01_transcript_34134;F01_transcript_42525;F01_transcript_42891;F01_transcript_45608;F01_transcript_45670;F01_transcript_48912;…
F01_transcript_38095	F01_transcript_19521;F01_transcript_25605;F01_transcript_25759;F01_transcript_27441;F01_transcript_29346;F01_transcript_30548;F01_transcript_34679;F01_transcript_34728;F01_transcript_38983;F01_transcript_39635;F01_transcript_39637;F01_transcript_40565;F01_transcript_40758;F01_transcript_41786;F01_transcript_44664;F01_transcript_45473;F01_transcript_48140;F01_transcript_48722;F01_transcript_50089;…
F01_transcript_44870	F01_transcript_25180;F01_transcript_285;F01_transcript_32144;F01_transcript_37769;F01_transcript_39445;F01_transcript_41131;F01_transcript_42420;F01_transcript_42845;F01_transcript_43767;F01_transcript_5004;F01_transcript_51584;F01_transcript_55182;F01_transcript_55951;F01_transcript_59367
F01_transcript_34174	F01_transcript_15331;F01_transcript_27745;F01_transcript_29337;F01_transcript_33065;F01_transcript_34160;F01_transcript_541;F01_transcript_59354;F01_transcript_60488
F01_transcript_34548	F01_transcript_16262;F01_transcript_2864;F01_transcript_34401;F01_transcript_35827;F01_transcript_55903
F01_transcript_30272	F01_transcript_17323;F01_transcript_17725;F01_transcript_20775;F01_transcript_25991;F01_transcript_26462;F01_transcript_28565;F01_transcript_29101;F01_transcript_29138;F01_transcript_30933;F01_transcript_32259;F01_transcript_32668;F01_transcript_33245;F01_transcript_35688;F01_transcript_38346;F01_transcript_38674;F01_transcript_41936;F01_transcript_42011;F01_transcript_42331;F01_transcript_43627;…
F01_transcript_36846	F01_transcript_12132;F01_transcript_12525;F01_transcript_17311;F01_transcript_18727;F01_transcript_23104;F01_transcript_29153;F01_transcript_31667;F01_transcript_35822;F01_transcript_36201;F01_transcript_42929;F01_transcript_44312;F01_transcript_46930;F01_transcript_47063;F01_transcript_47499;F01_transcript_48761;F01_transcript_51727;F01_transcript_53026;F01_transcript_56489;F01_transcript_57592;…
F01_transcript_53050	F01_transcript_15769;F01_transcript_20787;F01_transcript_22122;F01_transcript_23861;F01_transcript_26335;F01_transcript_26435;F01_transcript_29142;F01_transcript_29181;F01_transcript_30271;F01_transcript_30365;F01_transcript_34630;F01_transcript_36314;F01_transcript_36607;F01_transcript_37075;F01_transcript_37658;F01_transcript_42534;F01_transcript_43946;F01_transcript_45927;F01_transcript_46834;…
F01_transcript_28762	F01_transcript_16645;F01_transcript_19675;F01_transcript_20237;F01_transcript_24898;F01_transcript_28833;F01_transcript_31810;F01_transcript_32235;F01_transcript_34239;F01_transcript_34653;F01_transcript_35216;F01_transcript_35908;F01_transcript_36474;F01_transcript_39322;F01_transcript_41766;F01_transcript_43613;F01_transcript_43837;F01_transcript_48137;F01_transcript_48670;F01_transcript_49022;…
F01_transcript_40763	F01_transcript_20092;F01_transcript_21751;F01_transcript_25752;F01_transcript_26703;F01_transcript_27357;F01_transcript_3204;F01_transcript_32950;F01_transcript_33386;F01_transcript_33903;F01_transcript_34267;F01_transcript_39637;F01_transcript_39774;F01_transcript_40336;F01_transcript_42834;F01_transcript_43014;F01_transcript_44260;F01_transcript_44645;F01_transcript_45073;F01_transcript_47019;F…
F01_transcript_24472	F01_transcript_23823;F01_transcript_29984;F01_transcript_31850;F01_transcript_36860;F01_transcript_37045;F01_transcript_41471;F01_transcript_45139;F01_transcript_46158;F01_transcript_46220;F01_transcript_46586;F01_transcript_48435;F01_transcript_48770;F01_transcript_48959;F01_transcript_49424;F01_transcript_4960;F01_transcript_50480;F01_transcript_50612;F01_transcript_53017;F01_transcript_54661;F…
F01_transcript_26228	F01_transcript_10682;F01_transcript_17843;F01_transcript_21515;F01_transcript_22514;F01_transcript_22778;F01_transcript_25068;F01_transcript_25495;F01_transcript_26347;F01_transcript_27270;F01_transcript_33324;F01_transcript_34442;F01_transcript_36697;F01_transcript_44172;F01_transcript_47684;F01_transcript_49019;F01_transcript_54713;F01_transcript_56614;F01_transcript_5809;F01_transcript_6075;F0…
F01_transcript_33362	F01_transcript_11447;F01_transcript_12167;F01_transcript_13398;F01_transcript_1661;F01_transcript_20551;F01_transcript_21279;F01_transcript_21908;F01_transcript_24345;F01_transcript_26396;F01_transcript_33527;F01_transcript_35082;F01_transcript_36673;F01_transcript_39295;F01_transcript_47199;F01_transcript_47463;F01_transcript_48006;F01_transcript_51060;F01_transcript_53487;F01_transcript_55886;F…
F01_transcript_32929	F01_transcript_18830;F01_transcript_20180;F01_transcript_21851;F01_transcript_22535;F01_transcript_23539;F01_transcript_26289;F01_transcript_26365;F01_transcript_29143;F01_transcript_29152;F01_transcript_30026;F01_transcript_31424;F01_transcript_34709;F01_transcript_35084;F01_transcript_35573;F01_transcript_36161;F01_transcript_36227;F01_transcript_36661;F01_transcript_38346;F01_transcript_39739;…
F01_transcript_57142	F01_transcript_11601;F01_transcript_23245;F01_transcript_37250;F01_transcript_38476;F01_transcript_38502;F01_transcript_40660;F01_transcript_41887;F01_transcript_42188;F01_transcript_42534;F01_transcript_43046;F01_transcript_43893;F01_transcript_44721;F01_transcript_47352;F01_transcript_47471;F01_transcript_47636;F01_transcript_48203;F01_transcript_48652;F01_transcript_49362;F01_transcript_49724;…
F01_transcript_53894	F01_transcript_15476;F01_transcript_15758;F01_transcript_19488;F01_transcript_21109;F01_transcript_24010;F01_transcript_24510;F01_transcript_28519;F01_transcript_29847;F01_transcript_30487;F01_transcript_32731;F01_transcript_35045;F01_transcript_38763;F01_transcript_40176;F01_transcript_40868;F01_transcript_42713;F01_transcript_43749;F01_transcript_4558;F01_transcript_45916;F01_transcript_4627;F0…
F01_transcript_50680	F01_transcript_18865;F01_transcript_20049;F01_transcript_22063;F01_transcript_25763;F01_transcript_30514;F01_transcript_32194;F01_transcript_32380;F01_transcript_32819;F01_transcript_33130;F01_transcript_34655;F01_transcript_39565;F01_transcript_39747;F01_transcript_40675;F01_transcript_43522;F01_transcript_45690;F01_transcript_45692;F01_transcript_46597;F01_transcript_47175;F01_transcript_48000;…
F01_transcript_55425	F01_transcript_19051;F01_transcript_24979;F01_transcript_27477;F01_transcript_27616;F01_transcript_31277;F01_transcript_38190;F01_transcript_42888;F01_transcript_44999;F01_transcript_45510;F01_transcript_45880;F01_transcript_48752;F01_transcript_57978;F01_transcript_61250;F01_transcript_8270
F01_transcript_45234	F01_transcript_10225;F01_transcript_13656;F01_transcript_18771;F01_transcript_20907;F01_transcript_21176;F01_transcript_21386;F01_transcript_2147;F01_transcript_24809;F01_transcript_26021;F01_transcript_2652;F01_transcript_34164;F01_transcript_34722;F01_transcript_36666;F01_transcript_3732;F01_transcript_38057;F01_transcript_39131;F01_transcript_41609;F01_transcript_44439;F01_transcript_50148;F01…
F01_transcript_28086	F01_transcript_10823;F01_transcript_19832;F01_transcript_20419;F01_transcript_20737;F01_transcript_24186;F01_transcript_26564;F01_transcript_29022;F01_transcript_29280;F01_transcript_29729;F01_transcript_31998;F01_transcript_32294;F01_transcript_33404;F01_transcript_33829;F01_transcript_34268;F01_transcript_35198;F01_transcript_3592;F01_transcript_36651;F01_transcript_38738;F01_transcript_41640;F…
F01_transcript_59710	F01_transcript_11344;F01_transcript_12651;F01_transcript_26341;F01_transcript_31904;F01_transcript_38278;F01_transcript_40875;F01_transcript_41627;F01_transcript_45184;F01_transcript_45820;F01_transcript_47064;F01_transcript_48872;F01_transcript_48963;F01_transcript_50300;F01_transcript_52110;F01_transcript_53461;F01_transcript_53776;F01_transcript_54053;F01_transcript_54550;F01_transcript_56463;…
F01_transcript_47694	F01_transcript_12849;F01_transcript_18828;F01_transcript_19965;F01_transcript_23646;F01_transcript_23839;F01_transcript_24510;F01_transcript_29067;F01_transcript_29773;F01_transcript_3347;F01_transcript_34452;F01_transcript_34544;F01_transcript_3761;F01_transcript_37699;F01_transcript_42988;F01_transcript_44697;F01_transcript_47177;F01_transcript_47728;F01_transcript_47817;F01_transcript_5237;F01…
F01_transcript_20274	F01_transcript_19333;F01_transcript_20627;F01_transcript_21420;F01_transcript_22122;F01_transcript_22123;F01_transcript_22729;F01_transcript_23219;F01_transcript_25703;F01_transcript_28264;F01_transcript_29299;F01_transcript_30468;F01_transcript_30826;F01_transcript_35276;F01_transcript_35281;F01_transcript_35814;F01_transcript_36289;F01_transcript_38622;F01_transcript_41527;F01_transcript_44469;…
F01_transcript_34916	F01_transcript_16830;F01_transcript_20195;F01_transcript_22573;F01_transcript_22663;F01_transcript_22869;F01_transcript_35126;F01_transcript_36897;F01_transcript_40805;F01_transcript_41651;F01_transcript_41902;F01_transcript_42903;F01_transcript_43577;F01_transcript_44325;F01_transcript_47562;F01_transcript_48789;F01_transcript_49726;F01_transcript_49987;F01_transcript_50837;F01_transcript_50925;…
F01_transcript_42879	F01_transcript_1241;F01_transcript_38727;F01_transcript_47839;F01_transcript_49344;F01_transcript_8174
F01_transcript_32076	F01_transcript_12448;F01_transcript_20941;F01_transcript_4450;F01_transcript_49162;F01_transcript_49556;F01_transcript_59550;F01_transcript_7163
F01_transcript_24191	F01_transcript_12866;F01_transcript_17732;F01_transcript_2155;F01_transcript_22822;F01_transcript_24673;F01_transcript_28177;F01_transcript_37011;F01_transcript_37194;F01_transcript_37481;F01_transcript_38606;F01_transcript_39294;F01_transcript_40155;F01_transcript_40804;F01_transcript_45255;F01_transcript_47782;F01_transcript_48130;F01_transcript_51300;F01_transcript_51555;F01_transcript_53742;F…
F01_transcript_31281	F01_transcript_16165;F01_transcript_21013;F01_transcript_28046;F01_transcript_42189;F01_transcript_42613;F01_transcript_44310;F01_transcript_46518;F01_transcript_47721;F01_transcript_48776;F01_transcript_49458;F01_transcript_49726;F01_transcript_51711;F01_transcript_52149;F01_transcript_5241;F01_transcript_53115;F01_transcript_53863;F01_transcript_54811;F01_transcript_55948;F01_transcript_58366;F…
F01_transcript_42791	F01_transcript_11044;F01_transcript_15492;F01_transcript_19859;F01_transcript_21235;F01_transcript_26248;F01_transcript_26912;F01_transcript_28330;F01_transcript_31302;F01_transcript_32805;F01_transcript_36384;F01_transcript_41186;F01_transcript_41530;F01_transcript_43503;F01_transcript_43902;F01_transcript_47744;F01_transcript_51152;F01_transcript_52611;F01_transcript_55320;F01_transcript_56786;…
F01_transcript_47214	F01_transcript_20693;F01_transcript_25479;F01_transcript_25846;F01_transcript_28011;F01_transcript_28549;F01_transcript_29938;F01_transcript_34452;F01_transcript_36924;F01_transcript_3738;F01_transcript_41202;F01_transcript_44658;F01_transcript_46080;F01_transcript_46949;F01_transcript_47926;F01_transcript_53476;F01_transcript_5608;F01_transcript_56716;F01_transcript_58436;F01_transcript_59988;F0…
F01_transcript_30038	F01_transcript_17597;F01_transcript_17697;F01_transcript_26182;F01_transcript_26616;F01_transcript_26728;F01_transcript_27357;F01_transcript_28391;F01_transcript_31351;F01_transcript_33564;F01_transcript_36738;F01_transcript_37435;F01_transcript_39597;F01_transcript_40006;F01_transcript_40301;F01_transcript_41209;F01_transcript_42543;F01_transcript_44238;F01_transcript_45565;F01_transcript_50149;…
F01_transcript_16268	F01_transcript_14548;F01_transcript_16055;F01_transcript_16883;F01_transcript_19520;F01_transcript_22795;F01_transcript_2410;F01_transcript_25730;F01_transcript_2623;F01_transcript_26623;F01_transcript_2745;F01_transcript_28688;F01_transcript_29555;F01_transcript_31459;F01_transcript_31868;F01_transcript_32693;F01_transcript_36666;F01_transcript_36891;F01_transcript_37220;F01_transcript_38747;F01…
F01_transcript_19453	F01_transcript_28187;F01_transcript_38563
F01_transcript_44425	F01_transcript_1605;F01_transcript_17412;F01_transcript_19178;F01_transcript_19532;F01_transcript_27536;F01_transcript_3014;F01_transcript_30766;F01_transcript_32514;F01_transcript_34073;F01_transcript_37277;F01_transcript_49243;F01_transcript_53346;F01_transcript_62017
F01_transcript_18148	F01_transcript_36468;F01_transcript_61982
F01_transcript_61644	F01_transcript_21297;F01_transcript_21851;F01_transcript_22012;F01_transcript_23331;F01_transcript_25462;F01_transcript_26181;F01_transcript_27123;F01_transcript_27728;F01_transcript_28300;F01_transcript_28832;F01_transcript_29694;F01_transcript_29831;F01_transcript_31885;F01_transcript_33022;F01_transcript_34190;F01_transcript_35796;F01_transcript_36774;F01_transcript_40242;F01_transcript_45403;…
F01_transcript_38876	F01_transcript_11471;F01_transcript_14394;F01_transcript_14610;F01_transcript_26680;F01_transcript_29938;F01_transcript_30050;F01_transcript_31502;F01_transcript_34180;F01_transcript_34234;F01_transcript_37298;F01_transcript_38852;F01_transcript_42403;F01_transcript_42883;F01_transcript_43320;F01_transcript_43944;F01_transcript_46993;F01_transcript_50230;F01_transcript_51584;F01_transcript_53182;…
F01_transcript_22479	F01_transcript_1256;F01_transcript_13429;F01_transcript_1378;F01_transcript_17659;F01_transcript_20549;F01_transcript_22542;F01_transcript_22776;F01_transcript_24282;F01_transcript_32693;F01_transcript_32834;F01_transcript_3529;F01_transcript_36891;F01_transcript_37549;F01_transcript_3869;F01_transcript_38908;F01_transcript_40090;F01_transcript_46015;F01_transcript_46754;F01_transcript_49614;F01_…
F01_transcript_21290	F01_transcript_21058;F01_transcript_22709;F01_transcript_22885;F01_transcript_23225;F01_transcript_33908;F01_transcript_38330;F01_transcript_3865;F01_transcript_56116;F01_transcript_58745;F01_transcript_8540
F01_transcript_27153	F01_transcript_16492;F01_transcript_16658;F01_transcript_20699;F01_transcript_23338;F01_transcript_30466;F01_transcript_31824;F01_transcript_33154;F01_transcript_36854;F01_transcript_40006;F01_transcript_43010;F01_transcript_44063;F01_transcript_46630;F01_transcript_46967;F01_transcript_47219;F01_transcript_47860;F01_transcript_53194;F01_transcript_6862;F01_transcript_7739
F01_transcript_44796	F01_transcript_10625;F01_transcript_18341;F01_transcript_20248;F01_transcript_21242;F01_transcript_23929;F01_transcript_25640;F01_transcript_26221;F01_transcript_28151;F01_transcript_29734;F01_transcript_31069;F01_transcript_33937;F01_transcript_34722;F01_transcript_40874;F01_transcript_43423;F01_transcript_44789;F01_transcript_49104;F01_transcript_50558;F01_transcript_55669;F01_transcript_57863;…
F01_transcript_51363	F01_transcript_18448;F01_transcript_19116;F01_transcript_20389;F01_transcript_24973;F01_transcript_26998;F01_transcript_27180;F01_transcript_28840;F01_transcript_31369;F01_transcript_32821;F01_transcript_39509;F01_transcript_41227;F01_transcript_43090;F01_transcript_43379;F01_transcript_4341;F01_transcript_44154;F01_transcript_4453;F01_transcript_44626;F01_transcript_45162;F01_transcript_4632;F01…
F01_transcript_35502	F01_transcript_1160;F01_transcript_12107;F01_transcript_12976;F01_transcript_18609;F01_transcript_20840;F01_transcript_24120;F01_transcript_25581;F01_transcript_25728;F01_transcript_25900;F01_transcript_27120;F01_transcript_28800;F01_transcript_30197;F01_transcript_30998;F01_transcript_36021;F01_transcript_40176;F01_transcript_42416;F01_transcript_44123;F01_transcript_45549;F01_transcript_48201;F…
F01_transcript_381	F01_transcript_16021;F01_transcript_18335;F01_transcript_19207;F01_transcript_19268;F01_transcript_23191;F01_transcript_24507;F01_transcript_25380;F01_transcript_25595;F01_transcript_25772;F01_transcript_26294;F01_transcript_29151;F01_transcript_31727;F01_transcript_31847;F01_transcript_32083;F01_transcript_34763;F01_transcript_36079;F01_transcript_42581;F01_transcript_42836;F01_transcript_45048;…
F01_transcript_33048	F01_transcript_27388;F01_transcript_29773;F01_transcript_38280;F01_transcript_40911;F01_transcript_4384;F01_transcript_58007;F01_transcript_7154
F01_transcript_18083	F01_transcript_16471;F01_transcript_22720;F01_transcript_2866;F01_transcript_30871;F01_transcript_31211;F01_transcript_31785;F01_transcript_32958;F01_transcript_33002;F01_transcript_33434;F01_transcript_33654;F01_transcript_35860;F01_transcript_37099;F01_transcript_38284;F01_transcript_38760;F01_transcript_39320;F01_transcript_45052;F01_transcript_49143;F01_transcript_49381;F01_transcript_49658;F…
F01_transcript_44233	F01_transcript_21328;F01_transcript_23792;F01_transcript_3076;F01_transcript_31904;F01_transcript_33509;F01_transcript_34280;F01_transcript_35298;F01_transcript_35350;F01_transcript_3604;F01_transcript_36798;F01_transcript_37317;F01_transcript_38298;F01_transcript_4088;F01_transcript_46650;F01_transcript_46975;F01_transcript_49966;F01_transcript_50952;F01_transcript_53045;F01_transcript_55570;F01…
F01_transcript_49339	F01_transcript_12021;F01_transcript_14177;F01_transcript_19290;F01_transcript_2226;F01_transcript_2249;F01_transcript_23607;F01_transcript_24623;F01_transcript_32526;F01_transcript_33628;F01_transcript_34827;F01_transcript_419;F01_transcript_42398;F01_transcript_43862;F01_transcript_45824;F01_transcript_46234;F01_transcript_47886;F01_transcript_48967;F01_transcript_49919;F01_transcript_51508;F01_…
F01_transcript_48567	F01_transcript_10887;F01_transcript_11457;F01_transcript_11469;F01_transcript_11992;F01_transcript_13139;F01_transcript_22795;F01_transcript_25599;F01_transcript_31428;F01_transcript_32697;F01_transcript_33388;F01_transcript_3340;F01_transcript_35305;F01_transcript_3738;F01_transcript_41697;F01_transcript_42089;F01_transcript_43095;F01_transcript_44123;F01_transcript_45177;F01_transcript_48487;F0…
F01_transcript_40733	F01_transcript_19832;F01_transcript_20419;F01_transcript_20737;F01_transcript_24186;F01_transcript_26564;F01_transcript_29022;F01_transcript_29280;F01_transcript_29729;F01_transcript_31998;F01_transcript_32294;F01_transcript_33404;F01_transcript_33829;F01_transcript_34268;F01_transcript_35198;F01_transcript_3592;F01_transcript_36651;F01_transcript_3721;F01_transcript_41640;F01_transcript_52318;F0…
F01_transcript_30184	F01_transcript_17743;F01_transcript_20717;F01_transcript_22957;F01_transcript_23265;F01_transcript_26835;F01_transcript_33509;F01_transcript_35113;F01_transcript_35927;F01_transcript_3604;F01_transcript_37250;F01_transcript_37317;F01_transcript_39997;F01_transcript_41090;F01_transcript_43698;F01_transcript_44525;F01_transcript_46967;F01_transcript_54933;F01_transcript_55320;F01_transcript_56369;F…
F01_transcript_28396	F01_transcript_22365;F01_transcript_24824;F01_transcript_25232;F01_transcript_26490;F01_transcript_30698;F01_transcript_31093;F01_transcript_32067;F01_transcript_32666;F01_transcript_34470;F01_transcript_36680;F01_transcript_39930;F01_transcript_4168;F01_transcript_43494;F01_transcript_44158;F01_transcript_4439;F01_transcript_44858;F01_transcript_46167;F01_transcript_47030;F01_transcript_50976;F0…
F01_transcript_21122	F01_transcript_11137;F01_transcript_1583;F01_transcript_19050;F01_transcript_20927;F01_transcript_21274;F01_transcript_24342;F01_transcript_26567;F01_transcript_30042;F01_transcript_30460;F01_transcript_31039;F01_transcript_31240;F01_transcript_32576;F01_transcript_36337;F01_transcript_38624;F01_transcript_39503;F01_transcript_42691;F01_transcript_43780;F01_transcript_48993;F01_transcript_49684;F…
F01_transcript_59579	F01_transcript_15305;F01_transcript_16183;F01_transcript_20544;F01_transcript_20941;F01_transcript_21755;F01_transcript_24676;F01_transcript_28037;F01_transcript_29013;F01_transcript_30269;F01_transcript_30370;F01_transcript_31071;F01_transcript_34166;F01_transcript_34776;F01_transcript_36615;F01_transcript_37964;F01_transcript_38630;F01_transcript_39542;F01_transcript_41041;F01_transcript_41341;…
F01_transcript_58565	F01_transcript_31821;F01_transcript_47893;F01_transcript_51723
F01_transcript_25342	F01_transcript_19765;F01_transcript_23418;F01_transcript_24208;F01_transcript_24916;F01_transcript_26781;F01_transcript_29288;F01_transcript_30126;F01_transcript_32279;F01_transcript_32742;F01_transcript_35265;F01_transcript_35409;F01_transcript_39317;F01_transcript_43590;F01_transcript_44356;F01_transcript_45856;F01_transcript_46395;F01_transcript_48269;F01_transcript_50404;F01_transcript_53006;…
F01_transcript_46849	F01_transcript_16467;F01_transcript_23286;F01_transcript_24184;F01_transcript_24297;F01_transcript_26090;F01_transcript_26750;F01_transcript_29692;F01_transcript_33835;F01_transcript_33976;F01_transcript_34377;F01_transcript_36526;F01_transcript_37134;F01_transcript_42736;F01_transcript_44738;F01_transcript_46899;F01_transcript_49004;F01_transcript_51739;F01_transcript_52671;F01_transcript_56688;…
F01_transcript_43919	F01_transcript_15922;F01_transcript_15974;F01_transcript_16228;F01_transcript_21820;F01_transcript_21833;F01_transcript_27860;F01_transcript_2894;F01_transcript_32261;F01_transcript_36364;F01_transcript_41541;F01_transcript_45336;F01_transcript_45826;F01_transcript_46072;F01_transcript_46698;F01_transcript_48664;F01_transcript_48986;F01_transcript_50037;F01_transcript_50489;F01_transcript_51830;F…
F01_transcript_22972	F01_transcript_11970;F01_transcript_1431;F01_transcript_14431;F01_transcript_25040;F01_transcript_32107;F01_transcript_33383;F01_transcript_33662;F01_transcript_33911;F01_transcript_39764;F01_transcript_39863;F01_transcript_40149;F01_transcript_43459;F01_transcript_45204;F01_transcript_46897;F01_transcript_47126;F01_transcript_48006;F01_transcript_48437;F01_transcript_49026;F01_transcript_50081;F…
F01_transcript_60168	F01_transcript_10937;F01_transcript_12440;F01_transcript_12754;F01_transcript_22143;F01_transcript_29694;F01_transcript_31172;F01_transcript_31365;F01_transcript_33233;F01_transcript_33963;F01_transcript_34507;F01_transcript_41504;F01_transcript_42549;F01_transcript_44051;F01_transcript_46309;F01_transcript_48463;F01_transcript_48512;F01_transcript_49756;F01_transcript_53635;F01_transcript_53734;…
F01_transcript_28015	F01_transcript_18278;F01_transcript_18380;F01_transcript_20005;F01_transcript_24074;F01_transcript_26735;F01_transcript_27200;F01_transcript_31851;F01_transcript_32352;F01_transcript_33266;F01_transcript_38727;F01_transcript_42406;F01_transcript_47253;F01_transcript_47547;F01_transcript_49344;F01_transcript_51087;F01_transcript_55798;F01_transcript_59615;F01_transcript_6560
F01_transcript_26838	F01_transcript_20665;F01_transcript_22323;F01_transcript_22904;F01_transcript_30755;F01_transcript_35313;F01_transcript_41694;F01_transcript_42581;F01_transcript_42838;F01_transcript_45446;F01_transcript_45476;F01_transcript_45751;F01_transcript_46025;F01_transcript_47691;F01_transcript_48517;F01_transcript_50113;F01_transcript_50183;F01_transcript_52398;F01_transcript_53870;F01_transcript_56767;…
F01_transcript_56467	F01_transcript_18526;F01_transcript_21929;F01_transcript_23970;F01_transcript_26665;F01_transcript_30365;F01_transcript_31469;F01_transcript_32796;F01_transcript_3291;F01_transcript_32998;F01_transcript_33022;F01_transcript_34097;F01_transcript_35757;F01_transcript_38624;F01_transcript_40221;F01_transcript_41152;F01_transcript_41421;F01_transcript_42030;F01_transcript_4295;F01_transcript_43946;F0…
F01_transcript_54904	F01_transcript_19399;F01_transcript_19520;F01_transcript_25730;F01_transcript_29141;F01_transcript_31917;F01_transcript_35290;F01_transcript_36195;F01_transcript_36666;F01_transcript_37549;F01_transcript_37942;F01_transcript_38136;F01_transcript_38361;F01_transcript_39034;F01_transcript_39976;F01_transcript_40112;F01_transcript_40765;F01_transcript_42495;F01_transcript_43639;F01_transcript_45168;…
F01_transcript_42648	F01_transcript_21379;F01_transcript_26180;F01_transcript_32243;F01_transcript_32476;F01_transcript_35730;F01_transcript_43868;F01_transcript_44228;F01_transcript_4537;F01_transcript_45474;F01_transcript_45493;F01_transcript_45636;F01_transcript_46580;F01_transcript_47409;F01_transcript_50183;F01_transcript_50644;F01_transcript_51102;F01_transcript_51964;F01_transcript_54842;F01_transcript_55185;F…
F01_transcript_38129	F01_transcript_22059;F01_transcript_23704;F01_transcript_25772;F01_transcript_28834;F01_transcript_29720;F01_transcript_30114;F01_transcript_32296;F01_transcript_32631;F01_transcript_33094;F01_transcript_33118;F01_transcript_34243;F01_transcript_34932;F01_transcript_34962;F01_transcript_35668;F01_transcript_36436;F01_transcript_36746;F01_transcript_42289;F01_transcript_42341;F01_transcript_44613;…
F01_transcript_45180	F01_transcript_16858;F01_transcript_22537;F01_transcript_24282;F01_transcript_25730;F01_transcript_27960;F01_transcript_28451;F01_transcript_29692;F01_transcript_31284;F01_transcript_32287;F01_transcript_3472;F01_transcript_35812;F01_transcript_36065;F01_transcript_38908;F01_transcript_40614;F01_transcript_42396;F01_transcript_4463;F01_transcript_45168;F01_transcript_45878;F01_transcript_46888;F0…
F01_transcript_42940	F01_transcript_10225;F01_transcript_12309;F01_transcript_18771;F01_transcript_30545;F01_transcript_35953;F01_transcript_38057;F01_transcript_46877;F01_transcript_50053;F01_transcript_50910;F01_transcript_51949;F01_transcript_53552;F01_transcript_54191;F01_transcript_55342;F01_transcript_55669;F01_transcript_55814;F01_transcript_56463;F01_transcript_56627;F01_transcript_56774;F01_transcript_57002;…
F01_transcript_34796	F01_transcript_18770;F01_transcript_20115;F01_transcript_25019;F01_transcript_34408;F01_transcript_35516;F01_transcript_40242;F01_transcript_40498;F01_transcript_41340;F01_transcript_42538;F01_transcript_45700;F01_transcript_47475;F01_transcript_56581
F01_transcript_19332	F01_transcript_18188;F01_transcript_24790;F01_transcript_25989;F01_transcript_26289;F01_transcript_28206;F01_transcript_31903;F01_transcript_32046;F01_transcript_32602;F01_transcript_32815;F01_transcript_32896;F01_transcript_36161;F01_transcript_38440;F01_transcript_38509;F01_transcript_38609;F01_transcript_38837;F01_transcript_40692;F01_transcript_41857;F01_transcript_43790;F01_transcript_43912;…
F01_transcript_33613	F01_transcript_19236;F01_transcript_25343;F01_transcript_52185;F01_transcript_60447
F01_transcript_11346	F01_transcript_1235;F01_transcript_1263;F01_transcript_15146;F01_transcript_1619;F01_transcript_18677;F01_transcript_22652;F01_transcript_25017;F01_transcript_28357;F01_transcript_28407;F01_transcript_3151;F01_transcript_33359;F01_transcript_34630;F01_transcript_36605;F01_transcript_38482;F01_transcript_403;F01_transcript_45462;F01_transcript_45831;F01_transcript_46146;F01_transcript_48971;F01_tr…
F01_transcript_30587	F01_transcript_19378;F01_transcript_23155;F01_transcript_28254;F01_transcript_28291;F01_transcript_29037;F01_transcript_33860;F01_transcript_37747;F01_transcript_40617;F01_transcript_42684;F01_transcript_48975;F01_transcript_49600;F01_transcript_53583;F01_transcript_59410;F01_transcript_6306;F01_transcript_634;F01_transcript_6343
F01_transcript_60732	F01_transcript_14364;F01_transcript_16454;F01_transcript_20970;F01_transcript_21688;F01_transcript_22345;F01_transcript_23406;F01_transcript_23539;F01_transcript_26135;F01_transcript_27188;F01_transcript_28129;F01_transcript_28547;F01_transcript_33360;F01_transcript_4269;F01_transcript_48982;F01_transcript_50892;F01_transcript_51654;F01_transcript_52110;F01_transcript_52566;F01_transcript_53489;F…
F01_transcript_24128	F01_transcript_19669;F01_transcript_20836;F01_transcript_27484;F01_transcript_28564;F01_transcript_28941;F01_transcript_29225;F01_transcript_3018;F01_transcript_31469;F01_transcript_34189;F01_transcript_34685;F01_transcript_34720;F01_transcript_36282;F01_transcript_36459;F01_transcript_36942;F01_transcript_37437;F01_transcript_38087;F01_transcript_3960;F01_transcript_39978;F01_transcript_42055;F0…
F01_transcript_58150	F01_transcript_16252;F01_transcript_17644;F01_transcript_20180;F01_transcript_24643;F01_transcript_24855;F01_transcript_28164;F01_transcript_31306;F01_transcript_31955;F01_transcript_32693;F01_transcript_33328;F01_transcript_33571;F01_transcript_34128;F01_transcript_34251;F01_transcript_35796;F01_transcript_35820;F01_transcript_36691;F01_transcript_383;F01_transcript_41784;F01_transcript_44600;F0…
F01_transcript_36937	F01_transcript_14860;F01_transcript_22800;F01_transcript_24138;F01_transcript_28553;F01_transcript_31995;F01_transcript_32029;F01_transcript_41136;F01_transcript_50968;F01_transcript_56780;F01_transcript_59129
F01_transcript_52719	F01_transcript_10250;F01_transcript_1522;F01_transcript_162;F01_transcript_18301;F01_transcript_21570;F01_transcript_22631;F01_transcript_23549;F01_transcript_24253;F01_transcript_26000;F01_transcript_26390;F01_transcript_28184;F01_transcript_28551;F01_transcript_32133;F01_transcript_33689;F01_transcript_33790;F01_transcript_34459;F01_transcript_35531;F01_transcript_37742;F01_transcript_41181;F01…
F01_transcript_35582	F01_transcript_10881;F01_transcript_15224;F01_transcript_15422;F01_transcript_1720;F01_transcript_23965;F01_transcript_29422;F01_transcript_305;F01_transcript_32089;F01_transcript_35125;F01_transcript_37652;F01_transcript_38419;F01_transcript_38748;F01_transcript_40567;F01_transcript_40660;F01_transcript_42403;F01_transcript_43124;F01_transcript_49178;F01_transcript_49336;F01_transcript_50826;F01…
F01_transcript_61865	F01_transcript_10196;F01_transcript_10881;F01_transcript_14331;F01_transcript_15923;F01_transcript_20230;F01_transcript_20959;F01_transcript_26734;F01_transcript_2870;F01_transcript_36530;F01_transcript_39871;F01_transcript_41227;F01_transcript_45950;F01_transcript_46508;F01_transcript_48418;F01_transcript_49614;F01_transcript_5068;F01_transcript_52110;F01_transcript_53461;F01_transcript_54550;F0…
F01_transcript_36795	F01_transcript_11031;F01_transcript_11911;F01_transcript_13577;F01_transcript_14400;F01_transcript_25864;F01_transcript_35562;F01_transcript_37903;F01_transcript_43779;F01_transcript_48134;F01_transcript_49036;F01_transcript_49103;F01_transcript_52493;F01_transcript_52688;F01_transcript_53184;F01_transcript_53791;F01_transcript_54393;F01_transcript_54551;F01_transcript_54949;F01_transcript_55722;…
F01_transcript_45610	F01_transcript_10844;F01_transcript_11482;F01_transcript_11506;F01_transcript_154;F01_transcript_17484;F01_transcript_17840;F01_transcript_21112;F01_transcript_21453;F01_transcript_2169;F01_transcript_24283;F01_transcript_24623;F01_transcript_2886;F01_transcript_28997;F01_transcript_34827;F01_transcript_44981;F01_transcript_45902;F01_transcript_48349;F01_transcript_51508;F01_transcript_51665;F01_…
F01_transcript_46092	F01_transcript_11140;F01_transcript_12175;F01_transcript_14221;F01_transcript_17743;F01_transcript_18801;F01_transcript_20848;F01_transcript_23980;F01_transcript_27444;F01_transcript_30068;F01_transcript_37319;F01_transcript_39641;F01_transcript_39937;F01_transcript_40444;F01_transcript_45999;F01_transcript_47103;F01_transcript_47698;F01_transcript_48203;F01_transcript_49659;F01_transcript_51324;…
F01_transcript_33223	F01_transcript_15169;F01_transcript_20404;F01_transcript_30947;F01_transcript_33474;F01_transcript_40740;F01_transcript_46512;F01_transcript_50725;F01_transcript_50982
F01_transcript_45708	F01_transcript_14965;F01_transcript_27127;F01_transcript_28688;F01_transcript_29488;F01_transcript_30462;F01_transcript_33318;F01_transcript_34787;F01_transcript_34821;F01_transcript_35129;F01_transcript_35818;F01_transcript_35994;F01_transcript_39772;F01_transcript_41570;F01_transcript_41802;F01_transcript_41925;F01_transcript_41994;F01_transcript_42867;F01_transcript_43298;F01_transcript_44626;…
F01_transcript_18098	F01_transcript_105;F01_transcript_18840;F01_transcript_2078;F01_transcript_35733;F01_transcript_40875;F01_transcript_43600;F01_transcript_47114;F01_transcript_47203;F01_transcript_48184;F01_transcript_48872;F01_transcript_52294;F01_transcript_53320;F01_transcript_54579
F01_transcript_47268	F01_transcript_16677;F01_transcript_16692;F01_transcript_18505;F01_transcript_19190;F01_transcript_22008;F01_transcript_27123;F01_transcript_28394;F01_transcript_2993;F01_transcript_30423;F01_transcript_31209;F01_transcript_31495;F01_transcript_32962;F01_transcript_33949;F01_transcript_35033;F01_transcript_35398;F01_transcript_39128;F01_transcript_40946;F01_transcript_42820;F01_transcript_45188;F…
F01_transcript_58844	F01_transcript_10385;F01_transcript_209;F01_transcript_23501;F01_transcript_24668;F01_transcript_24857;F01_transcript_27377;F01_transcript_2950;F01_transcript_33385;F01_transcript_34446;F01_transcript_37872;F01_transcript_38524;F01_transcript_47244;F01_transcript_48211;F01_transcript_49514;F01_transcript_54670;F01_transcript_61272;F01_transcript_61622
F01_transcript_54720	F01_transcript_11703;F01_transcript_17587;F01_transcript_25016;F01_transcript_27417;F01_transcript_28064;F01_transcript_28259;F01_transcript_30443;F01_transcript_32413;F01_transcript_35598;F01_transcript_40208;F01_transcript_40978;F01_transcript_43046;F01_transcript_47535;F01_transcript_49741;F01_transcript_52657;F01_transcript_53785;F01_transcript_58806
F01_transcript_42223	F01_transcript_10009;F01_transcript_10333;F01_transcript_10352;F01_transcript_11322;F01_transcript_12021;F01_transcript_12888;F01_transcript_22766;F01_transcript_27790;F01_transcript_28626;F01_transcript_34434;F01_transcript_38488;F01_transcript_38853;F01_transcript_39405;F01_transcript_40271;F01_transcript_40380;F01_transcript_42398;F01_transcript_46008;F01_transcript_47673;F01_transcript_49553;…
F01_transcript_29968	F01_transcript_11131;F01_transcript_11750;F01_transcript_13228;F01_transcript_14137;F01_transcript_14413;F01_transcript_21933;F01_transcript_26775;F01_transcript_39495;F01_transcript_47260;F01_transcript_51205;F01_transcript_61333
F01_transcript_60551	F01_transcript_10875;F01_transcript_22795;F01_transcript_25599;F01_transcript_31428;F01_transcript_32587;F01_transcript_33388;F01_transcript_37040;F01_transcript_38683;F01_transcript_40813;F01_transcript_41697;F01_transcript_42089;F01_transcript_43095;F01_transcript_45177;F01_transcript_45203;F01_transcript_45434;F01_transcript_48066;F01_transcript_50094;F01_transcript_50152;F01_transcript_51880;…
F01_transcript_41977	F01_transcript_11195;F01_transcript_1262;F01_transcript_12919;F01_transcript_19400;F01_transcript_21049;F01_transcript_21369;F01_transcript_21648;F01_transcript_21657;F01_transcript_2286;F01_transcript_26178;F01_transcript_31899;F01_transcript_32692;F01_transcript_34146;F01_transcript_34911;F01_transcript_35535;F01_transcript_37573;F01_transcript_40563;F01_transcript_5069;F01_transcript_52657;F01…
F01_transcript_51005	F01_transcript_19316;F01_transcript_26453;F01_transcript_29075;F01_transcript_29258;F01_transcript_33148;F01_transcript_3327;F01_transcript_33696;F01_transcript_36574;F01_transcript_40327;F01_transcript_40931;F01_transcript_41583;F01_transcript_41724;F01_transcript_44700;F01_transcript_45301;F01_transcript_46089;F01_transcript_46787;F01_transcript_48192;F01_transcript_4861;F01_transcript_52551;F0…
F01_transcript_57870	F01_transcript_18561;F01_transcript_19118;F01_transcript_19399;F01_transcript_20840;F01_transcript_21201;F01_transcript_22366;F01_transcript_22940;F01_transcript_26184;F01_transcript_26850;F01_transcript_32198;F01_transcript_33652;F01_transcript_35663;F01_transcript_37044;F01_transcript_37141;F01_transcript_38134;F01_transcript_38168;F01_transcript_39857;F01_transcript_44011;F01_transcript_44624;…
F01_transcript_33754	F01_transcript_20717;F01_transcript_24382;F01_transcript_25057;F01_transcript_26584;F01_transcript_27030;F01_transcript_28451;F01_transcript_28557;F01_transcript_33256;F01_transcript_34353;F01_transcript_35461;F01_transcript_35913;F01_transcript_35974;F01_transcript_36411;F01_transcript_36714;F01_transcript_37461;F01_transcript_45492;F01_transcript_45783;F01_transcript_46089;F01_transcript_46103;…
F01_transcript_60803	F01_transcript_10844;F01_transcript_14431;F01_transcript_15325;F01_transcript_19823;F01_transcript_21366;F01_transcript_22369;F01_transcript_2484;F01_transcript_25936;F01_transcript_26286;F01_transcript_3047;F01_transcript_31959;F01_transcript_37275;F01_transcript_38563;F01_transcript_39473;F01_transcript_45115;F01_transcript_4548;F01_transcript_4550;F01_transcript_46064;F01_transcript_47288;F01_…
F01_transcript_37829	F01_transcript_10532;F01_transcript_11031;F01_transcript_11911;F01_transcript_15443;F01_transcript_16019;F01_transcript_21834;F01_transcript_22638;F01_transcript_23167;F01_transcript_26438;F01_transcript_27904;F01_transcript_31276;F01_transcript_32702;F01_transcript_33937;F01_transcript_37903;F01_transcript_39049;F01_transcript_41489;F01_transcript_42586;F01_transcript_43252;F01_transcript_44131;…
F01_transcript_30930	F01_transcript_11224;F01_transcript_20168;F01_transcript_24930;F01_transcript_31995;F01_transcript_39782;F01_transcript_40333;F01_transcript_41227;F01_transcript_41737;F01_transcript_42089;F01_transcript_42883;F01_transcript_43095;F01_transcript_44449;F01_transcript_44528;F01_transcript_45168;F01_transcript_45177;F01_transcript_46960;F01_transcript_48418;F01_transcript_50968;F01_transcript_51467;…
F01_transcript_19441	F01_transcript_16021;F01_transcript_18335;F01_transcript_19207;F01_transcript_19268;F01_transcript_24507;F01_transcript_24575;F01_transcript_25595;F01_transcript_29151;F01_transcript_31727;F01_transcript_32083;F01_transcript_34763;F01_transcript_36079;F01_transcript_36607;F01_transcript_37005;F01_transcript_42581;F01_transcript_42836;F01_transcript_44636;F01_transcript_45048;F01_transcript_45080;…
F01_transcript_31347	F01_transcript_18437;F01_transcript_19182;F01_transcript_23220;F01_transcript_23457;F01_transcript_25772;F01_transcript_26567;F01_transcript_27649;F01_transcript_28200;F01_transcript_29011;F01_transcript_29912;F01_transcript_29975;F01_transcript_30125;F01_transcript_32852;F01_transcript_37838;F01_transcript_3955;F01_transcript_41082;F01_transcript_41775;F01_transcript_43255;F01_transcript_46264;F…
F01_transcript_60268	F01_transcript_13825;F01_transcript_16730;F01_transcript_16737;F01_transcript_24282;F01_transcript_28770;F01_transcript_31494;F01_transcript_35555;F01_transcript_42327;F01_transcript_43137;F01_transcript_45552;F01_transcript_46478;F01_transcript_47617;F01_transcript_48724;F01_transcript_49196;F01_transcript_49671;F01_transcript_50037;F01_transcript_50069;F01_transcript_50489;F01_transcript_52575;…
F01_transcript_19183	F01_transcript_14128;F01_transcript_14858;F01_transcript_23669;F01_transcript_26265;F01_transcript_28934;F01_transcript_2918;F01_transcript_32844;F01_transcript_34756;F01_transcript_39766;F01_transcript_40702;F01_transcript_4119;F01_transcript_45685;F01_transcript_51318;F01_transcript_54359;F01_transcript_5682;F01_transcript_58328;F01_transcript_59014
F01_transcript_51179	F01_transcript_14275;F01_transcript_19226;F01_transcript_24189;F01_transcript_25114;F01_transcript_27065;F01_transcript_27138;F01_transcript_30463;F01_transcript_33257;F01_transcript_3351;F01_transcript_34164;F01_transcript_36011;F01_transcript_36661;F01_transcript_36713;F01_transcript_37025;F01_transcript_38868;F01_transcript_41755;F01_transcript_42815;F01_transcript_4397;F01_transcript_52284;F0…
F01_transcript_43547	F01_transcript_11376;F01_transcript_14197;F01_transcript_14452;F01_transcript_16635;F01_transcript_16660;F01_transcript_18648;F01_transcript_18798;F01_transcript_19508;F01_transcript_20479;F01_transcript_20915;F01_transcript_25046;F01_transcript_26385;F01_transcript_26734;F01_transcript_32474;F01_transcript_34408;F01_transcript_35827;F01_transcript_41008;F01_transcript_42393;F01_transcript_42833;…
F01_transcript_47359	F01_transcript_145;F01_transcript_16668;F01_transcript_34274;F01_transcript_34757;F01_transcript_42731;F01_transcript_47557;F01_transcript_53272;F01_transcript_53719;F01_transcript_7855
F01_transcript_41286	F01_transcript_10732;F01_transcript_20796;F01_transcript_24657;F01_transcript_25263;F01_transcript_29498;F01_transcript_31116;F01_transcript_31128;F01_transcript_34840;F01_transcript_35408;F01_transcript_37328;F01_transcript_37394;F01_transcript_39229;F01_transcript_45204;F01_transcript_48047;F01_transcript_50978;F01_transcript_59265;F01_transcript_61149
F01_transcript_30722	F01_transcript_10037;F01_transcript_17514;F01_transcript_33079;F01_transcript_34327;F01_transcript_34341;F01_transcript_34705;F01_transcript_35820;F01_transcript_35918;F01_transcript_36080;F01_transcript_37176;F01_transcript_38735;F01_transcript_38879;F01_transcript_39558;F01_transcript_41020;F01_transcript_42004;F01_transcript_42666;F01_transcript_43110;F01_transcript_44460;F01_transcript_48221;…
F01_transcript_34638	F01_transcript_18301;F01_transcript_25568;F01_transcript_25624;F01_transcript_25917;F01_transcript_30380;F01_transcript_32392;F01_transcript_32453;F01_transcript_35531;F01_transcript_35874;F01_transcript_37039;F01_transcript_38938;F01_transcript_40104;F01_transcript_41292;F01_transcript_41374;F01_transcript_41939;F01_transcript_43932;F01_transcript_45760;F01_transcript_46402;F01_transcript_47374;…
F01_transcript_31843	F01_transcript_24604;F01_transcript_30142;F01_transcript_40109;F01_transcript_50593;F01_transcript_60420;F01_transcript_61387
F01_transcript_50101	F01_transcript_19772;F01_transcript_20194;F01_transcript_23368;F01_transcript_24660;F01_transcript_26090;F01_transcript_27192;F01_transcript_29152;F01_transcript_31937;F01_transcript_32111;F01_transcript_33744;F01_transcript_34055;F01_transcript_34243;F01_transcript_34802;F01_transcript_36446;F01_transcript_36661;F01_transcript_37660;F01_transcript_42160;F01_transcript_45612;F01_transcript_46084;…
F01_transcript_26337	F01_transcript_11300;F01_transcript_11706;F01_transcript_13353;F01_transcript_13967;F01_transcript_18781;F01_transcript_20241;F01_transcript_20835;F01_transcript_23590;F01_transcript_25192;F01_transcript_26998;F01_transcript_27122;F01_transcript_32263;F01_transcript_3351;F01_transcript_35364;F01_transcript_37187;F01_transcript_4072;F01_transcript_41101;F01_transcript_42988;F01_transcript_4890;F01…
F01_transcript_58473	F01_transcript_19032;F01_transcript_21714;F01_transcript_22060;F01_transcript_24164;F01_transcript_26233;F01_transcript_30042;F01_transcript_32015;F01_transcript_3228;F01_transcript_34338;F01_transcript_35113;F01_transcript_39179;F01_transcript_40126;F01_transcript_40671;F01_transcript_41817;F01_transcript_42054;F01_transcript_42066;F01_transcript_43206;F01_transcript_44085;F01_transcript_45765;F…
F01_transcript_44583	F01_transcript_11733;F01_transcript_20730;F01_transcript_21893;F01_transcript_25366;F01_transcript_25541;F01_transcript_26108;F01_transcript_35493;F01_transcript_40831;F01_transcript_41619;F01_transcript_52249;F01_transcript_52344;F01_transcript_58120;F01_transcript_58964
F01_transcript_20300	F01_transcript_14085;F01_transcript_26863;F01_transcript_28320;F01_transcript_28335;F01_transcript_31540;F01_transcript_33765;F01_transcript_34278;F01_transcript_34827;F01_transcript_36865;F01_transcript_37153;F01_transcript_39219;F01_transcript_4038;F01_transcript_42042;F01_transcript_42888;F01_transcript_44767;F01_transcript_44999;F01_transcript_45764;F01_transcript_46561;F01_transcript_48585;F…
F01_transcript_44090	F01_transcript_19588;F01_transcript_20328;F01_transcript_21981;F01_transcript_2559;F01_transcript_28736;F01_transcript_31678;F01_transcript_32111;F01_transcript_34131;F01_transcript_37714;F01_transcript_38213;F01_transcript_42363;F01_transcript_44315;F01_transcript_543;F01_transcript_55013;F01_transcript_5686
F01_transcript_51277	F01_transcript_14400;F01_transcript_18810;F01_transcript_19662;F01_transcript_23463;F01_transcript_24893;F01_transcript_26343;F01_transcript_26615;F01_transcript_28699;F01_transcript_29077;F01_transcript_30941;F01_transcript_34162;F01_transcript_34857;F01_transcript_35903;F01_transcript_36624;F01_transcript_36646;F01_transcript_39071;F01_transcript_39241;F01_transcript_39480;F01_transcript_42208;…
F01_transcript_53005	F01_transcript_14239;F01_transcript_16362;F01_transcript_18771;F01_transcript_20687;F01_transcript_20855;F01_transcript_23272;F01_transcript_25566;F01_transcript_35860;F01_transcript_36854;F01_transcript_40120;F01_transcript_41135;F01_transcript_41147;F01_transcript_4341;F01_transcript_46395;F01_transcript_48920;F01_transcript_51027;F01_transcript_53252;F01_transcript_53697;F01_transcript_54215;F…
F01_transcript_22159	F01_transcript_11464;F01_transcript_15662;F01_transcript_16596;F01_transcript_18179;F01_transcript_19996;F01_transcript_21012;F01_transcript_24248;F01_transcript_29611;F01_transcript_32602;F01_transcript_32761;F01_transcript_34310;F01_transcript_37099;F01_transcript_38651;F01_transcript_38818;F01_transcript_38956;F01_transcript_39514;F01_transcript_43686;F01_transcript_44762;F01_transcript_46201;…
F01_transcript_54970	F01_transcript_1236;F01_transcript_1546;F01_transcript_1555;F01_transcript_16236;F01_transcript_18404;F01_transcript_18927;F01_transcript_20055;F01_transcript_20737;F01_transcript_23583;F01_transcript_23792;F01_transcript_24250;F01_transcript_28758;F01_transcript_31383;F01_transcript_33836;F01_transcript_35049;F01_transcript_35276;F01_transcript_41031;F01_transcript_43193;F01_transcript_46103;F01…
F01_transcript_40755	F01_transcript_19595;F01_transcript_20622;F01_transcript_23502;F01_transcript_25142;F01_transcript_25415;F01_transcript_27198;F01_transcript_27448;F01_transcript_29728;F01_transcript_30327;F01_transcript_33018;F01_transcript_37712;F01_transcript_38278;F01_transcript_40014;F01_transcript_41261;F01_transcript_43813;F01_transcript_47612;F01_transcript_49101;F01_transcript_50150;F01_transcript_50801;…
F01_transcript_39037	F01_transcript_13911;F01_transcript_15324;F01_transcript_18249;F01_transcript_19705;F01_transcript_21019;F01_transcript_2528;F01_transcript_26586;F01_transcript_30141;F01_transcript_33817;F01_transcript_35919;F01_transcript_36149;F01_transcript_36537;F01_transcript_38256;F01_transcript_41734;F01_transcript_41981;F01_transcript_45471;F01_transcript_45930;F01_transcript_46039;F01_transcript_46783;F…
F01_transcript_57367	F01_transcript_20010;F01_transcript_23494;F01_transcript_26929;F01_transcript_2889;F01_transcript_31329;F01_transcript_34898;F01_transcript_35516;F01_transcript_39891;F01_transcript_42408;F01_transcript_42878;F01_transcript_46026;F01_transcript_46158;F01_transcript_47351;F01_transcript_47932;F01_transcript_4815;F01_transcript_48488;F01_transcript_51393;F01_transcript_52610;F01_transcript_53406;F0…
F01_transcript_34931	F01_transcript_19530;F01_transcript_22590;F01_transcript_23070;F01_transcript_23862;F01_transcript_24750;F01_transcript_26924;F01_transcript_29024;F01_transcript_29303;F01_transcript_29789;F01_transcript_30924;F01_transcript_31973;F01_transcript_38408;F01_transcript_39417;F01_transcript_41966;F01_transcript_45573;F01_transcript_48012;F01_transcript_57915
F01_transcript_41058	F01_transcript_154;F01_transcript_22714;F01_transcript_2598;F01_transcript_27797;F01_transcript_28174;F01_transcript_31057;F01_transcript_37192;F01_transcript_45965;F01_transcript_47177;F01_transcript_49824;F01_transcript_50003;F01_transcript_50410;F01_transcript_51245;F01_transcript_55707;F01_transcript_55870;F01_transcript_57061;F01_transcript_57237;F01_transcript_58201;F01_transcript_59141;F01…
F01_transcript_50765	F01_transcript_16744;F01_transcript_19999;F01_transcript_24495;F01_transcript_26441;F01_transcript_29453;F01_transcript_30509;F01_transcript_31787;F01_transcript_33012;F01_transcript_34635;F01_transcript_35737;F01_transcript_35796;F01_transcript_39422;F01_transcript_40117;F01_transcript_41653;F01_transcript_41742;F01_transcript_43396;F01_transcript_43885;F01_transcript_44071;F01_transcript_44183;…
F01_transcript_29296	F01_transcript_10937;F01_transcript_13933;F01_transcript_14548;F01_transcript_15255;F01_transcript_17558;F01_transcript_18590;F01_transcript_25630;F01_transcript_28750;F01_transcript_28883;F01_transcript_30769;F01_transcript_3300;F01_transcript_35733;F01_transcript_36768;F01_transcript_38015;F01_transcript_39411;F01_transcript_41428;F01_transcript_46343;F01_transcript_46386;F01_transcript_49155;F…
F01_transcript_18060	F01_transcript_10196;F01_transcript_11703;F01_transcript_16211;F01_transcript_2562;F01_transcript_25735;F01_transcript_27615;F01_transcript_31880;F01_transcript_32971;F01_transcript_34475;F01_transcript_37471;F01_transcript_38424;F01_transcript_39976;F01_transcript_41734;F01_transcript_44662;F01_transcript_45428;F01_transcript_45623;F01_transcript_45968;F01_transcript_46960;F01_transcript_48963;F…
F01_transcript_35907	F01_transcript_12003;F01_transcript_14871;F01_transcript_15331;F01_transcript_15413;F01_transcript_19776;F01_transcript_22416;F01_transcript_27663;F01_transcript_2870;F01_transcript_29863;F01_transcript_35305;F01_transcript_35908;F01_transcript_40324;F01_transcript_43644;F01_transcript_43655;F01_transcript_43938;F01_transcript_47176;F01_transcript_47439;F01_transcript_47883;F01_transcript_48162;F…
F01_transcript_46898	F01_transcript_11850;F01_transcript_16533;F01_transcript_1854;F01_transcript_25655;F01_transcript_32374;F01_transcript_3258;F01_transcript_33967;F01_transcript_3907;F01_transcript_39857;F01_transcript_42398;F01_transcript_43972;F01_transcript_44981;F01_transcript_50201;F01_transcript_52241;F01_transcript_52304;F01_transcript_53402;F01_transcript_54014;F01_transcript_54495;F01_transcript_54710;F01…
F01_transcript_50753	F01_transcript_18551;F01_transcript_18671;F01_transcript_19609;F01_transcript_25592;F01_transcript_26156;F01_transcript_26362;F01_transcript_28582;F01_transcript_29274;F01_transcript_29455;F01_transcript_33002;F01_transcript_36116;F01_transcript_36178;F01_transcript_36939;F01_transcript_37816;F01_transcript_39465;F01_transcript_39748;F01_transcript_40586;F01_transcript_44456;F01_transcript_44932;…
F01_transcript_43119	F01_transcript_14151;F01_transcript_16619;F01_transcript_22703;F01_transcript_2308;F01_transcript_28538;F01_transcript_33580;F01_transcript_34630;F01_transcript_3563;F01_transcript_36549;F01_transcript_38720;F01_transcript_39995;F01_transcript_40787;F01_transcript_45879;F01_transcript_53582;F01_transcript_54518
F01_transcript_42006	F01_transcript_12584;F01_transcript_2057;F01_transcript_21422;F01_transcript_21654;F01_transcript_24689;F01_transcript_24803;F01_transcript_25331;F01_transcript_26249;F01_transcript_27120;F01_transcript_27772;F01_transcript_29727;F01_transcript_29810;F01_transcript_31327;F01_transcript_33785;F01_transcript_36455;F01_transcript_38866;F01_transcript_39478;F01_transcript_39874;F01_transcript_47126;F…
F01_transcript_19709	F01_transcript_1174;F01_transcript_1236;F01_transcript_1555;F01_transcript_23583;F01_transcript_23792;F01_transcript_25114;F01_transcript_28758;F01_transcript_31383;F01_transcript_33836;F01_transcript_35049;F01_transcript_43193;F01_transcript_43627;F01_transcript_51157;F01_transcript_52873;F01_transcript_59074
F01_transcript_56252	F01_transcript_11007;F01_transcript_18721;F01_transcript_28202;F01_transcript_29192;F01_transcript_30717;F01_transcript_31577;F01_transcript_31984;F01_transcript_3261;F01_transcript_33876;F01_transcript_34481;F01_transcript_37208;F01_transcript_38805;F01_transcript_40850;F01_transcript_41009;F01_transcript_42588;F01_transcript_45294;F01_transcript_456;F01_transcript_46017;F01_transcript_47302;F01…
F01_transcript_46901	F01_transcript_18690;F01_transcript_18991;F01_transcript_20034;F01_transcript_20071;F01_transcript_23809;F01_transcript_23858;F01_transcript_26778;F01_transcript_27212;F01_transcript_27830;F01_transcript_28402;F01_transcript_31463;F01_transcript_32718;F01_transcript_34370;F01_transcript_34415;F01_transcript_41680;F01_transcript_41703;F01_transcript_44802;F01_transcript_45033;F01_transcript_46098;…
F01_transcript_31882	F01_transcript_1481;F01_transcript_15215;F01_transcript_1556;F01_transcript_18210;F01_transcript_19836;F01_transcript_23712;F01_transcript_25066;F01_transcript_3291;F01_transcript_34995;F01_transcript_35006;F01_transcript_35111;F01_transcript_38657;F01_transcript_39030;F01_transcript_40628;F01_transcript_40986;F01_transcript_42185;F01_transcript_43082;F01_transcript_45554;F01_transcript_45664;F01…
F01_transcript_20660	F01_transcript_12448;F01_transcript_17327;F01_transcript_20275;F01_transcript_2051;F01_transcript_25599;F01_transcript_31428;F01_transcript_33388;F01_transcript_34955;F01_transcript_36504;F01_transcript_38683;F01_transcript_41697;F01_transcript_43359;F01_transcript_45764;F01_transcript_45966;F01_transcript_46897;F01_transcript_51887;F01_transcript_53252;F01_transcript_54230;F01_transcript_54538;F…
F01_transcript_55781	F01_transcript_1994;F01_transcript_2308;F01_transcript_24753;F01_transcript_33266;F01_transcript_34670;F01_transcript_3816;F01_transcript_40498;F01_transcript_43289;F01_transcript_48359;F01_transcript_48537;F01_transcript_50210;F01_transcript_50792;F01_transcript_56462;F01_transcript_57121;F01_transcript_60507
F01_transcript_34198	F01_transcript_12108;F01_transcript_1978;F01_transcript_2098;F01_transcript_2408;F01_transcript_24208;F01_transcript_28700;F01_transcript_30250;F01_transcript_33012;F01_transcript_33715;F01_transcript_34653;F01_transcript_34662;F01_transcript_35045;F01_transcript_35910;F01_transcript_37549;F01_transcript_39782;F01_transcript_40090;F01_transcript_44123;F01_transcript_46395;F01_transcript_50053;F01…
F01_transcript_27844	F01_transcript_35202;F01_transcript_35685;F01_transcript_38752;F01_transcript_44178;F01_transcript_45696;F01_transcript_46156;F01_transcript_46713;F01_transcript_47400;F01_transcript_47609;F01_transcript_49163;F01_transcript_51295;F01_transcript_51555;F01_transcript_51631;F01_transcript_52653;F01_transcript_52712;F01_transcript_56283;F01_transcript_57689;F01_transcript_59510;F01_transcript_61079
F01_transcript_24323	F01_transcript_11059;F01_transcript_11711;F01_transcript_14272;F01_transcript_21474;F01_transcript_22862;F01_transcript_27543;F01_transcript_28664;F01_transcript_30061;F01_transcript_31344;F01_transcript_34261;F01_transcript_36763;F01_transcript_40306;F01_transcript_41706;F01_transcript_42843;F01_transcript_42929;F01_transcript_4321;F01_transcript_44006;F01_transcript_44458;F01_transcript_45849;F…
F01_transcript_45575	F01_transcript_16540;F01_transcript_17456;F01_transcript_21393;F01_transcript_24633;F01_transcript_32697;F01_transcript_36296;F01_transcript_38278;F01_transcript_38627;F01_transcript_40090;F01_transcript_40391;F01_transcript_40765;F01_transcript_42089;F01_transcript_43095;F01_transcript_44697;F01_transcript_45820;F01_transcript_47463;F01_transcript_48487;F01_transcript_4889;F01_transcript_50198;F…
F01_transcript_49064	F01_transcript_19543;F01_transcript_19810;F01_transcript_20849;F01_transcript_25301;F01_transcript_25657;F01_transcript_26441;F01_transcript_27965;F01_transcript_29755;F01_transcript_34110;F01_transcript_34598;F01_transcript_41090;F01_transcript_42360;F01_transcript_44302;F01_transcript_50;F01_transcript_57842;F01_transcript_59068;F01_transcript_59972;F01_transcript_60790
F01_transcript_23174	F01_transcript_17145;F01_transcript_41564;F01_transcript_46158;F01_transcript_46249;F01_transcript_49596
F01_transcript_41782	F01_transcript_10255;F01_transcript_12851;F01_transcript_15728;F01_transcript_16805;F01_transcript_16816;F01_transcript_18910;F01_transcript_23235;F01_transcript_24646;F01_transcript_28732;F01_transcript_29211;F01_transcript_31035;F01_transcript_33597;F01_transcript_35688;F01_transcript_36371;F01_transcript_36689;F01_transcript_36886;F01_transcript_37177;F01_transcript_38669;F01_transcript_41439;…
F01_transcript_31856	F01_transcript_20714;F01_transcript_20840;F01_transcript_22429;F01_transcript_24730;F01_transcript_33758;F01_transcript_35531;F01_transcript_35874;F01_transcript_36894;F01_transcript_37767;F01_transcript_38938;F01_transcript_40104;F01_transcript_41292;F01_transcript_41374;F01_transcript_43473;F01_transcript_43932;F01_transcript_44489;F01_transcript_45760;F01_transcript_46402;F01_transcript_47374;…
F01_transcript_36948	F01_transcript_14957;F01_transcript_21229;F01_transcript_22831;F01_transcript_27958;F01_transcript_35399;F01_transcript_36843;F01_transcript_39859;F01_transcript_40110;F01_transcript_41221;F01_transcript_41280;F01_transcript_42073;F01_transcript_43355;F01_transcript_44370;F01_transcript_45784;F01_transcript_45905;F01_transcript_47574;F01_transcript_48290;F01_transcript_48757;F01_transcript_5060;F…
F01_transcript_24111	F01_transcript_15858;F01_transcript_21027;F01_transcript_2817;F01_transcript_39993;F01_transcript_47945;F01_transcript_51006
F01_transcript_43157	F01_transcript_10276;F01_transcript_10713;F01_transcript_11706;F01_transcript_16859;F01_transcript_16944;F01_transcript_16995;F01_transcript_18515;F01_transcript_20846;F01_transcript_23626;F01_transcript_2451;F01_transcript_24850;F01_transcript_25893;F01_transcript_28189;F01_transcript_30785;F01_transcript_32181;F01_transcript_32665;F01_transcript_4036;F01_transcript_41544;F01_transcript_44894;F0…
F01_transcript_55276	F01_transcript_38855;F01_transcript_39263;F01_transcript_46496;F01_transcript_49192;F01_transcript_52450;F01_transcript_55798;F01_transcript_60572;F01_transcript_61735;F01_transcript_6912
F01_transcript_52981	F01_transcript_12237;F01_transcript_12293;F01_transcript_24227;F01_transcript_35962;F01_transcript_41161;F01_transcript_44968;F01_transcript_45044;F01_transcript_50293;F01_transcript_60229;F01_transcript_60729;F01_transcript_61749
F01_transcript_43293	F01_transcript_10681;F01_transcript_13600;F01_transcript_17559;F01_transcript_1946;F01_transcript_21348;F01_transcript_24149;F01_transcript_27913;F01_transcript_29660;F01_transcript_30327;F01_transcript_31248;F01_transcript_33491;F01_transcript_36149;F01_transcript_37267;F01_transcript_38016;F01_transcript_42605;F01_transcript_42799;F01_transcript_46082;F01_transcript_47207;F01_transcript_48192;F…
F01_transcript_51978	F01_transcript_10734;F01_transcript_16210;F01_transcript_20171;F01_transcript_20480;F01_transcript_21223;F01_transcript_22904;F01_transcript_29975;F01_transcript_30464;F01_transcript_31239;F01_transcript_31395;F01_transcript_32283;F01_transcript_34366;F01_transcript_35941;F01_transcript_36618;F01_transcript_36731;F01_transcript_37935;F01_transcript_41081;F01_transcript_41497;F01_transcript_45446;…
F01_transcript_51180	F01_transcript_14049;F01_transcript_14313;F01_transcript_18417;F01_transcript_19144;F01_transcript_21533;F01_transcript_2157;F01_transcript_22787;F01_transcript_25109;F01_transcript_25589;F01_transcript_34044;F01_transcript_35163;F01_transcript_35472;F01_transcript_36356;F01_transcript_36975;F01_transcript_37359;F01_transcript_45524;F01_transcript_45759;F01_transcript_47872;F01_transcript_50513;F…
F01_transcript_14742	F01_transcript_40027;F01_transcript_41285;F01_transcript_46070;F01_transcript_50968;F01_transcript_60023
F01_transcript_40091	F01_transcript_1439;F01_transcript_18699;F01_transcript_23159;F01_transcript_24163;F01_transcript_24717;F01_transcript_26907;F01_transcript_26990;F01_transcript_27429;F01_transcript_31172;F01_transcript_33905;F01_transcript_34261;F01_transcript_36443;F01_transcript_36789;F01_transcript_36798;F01_transcript_37281;F01_transcript_37434;F01_transcript_41859;F01_transcript_42670;F01_transcript_42944;F…
F01_transcript_13888	F01_transcript_12440;F01_transcript_15153;F01_transcript_21176;F01_transcript_24510;F01_transcript_30241;F01_transcript_31664;F01_transcript_32500;F01_transcript_33523;F01_transcript_34261;F01_transcript_34595;F01_transcript_36928;F01_transcript_38169;F01_transcript_39033;F01_transcript_40562;F01_transcript_41528;F01_transcript_42635;F01_transcript_42929;F01_transcript_43339;F01_transcript_43615;…
F01_transcript_45455	F01_transcript_19032;F01_transcript_21714;F01_transcript_22060;F01_transcript_24164;F01_transcript_26233;F01_transcript_30042;F01_transcript_32015;F01_transcript_3228;F01_transcript_34338;F01_transcript_35113;F01_transcript_39179;F01_transcript_40126;F01_transcript_40671;F01_transcript_41817;F01_transcript_42054;F01_transcript_43206;F01_transcript_44085;F01_transcript_45765;F01_transcript_48535;F…
F01_transcript_60793	F01_transcript_19777;F01_transcript_20866;F01_transcript_22080;F01_transcript_25772;F01_transcript_2747;F01_transcript_28170;F01_transcript_3018;F01_transcript_33657;F01_transcript_36459;F01_transcript_37437;F01_transcript_38219;F01_transcript_42055;F01_transcript_51006;F01_transcript_51421;F01_transcript_51768;F01_transcript_52117;F01_transcript_53981;F01_transcript_55069;F01_transcript_55624;F0…
F01_transcript_39043	F01_transcript_11935;F01_transcript_15465;F01_transcript_18830;F01_transcript_18989;F01_transcript_21702;F01_transcript_24224;F01_transcript_27141;F01_transcript_28698;F01_transcript_31689;F01_transcript_32038;F01_transcript_32102;F01_transcript_32672;F01_transcript_35160;F01_transcript_38227;F01_transcript_41171;F01_transcript_42713;F01_transcript_43343;F01_transcript_45162;F01_transcript_46792;…
F01_transcript_58400	F01_transcript_11800;F01_transcript_13282;F01_transcript_14861;F01_transcript_26921;F01_transcript_30106;F01_transcript_31752;F01_transcript_34395;F01_transcript_35716;F01_transcript_41291;F01_transcript_42336;F01_transcript_47876;F01_transcript_50645;F01_transcript_55582;F01_transcript_57985
F01_transcript_30097	F01_transcript_22778;F01_transcript_25068;F01_transcript_33669;F01_transcript_57310
F01_transcript_32184	F01_transcript_11093;F01_transcript_1535;F01_transcript_15839;F01_transcript_20279;F01_transcript_24291;F01_transcript_2534;F01_transcript_26430;F01_transcript_30514;F01_transcript_31696;F01_transcript_33130;F01_transcript_40927;F01_transcript_41564;F01_transcript_44548;F01_transcript_45351;F01_transcript_53017;F01_transcript_56900;F01_transcript_62090;F01_transcript_7528
F01_transcript_18665	F01_transcript_18698;F01_transcript_18985;F01_transcript_20422;F01_transcript_21036;F01_transcript_25211;F01_transcript_26445;F01_transcript_28517;F01_transcript_29644;F01_transcript_32447;F01_transcript_33246;F01_transcript_37098;F01_transcript_37115;F01_transcript_37767;F01_transcript_41082;F01_transcript_42509;F01_transcript_43255;F01_transcript_43289;F01_transcript_44204;F01_transcript_44542;…
F01_transcript_18117	F01_transcript_17117;F01_transcript_17326;F01_transcript_21704;F01_transcript_23766;F01_transcript_26247;F01_transcript_26986;F01_transcript_31119;F01_transcript_32975;F01_transcript_35833;F01_transcript_39518;F01_transcript_43320;F01_transcript_43846;F01_transcript_44003;F01_transcript_44110;F01_transcript_45342;F01_transcript_47266;F01_transcript_47723;F01_transcript_53800;F01_transcript_54790;…
F01_transcript_18058	F01_transcript_15844;F01_transcript_16811;F01_transcript_19228;F01_transcript_1977;F01_transcript_2474;F01_transcript_25113;F01_transcript_26554;F01_transcript_2672;F01_transcript_2881;F01_transcript_36745;F01_transcript_47061;F01_transcript_47763;F01_transcript_48260;F01_transcript_49967;F01_transcript_50417;F01_transcript_51808;F01_transcript_51903;F01_transcript_52715;F01_transcript_53998;F01_…
F01_transcript_32122	F01_transcript_12641;F01_transcript_14661;F01_transcript_16652;F01_transcript_16697;F01_transcript_26148;F01_transcript_26898;F01_transcript_32537;F01_transcript_36833;F01_transcript_43286;F01_transcript_44379;F01_transcript_47553;F01_transcript_47885;F01_transcript_58053;F01_transcript_59935;F01_transcript_992
F01_transcript_18122	F01_transcript_1174;F01_transcript_1236;F01_transcript_1404;F01_transcript_1555;F01_transcript_19451;F01_transcript_23583;F01_transcript_25258;F01_transcript_27815;F01_transcript_28758;F01_transcript_29782;F01_transcript_31044;F01_transcript_31216;F01_transcript_31383;F01_transcript_3272;F01_transcript_33836;F01_transcript_35049;F01_transcript_42376;F01_transcript_43627;F01_transcript_52146;F01_t…
F01_transcript_51938	F01_transcript_11471;F01_transcript_12449;F01_transcript_12922;F01_transcript_14876;F01_transcript_15320;F01_transcript_17140;F01_transcript_19625;F01_transcript_20069;F01_transcript_22008;F01_transcript_22905;F01_transcript_25146;F01_transcript_26361;F01_transcript_27609;F01_transcript_32403;F01_transcript_32995;F01_transcript_33797;F01_transcript_34363;F01_transcript_36097;F01_transcript_368;F0…
F01_transcript_50869	F01_transcript_12355;F01_transcript_13019;F01_transcript_18498;F01_transcript_20966;F01_transcript_21986;F01_transcript_27007;F01_transcript_27965;F01_transcript_29218;F01_transcript_29938;F01_transcript_34110;F01_transcript_39937;F01_transcript_42744;F01_transcript_43313;F01_transcript_4481;F01_transcript_45939;F01_transcript_47997;F01_transcript_49191;F01_transcript_52095;F01_transcript_53152;F…
F01_transcript_39046	F01_transcript_15227;F01_transcript_15321;F01_transcript_17666;F01_transcript_23374;F01_transcript_24475;F01_transcript_3;F01_transcript_32499;F01_transcript_33773;F01_transcript_34707;F01_transcript_37719;F01_transcript_40791;F01_transcript_44430;F01_transcript_45395;F01_transcript_45591;F01_transcript_46292;F01_transcript_49666;F01_transcript_50262;F01_transcript_50904;F01_transcript_52351;F01_…
F01_transcript_18001	F01_transcript_10462;F01_transcript_10840;F01_transcript_1623;F01_transcript_1703;F01_transcript_17607;F01_transcript_1807;F01_transcript_20218;F01_transcript_26348;F01_transcript_28357;F01_transcript_31380;F01_transcript_32432;F01_transcript_33359;F01_transcript_37230;F01_transcript_41187;F01_transcript_45128;F01_transcript_45680;F01_transcript_46813;F01_transcript_48512;F01_transcript_52369;F01…
F01_transcript_32987	F01_transcript_1018;F01_transcript_16577;F01_transcript_20623;F01_transcript_22771;F01_transcript_23752;F01_transcript_25774;F01_transcript_27131;F01_transcript_32955;F01_transcript_34400;F01_transcript_35951;F01_transcript_36384;F01_transcript_36933;F01_transcript_37244;F01_transcript_37975;F01_transcript_39802;F01_transcript_41090;F01_transcript_42039;F01_transcript_45524;F01_transcript_49788;F…
F01_transcript_57540	F01_transcript_17288;F01_transcript_226;F01_transcript_24296;F01_transcript_27926;F01_transcript_34839;F01_transcript_37769;F01_transcript_42041;F01_transcript_45152;F01_transcript_55366;F01_transcript_55447;F01_transcript_5581;F01_transcript_56101;F01_transcript_58398;F01_transcript_60652;F01_transcript_7353
F01_transcript_52568	F01_transcript_10033;F01_transcript_11327;F01_transcript_14232;F01_transcript_16124;F01_transcript_17611;F01_transcript_19456;F01_transcript_20148;F01_transcript_24640;F01_transcript_27499;F01_transcript_29784;F01_transcript_35663;F01_transcript_37739;F01_transcript_43604;F01_transcript_44624;F01_transcript_46358;F01_transcript_48826;F01_transcript_51623;F01_transcript_55259;F01_transcript_55494;…
F01_transcript_23319	F01_transcript_10511;F01_transcript_1449;F01_transcript_16665;F01_transcript_27192;F01_transcript_27325;F01_transcript_31469;F01_transcript_31742;F01_transcript_32080;F01_transcript_34020;F01_transcript_37230;F01_transcript_38622;F01_transcript_40780;F01_transcript_41387;F01_transcript_41651;F01_transcript_47824;F01_transcript_47991;F01_transcript_48212;F01_transcript_49884;F01_transcript_51925;F…
F01_transcript_43992	F01_transcript_16665;F01_transcript_22891;F01_transcript_23940;F01_transcript_26102;F01_transcript_26604;F01_transcript_31199;F01_transcript_34794;F01_transcript_36599;F01_transcript_40674;F01_transcript_43090;F01_transcript_45283;F01_transcript_45782;F01_transcript_51435;F01_transcript_61199;F01_transcript_942;F01_transcript_9857
F01_transcript_52586	F01_transcript_12896;F01_transcript_16179;F01_transcript_18278;F01_transcript_2057;F01_transcript_27610;F01_transcript_29845;F01_transcript_31223;F01_transcript_31395;F01_transcript_31623;F01_transcript_32697;F01_transcript_34273;F01_transcript_36588;F01_transcript_45599;F01_transcript_45623;F01_transcript_47557;F01_transcript_48614;F01_transcript_49614;F01_transcript_514;F01_transcript_51795;F01…
F01_transcript_34594	F01_transcript_16474;F01_transcript_17074;F01_transcript_175;F01_transcript_18450;F01_transcript_2194;F01_transcript_23665;F01_transcript_25986;F01_transcript_28388;F01_transcript_28929;F01_transcript_30250;F01_transcript_34010;F01_transcript_35775;F01_transcript_36718;F01_transcript_36973;F01_transcript_43176;F01_transcript_46193;F01_transcript_48065;F01_transcript_49189;F01_transcript_51078;F01…
F01_transcript_26105	F01_transcript_19075;F01_transcript_19907;F01_transcript_20012;F01_transcript_20344;F01_transcript_20346;F01_transcript_22971;F01_transcript_24900;F01_transcript_25614;F01_transcript_28753;F01_transcript_3;F01_transcript_30364;F01_transcript_30911;F01_transcript_36923;F01_transcript_3785;F01_transcript_39766;F01_transcript_41234;F01_transcript_41549;F01_transcript_41781;F01_transcript_4258;F01_tr…
F01_transcript_26943	F01_transcript_10209;F01_transcript_1663;F01_transcript_16907;F01_transcript_1699;F01_transcript_17590;F01_transcript_20230;F01_transcript_20959;F01_transcript_21534;F01_transcript_2562;F01_transcript_26116;F01_transcript_2623;F01_transcript_2745;F01_transcript_31868;F01_transcript_35933;F01_transcript_38278;F01_transcript_38424;F01_transcript_40875;F01_transcript_43046;F01_transcript_45820;F01_t…
F01_transcript_29793	F01_transcript_1018;F01_transcript_10280;F01_transcript_14085;F01_transcript_17592;F01_transcript_19543;F01_transcript_1955;F01_transcript_21709;F01_transcript_21957;F01_transcript_24810;F01_transcript_28395;F01_transcript_29254;F01_transcript_30388;F01_transcript_35951;F01_transcript_36503;F01_transcript_46561;F01_transcript_49788;F01_transcript_53622;F01_transcript_54296;F01_transcript_54971;F0…
F01_transcript_50241	F01_transcript_20694;F01_transcript_23827;F01_transcript_24271;F01_transcript_24902;F01_transcript_26730;F01_transcript_26733;F01_transcript_30544;F01_transcript_31649;F01_transcript_31989;F01_transcript_32988;F01_transcript_36061;F01_transcript_36702;F01_transcript_3721;F01_transcript_41080;F01_transcript_41701;F01_transcript_4657;F01_transcript_48761;F01_transcript_50096;F01_transcript_50983;F0…
F01_transcript_47569	F01_transcript_10562;F01_transcript_11545;F01_transcript_21426;F01_transcript_31173;F01_transcript_34173;F01_transcript_34356;F01_transcript_34393;F01_transcript_34840;F01_transcript_36338;F01_transcript_36527;F01_transcript_37562;F01_transcript_3775;F01_transcript_38423;F01_transcript_39062;F01_transcript_40744;F01_transcript_43025;F01_transcript_45085;F01_transcript_45764;F01_transcript_45896;F…
F01_transcript_36383	F01_transcript_10865;F01_transcript_1120;F01_transcript_12046;F01_transcript_19316;F01_transcript_20627;F01_transcript_20855;F01_transcript_22340;F01_transcript_23405;F01_transcript_2741;F01_transcript_28688;F01_transcript_34881;F01_transcript_41155;F01_transcript_41447;F01_transcript_42867;F01_transcript_43460;F01_transcript_46779;F01_transcript_47177;F01_transcript_47458;F01_transcript_49773;F0…
F01_transcript_42308	F01_transcript_12168;F01_transcript_14546;F01_transcript_17412;F01_transcript_17998;F01_transcript_18606;F01_transcript_22215;F01_transcript_23288;F01_transcript_2469;F01_transcript_26354;F01_transcript_28288;F01_transcript_29258;F01_transcript_30755;F01_transcript_33729;F01_transcript_40820;F01_transcript_41426;F01_transcript_41639;F01_transcript_44581;F01_transcript_45324;F01_transcript_47691;F…
F01_transcript_25662	F01_transcript_10456;F01_transcript_1355;F01_transcript_28655;F01_transcript_28890;F01_transcript_29074;F01_transcript_29423;F01_transcript_29644;F01_transcript_30698;F01_transcript_33288;F01_transcript_35061;F01_transcript_35175;F01_transcript_38236;F01_transcript_39589;F01_transcript_41674;F01_transcript_41684;F01_transcript_41821;F01_transcript_45308;F01_transcript_47081;F01_transcript_47677;F…
F01_transcript_36324	F01_transcript_14441;F01_transcript_16210;F01_transcript_18525;F01_transcript_19351;F01_transcript_23752;F01_transcript_24974;F01_transcript_29591;F01_transcript_37747;F01_transcript_37935;F01_transcript_38720;F01_transcript_39494;F01_transcript_39995;F01_transcript_41187;F01_transcript_41426;F01_transcript_42235;F01_transcript_45680;F01_transcript_47416;F01_transcript_48217;F01_transcript_48487;…
F01_transcript_23693	F01_transcript_19662;F01_transcript_22813;F01_transcript_23390;F01_transcript_28779;F01_transcript_32641;F01_transcript_36952;F01_transcript_4189;F01_transcript_47079;F01_transcript_51036;F01_transcript_59278;F01_transcript_61152;F01_transcript_6825
F01_transcript_34445	F01_transcript_20241;F01_transcript_2169;F01_transcript_22765;F01_transcript_30917;F01_transcript_30939;F01_transcript_32225;F01_transcript_32472;F01_transcript_35947;F01_transcript_35950;F01_transcript_36215;F01_transcript_37886;F01_transcript_38181;F01_transcript_40805;F01_transcript_42577;F01_transcript_43332;F01_transcript_44164;F01_transcript_44951;F01_transcript_45705;F01_transcript_48106;F…
F01_transcript_56655	F01_transcript_15031;F01_transcript_17445;F01_transcript_19443;F01_transcript_26197;F01_transcript_26396;F01_transcript_26551;F01_transcript_27695;F01_transcript_3082;F01_transcript_32289;F01_transcript_35695;F01_transcript_4020;F01_transcript_47328;F01_transcript_50058;F01_transcript_56227;F01_transcript_57259;F01_transcript_58195;F01_transcript_62054;F01_transcript_6605
F01_transcript_52478	F01_transcript_13096;F01_transcript_14350;F01_transcript_22609;F01_transcript_23412;F01_transcript_24126;F01_transcript_25794;F01_transcript_26361;F01_transcript_28619;F01_transcript_28643;F01_transcript_33113;F01_transcript_34543;F01_transcript_35596;F01_transcript_35724;F01_transcript_42089;F01_transcript_42951;F01_transcript_43095;F01_transcript_44449;F01_transcript_44528;F01_transcript_45177;…
F01_transcript_20725	F01_transcript_15153;F01_transcript_16662;F01_transcript_17629;F01_transcript_17743;F01_transcript_18501;F01_transcript_25400;F01_transcript_27708;F01_transcript_28477;F01_transcript_36245;F01_transcript_36306;F01_transcript_36764;F01_transcript_36946;F01_transcript_37472;F01_transcript_39645;F01_transcript_4919;F01_transcript_50577;F01_transcript_52035;F01_transcript_52826;F01_transcript_53785;F…
F01_transcript_43842	F01_transcript_10105;F01_transcript_25336;F01_transcript_27130;F01_transcript_32676;F01_transcript_35094;F01_transcript_36368;F01_transcript_38349;F01_transcript_38543;F01_transcript_39001;F01_transcript_40796;F01_transcript_4217;F01_transcript_42690;F01_transcript_42836;F01_transcript_4367;F01_transcript_44581;F01_transcript_45562;F01_transcript_46516;F01_transcript_47450;F01_transcript_4837;F01…
F01_transcript_38459	F01_transcript_14360;F01_transcript_14386;F01_transcript_24502;F01_transcript_27934;F01_transcript_29408;F01_transcript_33666;F01_transcript_34153;F01_transcript_34451;F01_transcript_3546;F01_transcript_39262;F01_transcript_40799;F01_transcript_41781;F01_transcript_41979;F01_transcript_42236;F01_transcript_42911;F01_transcript_47164;F01_transcript_47300;F01_transcript_4738;F01_transcript_47642;F0…
F01_transcript_44867	F01_transcript_20248;F01_transcript_21116;F01_transcript_21929;F01_transcript_23861;F01_transcript_25194;F01_transcript_25433;F01_transcript_26335;F01_transcript_26529;F01_transcript_27021;F01_transcript_27171;F01_transcript_30365;F01_transcript_34097;F01_transcript_36314;F01_transcript_37658;F01_transcript_38624;F01_transcript_3935;F01_transcript_41098;F01_transcript_41119;F01_transcript_41421;F…
F01_transcript_59895	F01_transcript_1541;F01_transcript_19244;F01_transcript_27651;F01_transcript_29084;F01_transcript_31346;F01_transcript_34510;F01_transcript_35271;F01_transcript_35690;F01_transcript_37376;F01_transcript_37416;F01_transcript_37928;F01_transcript_40193;F01_transcript_41037;F01_transcript_43233;F01_transcript_48364;F01_transcript_51968;F01_transcript_52652;F01_transcript_55404;F01_transcript_55499;F…
F01_transcript_40106	F01_transcript_20671;F01_transcript_29293;F01_transcript_2958;F01_transcript_33625;F01_transcript_33650;F01_transcript_36663;F01_transcript_37658;F01_transcript_38705;F01_transcript_39689;F01_transcript_4108;F01_transcript_42558;F01_transcript_42841;F01_transcript_42863;F01_transcript_43010;F01_transcript_44005;F01_transcript_44063;F01_transcript_45284;F01_transcript_45296;F01_transcript_45680;F0…
F01_transcript_41682	F01_transcript_12448;F01_transcript_16929;F01_transcript_22825;F01_transcript_24405;F01_transcript_25599;F01_transcript_28558;F01_transcript_29208;F01_transcript_31428;F01_transcript_36336;F01_transcript_36504;F01_transcript_38076;F01_transcript_38683;F01_transcript_41155;F01_transcript_41590;F01_transcript_41697;F01_transcript_43359;F01_transcript_44790;F01_transcript_45775;F01_transcript_45966;…
F01_transcript_58187	F01_transcript_10555;F01_transcript_19358;F01_transcript_19594;F01_transcript_21120;F01_transcript_26413;F01_transcript_26835;F01_transcript_27532;F01_transcript_29161;F01_transcript_29304;F01_transcript_33759;F01_transcript_35364;F01_transcript_38843;F01_transcript_39218;F01_transcript_39419;F01_transcript_39729;F01_transcript_4312;F01_transcript_43654;F01_transcript_45712;F01_transcript_47595;F…
F01_transcript_43407	F01_transcript_20859;F01_transcript_27813;F01_transcript_7244
F01_transcript_50571	F01_transcript_10726;F01_transcript_15923;F01_transcript_21454;F01_transcript_22831;F01_transcript_23580;F01_transcript_37595;F01_transcript_39011;F01_transcript_44110;F01_transcript_46508;F01_transcript_56094;F01_transcript_788
F01_transcript_39884	F01_transcript_18890;F01_transcript_20836;F01_transcript_26998;F01_transcript_34675;F01_transcript_37720;F01_transcript_3869;F01_transcript_42850;F01_transcript_42988;F01_transcript_4329;F01_transcript_45108;F01_transcript_48731;F01_transcript_49948;F01_transcript_51715;F01_transcript_53308;F01_transcript_54053;F01_transcript_54824;F01_transcript_55599;F01_transcript_55753;F01_transcript_57396;F0…
F01_transcript_54686	F01_transcript_13139;F01_transcript_13429;F01_transcript_13589;F01_transcript_15468;F01_transcript_17456;F01_transcript_19965;F01_transcript_22345;F01_transcript_22795;F01_transcript_25730;F01_transcript_26623;F01_transcript_28619;F01_transcript_29555;F01_transcript_32175;F01_transcript_32693;F01_transcript_33388;F01_transcript_33571;F01_transcript_34378;F01_transcript_36854;F01_transcript_36891;…
F01_transcript_38446	F01_transcript_10898;F01_transcript_20422;F01_transcript_21109;F01_transcript_28519;F01_transcript_31606;F01_transcript_36655;F01_transcript_4558;F01_transcript_4627;F01_transcript_46312;F01_transcript_46353;F01_transcript_49024;F01_transcript_57622
F01_transcript_26709	F01_transcript_15868;F01_transcript_20984;F01_transcript_237;F01_transcript_24514;F01_transcript_26135;F01_transcript_27735;F01_transcript_28918;F01_transcript_29619;F01_transcript_33396;F01_transcript_34408;F01_transcript_34649;F01_transcript_38609;F01_transcript_42640;F01_transcript_4269;F01_transcript_471;F01_transcript_48239;F01_transcript_48652;F01_transcript_50892;F01_transcript_50968;F01_t…
F01_transcript_39916	F01_transcript_10189;F01_transcript_21479;F01_transcript_215;F01_transcript_221;F01_transcript_2230;F01_transcript_226;F01_transcript_27737;F01_transcript_27948;F01_transcript_28432;F01_transcript_28964;F01_transcript_2981;F01_transcript_30645;F01_transcript_35287;F01_transcript_40080;F01_transcript_41041;F01_transcript_42995;F01_transcript_46454;F01_transcript_52613;F01_transcript_53859;F01_tran…
F01_transcript_23882	F01_transcript_20180;F01_transcript_21498;F01_transcript_22844;F01_transcript_23787;F01_transcript_26285;F01_transcript_27244;F01_transcript_28722;F01_transcript_29077;F01_transcript_30416;F01_transcript_33065;F01_transcript_34131;F01_transcript_35045;F01_transcript_36646;F01_transcript_38125;F01_transcript_42036;F01_transcript_43489;F01_transcript_48271;F01_transcript_4881;F01_transcript_5016;F0…
F01_transcript_54420	F01_transcript_22059;F01_transcript_22067;F01_transcript_27558;F01_transcript_33094;F01_transcript_34932;F01_transcript_36163;F01_transcript_57748;F01_transcript_8912
F01_transcript_25162	F01_transcript_16828;F01_transcript_17074;F01_transcript_18526;F01_transcript_19938;F01_transcript_22446;F01_transcript_28164;F01_transcript_29700;F01_transcript_35713;F01_transcript_36253;F01_transcript_43404;F01_transcript_43709;F01_transcript_44382;F01_transcript_45168;F01_transcript_46680;F01_transcript_47505;F01_transcript_48487;F01_transcript_49196;F01_transcript_49580;F01_transcript_50334;…
F01_transcript_49935	F01_transcript_10613;F01_transcript_18791;F01_transcript_20449;F01_transcript_22411;F01_transcript_22868;F01_transcript_23264;F01_transcript_26778;F01_transcript_27234;F01_transcript_27272;F01_transcript_27843;F01_transcript_27974;F01_transcript_29660;F01_transcript_37528;F01_transcript_38297;F01_transcript_38449;F01_transcript_41672;F01_transcript_41980;F01_transcript_42713;F01_transcript_43099;…
F01_transcript_50287	F01_transcript_12525;F01_transcript_1379;F01_transcript_15627;F01_transcript_20996;F01_transcript_2145;F01_transcript_22057;F01_transcript_2371;F01_transcript_29436;F01_transcript_36358;F01_transcript_36527;F01_transcript_39178;F01_transcript_41047;F01_transcript_41423;F01_transcript_42284;F01_transcript_43863;F01_transcript_45588;F01_transcript_46835;F01_transcript_48605;F01_transcript_50070;F01…
F01_transcript_60969	F01_transcript_18349;F01_transcript_23215;F01_transcript_23335;F01_transcript_26695;F01_transcript_27609;F01_transcript_2856;F01_transcript_29807;F01_transcript_30380;F01_transcript_33571;F01_transcript_35337;F01_transcript_35918;F01_transcript_36357;F01_transcript_36552;F01_transcript_36666;F01_transcript_40104;F01_transcript_41112;F01_transcript_43932;F01_transcript_44415;F01_transcript_46444;F…
F01_transcript_30502	F01_transcript_14360;F01_transcript_14386;F01_transcript_17329;F01_transcript_19075;F01_transcript_20012;F01_transcript_23374;F01_transcript_24900;F01_transcript_27934;F01_transcript_34051;F01_transcript_34707;F01_transcript_3785;F01_transcript_40799;F01_transcript_41549;F01_transcript_4258;F01_transcript_42911;F01_transcript_43238;F01_transcript_44430;F01_transcript_45158;F01_transcript_45591;F0…
F01_transcript_61505	F01_transcript_10128;F01_transcript_11318;F01_transcript_13215;F01_transcript_18321;F01_transcript_18594;F01_transcript_19178;F01_transcript_20763;F01_transcript_23616;F01_transcript_26241;F01_transcript_26694;F01_transcript_27903;F01_transcript_32615;F01_transcript_36098;F01_transcript_36195;F01_transcript_36615;F01_transcript_39521;F01_transcript_44679;F01_transcript_45486;F01_transcript_47772;…
F01_transcript_39012	F01_transcript_24282;F01_transcript_30219;F01_transcript_31531;F01_transcript_31831;F01_transcript_32263;F01_transcript_3539;F01_transcript_35682;F01_transcript_36870;F01_transcript_37036;F01_transcript_3762;F01_transcript_38908;F01_transcript_43821;F01_transcript_4514;F01_transcript_47309;F01_transcript_47674;F01_transcript_51264;F01_transcript_52041;F01_transcript_52061;F01_transcript_53922;F01…
F01_transcript_2257	F01_transcript_12922;F01_transcript_13551;F01_transcript_16230;F01_transcript_16304;F01_transcript_18349;F01_transcript_21877;F01_transcript_22008;F01_transcript_24514;F01_transcript_27609;F01_transcript_29807;F01_transcript_31334;F01_transcript_3246;F01_transcript_33742;F01_transcript_36302;F01_transcript_38445;F01_transcript_41570;F01_transcript_42746;F01_transcript_43730;F01_transcript_44108;F…
F01_transcript_23515	F01_transcript_1605;F01_transcript_17867;F01_transcript_32023;F01_transcript_46384;F01_transcript_47587;F01_transcript_60847;F01_transcript_61032
F01_transcript_29461	F01_transcript_10586;F01_transcript_18927;F01_transcript_18965;F01_transcript_23583;F01_transcript_23639;F01_transcript_26307;F01_transcript_2683;F01_transcript_28758;F01_transcript_31383;F01_transcript_33836;F01_transcript_34116;F01_transcript_34876;F01_transcript_35049;F01_transcript_35441;F01_transcript_36737;F01_transcript_40165;F01_transcript_41031;F01_transcript_41639;F01_transcript_4287;F0…
F01_transcript_37974	F01_transcript_11561;F01_transcript_15907;F01_transcript_20068;F01_transcript_24974;F01_transcript_25856;F01_transcript_27926;F01_transcript_30419;F01_transcript_33708;F01_transcript_34816;F01_transcript_34840;F01_transcript_37935;F01_transcript_41657;F01_transcript_42235;F01_transcript_48529;F01_transcript_48938;F01_transcript_50669;F01_transcript_51151;F01_transcript_51281;F01_transcript_52778;…
F01_transcript_43774	F01_transcript_20059;F01_transcript_26113;F01_transcript_26791;F01_transcript_26839;F01_transcript_28423;F01_transcript_31259;F01_transcript_31731;F01_transcript_33155;F01_transcript_35814;F01_transcript_37114;F01_transcript_38046;F01_transcript_39648;F01_transcript_40239;F01_transcript_41248;F01_transcript_4402;F01_transcript_45369;F01_transcript_45724;F01_transcript_47923;F01_transcript_48598;F…
F01_transcript_48502	F01_transcript_11600;F01_transcript_11705;F01_transcript_13031;F01_transcript_14548;F01_transcript_15074;F01_transcript_18011;F01_transcript_19113;F01_transcript_20194;F01_transcript_20344;F01_transcript_20840;F01_transcript_25436;F01_transcript_25682;F01_transcript_27192;F01_transcript_28074;F01_transcript_29757;F01_transcript_29981;F01_transcript_31370;F01_transcript_32111;F01_transcript_34243;…
F01_transcript_33322	F01_transcript_15427;F01_transcript_50091;F01_transcript_50364;F01_transcript_60772;F01_transcript_8929
F01_transcript_48163	F01_transcript_12066;F01_transcript_17964;F01_transcript_190;F01_transcript_19016;F01_transcript_20213;F01_transcript_21609;F01_transcript_21954;F01_transcript_22508;F01_transcript_23927;F01_transcript_24584;F01_transcript_26320;F01_transcript_28520;F01_transcript_35267;F01_transcript_38301;F01_transcript_41892;F01_transcript_43001;F01_transcript_43322;F01_transcript_47631;F01_transcript_50693;F0…
F01_transcript_31755	F01_transcript_11187;F01_transcript_13617;F01_transcript_14808;F01_transcript_22460;F01_transcript_27563;F01_transcript_31296;F01_transcript_32821;F01_transcript_34378;F01_transcript_35290;F01_transcript_36828;F01_transcript_37942;F01_transcript_383;F01_transcript_39704;F01_transcript_41755;F01_transcript_42850;F01_transcript_47620;F01_transcript_51078;F01_transcript_51880;F01_transcript_52559;F0…
F01_transcript_24704	F01_transcript_11469;F01_transcript_13139;F01_transcript_19090;F01_transcript_19841;F01_transcript_20214;F01_transcript_20606;F01_transcript_22927;F01_transcript_27131;F01_transcript_29385;F01_transcript_30755;F01_transcript_31052;F01_transcript_34543;F01_transcript_36094;F01_transcript_37244;F01_transcript_38381;F01_transcript_39393;F01_transcript_47103;F01_transcript_48290;F01_transcript_50113;…
F01_transcript_52237	F01_transcript_11494;F01_transcript_18674;F01_transcript_19282;F01_transcript_19605;F01_transcript_19678;F01_transcript_21223;F01_transcript_23513;F01_transcript_26567;F01_transcript_26731;F01_transcript_28150;F01_transcript_28196;F01_transcript_31316;F01_transcript_32768;F01_transcript_35368;F01_transcript_36634;F01_transcript_39394;F01_transcript_40326;F01_transcript_41068;F01_transcript_43904;…
F01_transcript_53117	F01_transcript_11692;F01_transcript_18278;F01_transcript_2057;F01_transcript_21113;F01_transcript_22372;F01_transcript_27610;F01_transcript_28815;F01_transcript_29181;F01_transcript_31223;F01_transcript_31623;F01_transcript_3467;F01_transcript_45881;F01_transcript_47557;F01_transcript_47695;F01_transcript_51795;F01_transcript_55126;F01_transcript_55547;F01_transcript_56128;F01_transcript_57599;F0…
F01_transcript_28112	F01_transcript_11462;F01_transcript_24198;F01_transcript_26672;F01_transcript_2741;F01_transcript_39686;F01_transcript_45192;F01_transcript_49421;F01_transcript_50912;F01_transcript_51466
F01_transcript_48425	F01_transcript_10181;F01_transcript_11097;F01_transcript_13967;F01_transcript_16830;F01_transcript_18568;F01_transcript_19688;F01_transcript_20677;F01_transcript_26998;F01_transcript_32267;F01_transcript_33546;F01_transcript_34636;F01_transcript_34675;F01_transcript_41422;F01_transcript_42988;F01_transcript_43646;F01_transcript_45668;F01_transcript_45826;F01_transcript_47218;F01_transcript_47849;…
F01_transcript_28992	F01_transcript_12805;F01_transcript_14317;F01_transcript_20699;F01_transcript_23338;F01_transcript_23433;F01_transcript_23448;F01_transcript_27058;F01_transcript_28187;F01_transcript_30466;F01_transcript_33180;F01_transcript_37365;F01_transcript_40006;F01_transcript_43010;F01_transcript_44063;F01_transcript_44166;F01_transcript_46630;F01_transcript_46967;F01_transcript_47219;F01_transcript_47602;…
F01_transcript_23870	F01_transcript_23823;F01_transcript_24184;F01_transcript_24382;F01_transcript_24936;F01_transcript_25735;F01_transcript_27469;F01_transcript_29189;F01_transcript_30567;F01_transcript_30658;F01_transcript_33198;F01_transcript_35016;F01_transcript_37134;F01_transcript_38604;F01_transcript_38720;F01_transcript_39173;F01_transcript_44738;F01_transcript_47101;F01_transcript_49596;F01_transcript_54829;…
F01_transcript_17814	F01_transcript_1242;F01_transcript_1473;F01_transcript_20675;F01_transcript_28305;F01_transcript_29904;F01_transcript_29930;F01_transcript_30956;F01_transcript_31689;F01_transcript_35308;F01_transcript_37426;F01_transcript_37664;F01_transcript_38663;F01_transcript_40887;F01_transcript_42853;F01_transcript_43686;F01_transcript_45266;F01_transcript_50014;F01_transcript_50234;F01_transcript_50686;F0…
F01_transcript_44428	F01_transcript_1481;F01_transcript_1556;F01_transcript_20379;F01_transcript_20476;F01_transcript_20976;F01_transcript_23245;F01_transcript_23761;F01_transcript_23993;F01_transcript_24845;F01_transcript_25981;F01_transcript_27029;F01_transcript_27479;F01_transcript_29195;F01_transcript_31885;F01_transcript_36774;F01_transcript_37360;F01_transcript_39987;F01_transcript_40628;F01_transcript_41495;F0…
F01_transcript_39209	F01_transcript_18463;F01_transcript_21249;F01_transcript_22890;F01_transcript_24316;F01_transcript_25257;F01_transcript_26256;F01_transcript_26893;F01_transcript_27849;F01_transcript_27987;F01_transcript_28163;F01_transcript_30021;F01_transcript_36930;F01_transcript_38689;F01_transcript_42259;F01_transcript_4509;F01_transcript_5000;F01_transcript_54374;F01_transcript_55393;F01_transcript_5893;F01…
F01_transcript_38704	F01_transcript_11844;F01_transcript_2190;F01_transcript_2191;F01_transcript_23020;F01_transcript_24457;F01_transcript_24864;F01_transcript_26064;F01_transcript_26212;F01_transcript_29526;F01_transcript_29817;F01_transcript_33388;F01_transcript_34684;F01_transcript_36364;F01_transcript_36854;F01_transcript_37946;F01_transcript_40353;F01_transcript_42120;F01_transcript_44728;F01_transcript_45221;F0…
F01_transcript_32156	F01_transcript_18319;F01_transcript_20001;F01_transcript_22152;F01_transcript_25763;F01_transcript_26248;F01_transcript_28166;F01_transcript_28724;F01_transcript_29302;F01_transcript_29453;F01_transcript_34273;F01_transcript_34692;F01_transcript_36441;F01_transcript_38957;F01_transcript_40093;F01_transcript_40553;F01_transcript_42412;F01_transcript_43432;F01_transcript_43862;F01_transcript_43902;…
F01_transcript_32906	F01_transcript_13031;F01_transcript_13040;F01_transcript_19105;F01_transcript_21472;F01_transcript_23269;F01_transcript_30142;F01_transcript_30386;F01_transcript_30968;F01_transcript_31319;F01_transcript_31797;F01_transcript_32039;F01_transcript_35077;F01_transcript_38259;F01_transcript_41933;F01_transcript_42945;F01_transcript_43741;F01_transcript_43810;F01_transcript_44808;F01_transcript_47263;…
F01_transcript_28624	F01_transcript_10207;F01_transcript_17196;F01_transcript_21374;F01_transcript_35145;F01_transcript_37636;F01_transcript_39846;F01_transcript_45072;F01_transcript_45982;F01_transcript_46061;F01_transcript_49632;F01_transcript_49922;F01_transcript_52135;F01_transcript_57287
F01_transcript_49856	F01_transcript_10887;F01_transcript_17456;F01_transcript_22795;F01_transcript_25599;F01_transcript_25969;F01_transcript_30856;F01_transcript_31428;F01_transcript_32697;F01_transcript_33388;F01_transcript_35305;F01_transcript_40090;F01_transcript_42089;F01_transcript_43095;F01_transcript_4341;F01_transcript_45177;F01_transcript_48487;F01_transcript_49614;F01_transcript_50152;F01_transcript_51887;F…
F01_transcript_41765	F01_transcript_19168;F01_transcript_22092;F01_transcript_23031;F01_transcript_24502;F01_transcript_25515;F01_transcript_27762;F01_transcript_27859;F01_transcript_31093;F01_transcript_31178;F01_transcript_34809;F01_transcript_35146;F01_transcript_35301;F01_transcript_357;F01_transcript_35993;F01_transcript_37617;F01_transcript_39199;F01_transcript_39347;F01_transcript_43320;F01_transcript_43354;F0…
F01_transcript_43425	F01_transcript_16121;F01_transcript_18561;F01_transcript_23801;F01_transcript_26850;F01_transcript_31280;F01_transcript_41076;F01_transcript_44466;F01_transcript_457;F01_transcript_47681;F01_transcript_5047;F01_transcript_50837;F01_transcript_51855;F01_transcript_53092;F01_transcript_56244;F01_transcript_57134;F01_transcript_61165;F01_transcript_61195;F01_transcript_61760;F01_transcript_9211
F01_transcript_26788	F01_transcript_11409;F01_transcript_21054;F01_transcript_24120;F01_transcript_28571;F01_transcript_35537;F01_transcript_36280;F01_transcript_36623;F01_transcript_36952;F01_transcript_37532;F01_transcript_3968;F01_transcript_39974;F01_transcript_48201;F01_transcript_51314;F01_transcript_59721;F01_transcript_59797;F01_transcript_7857;F01_transcript_9405
F01_transcript_59000	F01_transcript_20390;F01_transcript_35412;F01_transcript_44848;F01_transcript_4942;F01_transcript_51401;F01_transcript_5389
F01_transcript_36640	F01_transcript_11703;F01_transcript_12529;F01_transcript_15074;F01_transcript_1980;F01_transcript_22319;F01_transcript_2241;F01_transcript_23313;F01_transcript_28008;F01_transcript_28648;F01_transcript_29443;F01_transcript_32999;F01_transcript_37597;F01_transcript_38227;F01_transcript_38306;F01_transcript_40459;F01_transcript_41155;F01_transcript_44662;F01_transcript_44673;F01_transcript_49155;F0…
F01_transcript_22544	F01_transcript_21492;F01_transcript_47771;F01_transcript_58638
F01_transcript_31632	F01_transcript_17286;F01_transcript_18292;F01_transcript_20247;F01_transcript_22220;F01_transcript_25107;F01_transcript_30945;F01_transcript_35290;F01_transcript_37942;F01_transcript_41205;F01_transcript_42369;F01_transcript_43066;F01_transcript_44604;F01_transcript_44968;F01_transcript_47994;F01_transcript_48946;F01_transcript_51380;F01_transcript_52744;F01_transcript_53459;F01_transcript_53482;…
F01_transcript_42826	F01_transcript_18719;F01_transcript_21635;F01_transcript_26108;F01_transcript_2640;F01_transcript_27446;F01_transcript_27696;F01_transcript_28174;F01_transcript_29108;F01_transcript_31259;F01_transcript_36312;F01_transcript_39047;F01_transcript_41943;F01_transcript_46147;F01_transcript_48284;F01_transcript_48435;F01_transcript_52820;F01_transcript_58203
F01_transcript_23402	F01_transcript_1071;F01_transcript_1098;F01_transcript_13551;F01_transcript_13965;F01_transcript_18434;F01_transcript_23672;F01_transcript_23743;F01_transcript_24904;F01_transcript_25386;F01_transcript_33111;F01_transcript_33220;F01_transcript_37181;F01_transcript_37206;F01_transcript_37521;F01_transcript_3997;F01_transcript_42434;F01_transcript_42555;F01_transcript_44836;F01_transcript_45924;F01…
F01_transcript_25948	F01_transcript_12175;F01_transcript_12851;F01_transcript_13804;F01_transcript_16805;F01_transcript_19841;F01_transcript_21480;F01_transcript_21616;F01_transcript_25433;F01_transcript_25764;F01_transcript_26683;F01_transcript_26922;F01_transcript_27021;F01_transcript_28744;F01_transcript_29572;F01_transcript_31162;F01_transcript_34208;F01_transcript_34516;F01_transcript_36476;F01_transcript_3845;F…
F01_transcript_57610	F01_transcript_11120;F01_transcript_13586;F01_transcript_1499;F01_transcript_19152;F01_transcript_19878;F01_transcript_21149;F01_transcript_21245;F01_transcript_26462;F01_transcript_35475;F01_transcript_35956;F01_transcript_36346;F01_transcript_37969;F01_transcript_38278;F01_transcript_3975;F01_transcript_40660;F01_transcript_43740;F01_transcript_45965;F01_transcript_46025;F01_transcript_46656;F0…
F01_transcript_43036	F01_transcript_18830;F01_transcript_20180;F01_transcript_21851;F01_transcript_22535;F01_transcript_23539;F01_transcript_29143;F01_transcript_29152;F01_transcript_30026;F01_transcript_34709;F01_transcript_35084;F01_transcript_35573;F01_transcript_36227;F01_transcript_36661;F01_transcript_38346;F01_transcript_39739;F01_transcript_41565;F01_transcript_43474;F01_transcript_43790;F01_transcript_44207;…
F01_transcript_21470	F01_transcript_10189;F01_transcript_17046;F01_transcript_2745;F01_transcript_27737;F01_transcript_28517;F01_transcript_28703;F01_transcript_31284;F01_transcript_31310;F01_transcript_31868;F01_transcript_34787;F01_transcript_34793;F01_transcript_39746;F01_transcript_40112;F01_transcript_40927;F01_transcript_42815;F01_transcript_42995;F01_transcript_47691;F01_transcript_49196;F01_transcript_50224;F…
F01_transcript_20061	F01_transcript_13543;F01_transcript_15668;F01_transcript_15851;F01_transcript_25581;F01_transcript_28716;F01_transcript_29322;F01_transcript_29691;F01_transcript_31532;F01_transcript_32124;F01_transcript_36180;F01_transcript_38357;F01_transcript_39269;F01_transcript_41590;F01_transcript_42525;F01_transcript_43048;F01_transcript_4387;F01_transcript_4398;F01_transcript_46897;F01_transcript_48701;F0…
F01_transcript_27596	F01_transcript_11305;F01_transcript_16055;F01_transcript_16883;F01_transcript_18170;F01_transcript_19520;F01_transcript_21444;F01_transcript_24295;F01_transcript_26734;F01_transcript_27405;F01_transcript_28619;F01_transcript_34543;F01_transcript_40765;F01_transcript_43298;F01_transcript_43390;F01_transcript_43639;F01_transcript_43860;F01_transcript_48290;F01_transcript_48693;F01_transcript_49943;…
F01_transcript_55749	F01_transcript_1100;F01_transcript_1126;F01_transcript_12999;F01_transcript_13426;F01_transcript_13640;F01_transcript_14582;F01_transcript_16471;F01_transcript_19418;F01_transcript_20486;F01_transcript_22556;F01_transcript_22825;F01_transcript_27769;F01_transcript_28558;F01_transcript_28953;F01_transcript_33654;F01_transcript_37628;F01_transcript_38768;F01_transcript_42263;F01_transcript_42444;F0…
F01_transcript_44628	F01_transcript_1004;F01_transcript_14338;F01_transcript_14428;F01_transcript_1688;F01_transcript_18447;F01_transcript_19493;F01_transcript_20627;F01_transcript_21066;F01_transcript_24187;F01_transcript_24703;F01_transcript_27288;F01_transcript_27797;F01_transcript_28765;F01_transcript_32443;F01_transcript_45820;F01_transcript_48204;F01_transcript_49851;F01_transcript_50130;F01_transcript_50165;F0…
F01_transcript_59392	F01_transcript_10225;F01_transcript_25299;F01_transcript_2533;F01_transcript_28258;F01_transcript_28382;F01_transcript_2949;F01_transcript_32466;F01_transcript_37133;F01_transcript_4117;F01_transcript_4218;F01_transcript_42786;F01_transcript_50420;F01_transcript_50993;F01_transcript_52965;F01_transcript_55020;F01_transcript_55814;F01_transcript_56526;F01_transcript_58444;F01_transcript_61732;F01_…
F01_transcript_18110	F01_transcript_1841;F01_transcript_19498;F01_transcript_23862;F01_transcript_2585;F01_transcript_26375;F01_transcript_31969;F01_transcript_32663;F01_transcript_41538;F01_transcript_43410;F01_transcript_43612;F01_transcript_43909;F01_transcript_44792;F01_transcript_46164;F01_transcript_46360;F01_transcript_47411;F01_transcript_47696;F01_transcript_48329;F01_transcript_48473;F01_transcript_48738;F0…
F01_transcript_60823	F01_transcript_10884;F01_transcript_14965;F01_transcript_17313;F01_transcript_18980;F01_transcript_19618;F01_transcript_20542;F01_transcript_21606;F01_transcript_21632;F01_transcript_26734;F01_transcript_27223;F01_transcript_27859;F01_transcript_31955;F01_transcript_31972;F01_transcript_33847;F01_transcript_37720;F01_transcript_37869;F01_transcript_41832;F01_transcript_44665;F01_transcript_47035;…
F01_transcript_5778	F01_transcript_23876;F01_transcript_26372;F01_transcript_26418;F01_transcript_26912;F01_transcript_27955;F01_transcript_28692;F01_transcript_29445;F01_transcript_31097;F01_transcript_31648;F01_transcript_33811;F01_transcript_34324;F01_transcript_35684;F01_transcript_36333;F01_transcript_36972;F01_transcript_36987;F01_transcript_37076;F01_transcript_40833;F01_transcript_41147;F01_transcript_44832;…
F01_transcript_36858	F01_transcript_11031;F01_transcript_11911;F01_transcript_29226;F01_transcript_31172;F01_transcript_31344;F01_transcript_32128;F01_transcript_37903;F01_transcript_4293;F01_transcript_4416;F01_transcript_52493;F01_transcript_52551;F01_transcript_52688;F01_transcript_52802;F01_transcript_53184;F01_transcript_53791;F01_transcript_54393;F01_transcript_54551;F01_transcript_54949;F01_transcript_55722;F0…
F01_transcript_20289	F01_transcript_13006;F01_transcript_13554;F01_transcript_13911;F01_transcript_15301;F01_transcript_21054;F01_transcript_24222;F01_transcript_28416;F01_transcript_32957;F01_transcript_37765;F01_transcript_37899;F01_transcript_39066;F01_transcript_39421;F01_transcript_42903;F01_transcript_44051;F01_transcript_44858;F01_transcript_46494;F01_transcript_47439;F01_transcript_47992;F01_transcript_48011;…
F01_transcript_42005	F01_transcript_12066;F01_transcript_30144;F01_transcript_32834;F01_transcript_33782;F01_transcript_37231;F01_transcript_37319;F01_transcript_37546;F01_transcript_37911;F01_transcript_38119;F01_transcript_38305;F01_transcript_38674;F01_transcript_39480;F01_transcript_40033;F01_transcript_40616;F01_transcript_40722;F01_transcript_40816;F01_transcript_43527;F01_transcript_43860;F01_transcript_44429;…
F01_transcript_18607	F01_transcript_11457;F01_transcript_22795;F01_transcript_25599;F01_transcript_31428;F01_transcript_32587;F01_transcript_32697;F01_transcript_33388;F01_transcript_3340;F01_transcript_35305;F01_transcript_36195;F01_transcript_3738;F01_transcript_38683;F01_transcript_39662;F01_transcript_40813;F01_transcript_41009;F01_transcript_41697;F01_transcript_42089;F01_transcript_43095;F01_transcript_44600;F0…
F01_transcript_49845	F01_transcript_11471;F01_transcript_20534;F01_transcript_21720;F01_transcript_27805;F01_transcript_28340;F01_transcript_33389;F01_transcript_37914;F01_transcript_39562;F01_transcript_40121;F01_transcript_43017;F01_transcript_44032;F01_transcript_44926;F01_transcript_51608;F01_transcript_56356;F01_transcript_57644;F01_transcript_60563
F01_transcript_58755	F01_transcript_1093;F01_transcript_21866;F01_transcript_24209;F01_transcript_25897;F01_transcript_26104;F01_transcript_2930;F01_transcript_31451;F01_transcript_31614;F01_transcript_40363;F01_transcript_41821;F01_transcript_50138;F01_transcript_53260;F01_transcript_56501;F01_transcript_56949;F01_transcript_57615
F01_transcript_36898	F01_transcript_11703;F01_transcript_25846;F01_transcript_28011;F01_transcript_3738;F01_transcript_39435;F01_transcript_39694;F01_transcript_4325;F01_transcript_44223;F01_transcript_44658;F01_transcript_4526;F01_transcript_47131;F01_transcript_47728;F01_transcript_47926;F01_transcript_49614;F01_transcript_49615;F01_transcript_51971;F01_transcript_53487;F01_transcript_55149;F01_transcript_55501;F01…
F01_transcript_45533	F01_transcript_27094;F01_transcript_33865;F01_transcript_48220;F01_transcript_59275;F01_transcript_7282;F01_transcript_7628;F01_transcript_967
F01_transcript_27195	F01_transcript_10817;F01_transcript_17743;F01_transcript_20848;F01_transcript_3222;F01_transcript_34905;F01_transcript_44650;F01_transcript_47128;F01_transcript_51324;F01_transcript_57553;F01_transcript_58629
F01_transcript_55478	F01_transcript_10439;F01_transcript_10606;F01_transcript_21044;F01_transcript_21751;F01_transcript_24623;F01_transcript_27123;F01_transcript_31637;F01_transcript_32749;F01_transcript_34827;F01_transcript_43862;F01_transcript_49028;F01_transcript_49397;F01_transcript_51690;F01_transcript_52560;F01_transcript_53486;F01_transcript_54920;F01_transcript_55078;F01_transcript_55216;F01_transcript_56361;…
F01_transcript_29801	F01_transcript_19192;F01_transcript_33281;F01_transcript_37468;F01_transcript_41799;F01_transcript_45421;F01_transcript_49529;F01_transcript_49735;F01_transcript_50410;F01_transcript_53095;F01_transcript_57133
F01_transcript_26484	F01_transcript_10713;F01_transcript_18924;F01_transcript_21183;F01_transcript_30510;F01_transcript_37549;F01_transcript_37631;F01_transcript_40017;F01_transcript_40949;F01_transcript_42495;F01_transcript_43298;F01_transcript_43540;F01_transcript_44197;F01_transcript_46996;F01_transcript_47103;F01_transcript_47728;F01_transcript_48360;F01_transcript_48652;F01_transcript_50837;F01_transcript_52993;…
F01_transcript_23897	F01_transcript_10817;F01_transcript_1760;F01_transcript_18299;F01_transcript_18987;F01_transcript_22494;F01_transcript_22575;F01_transcript_23470;F01_transcript_23708;F01_transcript_2638;F01_transcript_27807;F01_transcript_33012;F01_transcript_33965;F01_transcript_36377;F01_transcript_36757;F01_transcript_41409;F01_transcript_41892;F01_transcript_42365;F01_transcript_43982;F01_transcript_44631;F0…
F01_transcript_22235	F01_transcript_21240;F01_transcript_26212;F01_transcript_3028;F01_transcript_39771;F01_transcript_40856;F01_transcript_43172;F01_transcript_45221;F01_transcript_47643;F01_transcript_54641;F01_transcript_55491
F01_transcript_36018	F01_transcript_12851;F01_transcript_13470;F01_transcript_19367;F01_transcript_20687;F01_transcript_22319;F01_transcript_24453;F01_transcript_25059;F01_transcript_25727;F01_transcript_26754;F01_transcript_27246;F01_transcript_29721;F01_transcript_32995;F01_transcript_34840;F01_transcript_36310;F01_transcript_38628;F01_transcript_38669;F01_transcript_39961;F01_transcript_41686;F01_transcript_43271;…
F01_transcript_32585	F01_transcript_15529;F01_transcript_15790;F01_transcript_20487;F01_transcript_43749;F01_transcript_4736;F01_transcript_49584;F01_transcript_55851
F01_transcript_35349	F01_transcript_11901;F01_transcript_13601;F01_transcript_14029;F01_transcript_14423;F01_transcript_16621;F01_transcript_24516;F01_transcript_25440;F01_transcript_29591;F01_transcript_29773;F01_transcript_32508;F01_transcript_33110;F01_transcript_35986;F01_transcript_36066;F01_transcript_39047;F01_transcript_46287;F01_transcript_49991;F01_transcript_50471;F01_transcript_51151;F01_transcript_51950;…
F01_transcript_21117	F01_transcript_11620;F01_transcript_11769;F01_transcript_19493;F01_transcript_19875;F01_transcript_20787;F01_transcript_22118;F01_transcript_2231;F01_transcript_27738;F01_transcript_31793;F01_transcript_37454;F01_transcript_39930;F01_transcript_39996;F01_transcript_40621;F01_transcript_4103;F01_transcript_43336;F01_transcript_48415;F01_transcript_50193;F01_transcript_54060;F01_transcript_55759;F0…
F01_transcript_23782	F01_transcript_1546;F01_transcript_1593;F01_transcript_16236;F01_transcript_18927;F01_transcript_21205;F01_transcript_22825;F01_transcript_23792;F01_transcript_25114;F01_transcript_27741;F01_transcript_31147;F01_transcript_36780;F01_transcript_38076;F01_transcript_38692;F01_transcript_41031;F01_transcript_43193;F01_transcript_48193;F01_transcript_4938;F01_transcript_51157;F01_transcript_52347;F01…
F01_transcript_40438	F01_transcript_19207;F01_transcript_22012;F01_transcript_22319;F01_transcript_24078;F01_transcript_29436;F01_transcript_31424;F01_transcript_31727;F01_transcript_32519;F01_transcript_34359;F01_transcript_34840;F01_transcript_35555;F01_transcript_35598;F01_transcript_36607;F01_transcript_37658;F01_transcript_40165;F01_transcript_42558;F01_transcript_42836;F01_transcript_43373;F01_transcript_44410;…
F01_transcript_44385	F01_transcript_2988;F01_transcript_31157;F01_transcript_45873;F01_transcript_60130;F01_transcript_70
F01_transcript_42814	F01_transcript_16250;F01_transcript_17511;F01_transcript_19036;F01_transcript_19236;F01_transcript_29143;F01_transcript_29152;F01_transcript_29499;F01_transcript_33823;F01_transcript_34111;F01_transcript_34709;F01_transcript_34898;F01_transcript_35158;F01_transcript_35573;F01_transcript_36661;F01_transcript_38475;F01_transcript_39719;F01_transcript_43474;F01_transcript_44466;F01_transcript_47097;…
F01_transcript_42238	F01_transcript_10995;F01_transcript_13776;F01_transcript_25057;F01_transcript_25644;F01_transcript_26301;F01_transcript_26770;F01_transcript_28451;F01_transcript_32602;F01_transcript_35160;F01_transcript_35974;F01_transcript_36411;F01_transcript_36894;F01_transcript_37461;F01_transcript_38837;F01_transcript_40991;F01_transcript_44134;F01_transcript_45492;F01_transcript_45896;F01_transcript_46103;…
F01_transcript_51346	F01_transcript_11992;F01_transcript_13419;F01_transcript_2408;F01_transcript_24885;F01_transcript_26091;F01_transcript_26260;F01_transcript_27092;F01_transcript_27493;F01_transcript_29161;F01_transcript_34317;F01_transcript_36424;F01_transcript_38447;F01_transcript_42816;F01_transcript_43166;F01_transcript_44369;F01_transcript_46015;F01_transcript_46360;F01_transcript_48652;F01_transcript_48958;F…
F01_transcript_44949	F01_transcript_11563;F01_transcript_13953;F01_transcript_18727;F01_transcript_1962;F01_transcript_23539;F01_transcript_28037;F01_transcript_35445;F01_transcript_37562;F01_transcript_38752;F01_transcript_41639;F01_transcript_42597;F01_transcript_44178;F01_transcript_46163;F01_transcript_50093;F01_transcript_50418;F01_transcript_50429;F01_transcript_51250;F01_transcript_51631;F01_transcript_52642;F…
F01_transcript_58800	F01_transcript_11434;F01_transcript_13973;F01_transcript_23097;F01_transcript_24732;F01_transcript_36192;F01_transcript_37299;F01_transcript_43658;F01_transcript_48762;F01_transcript_51518;F01_transcript_52977;F01_transcript_56622
F01_transcript_41926	F01_transcript_11823;F01_transcript_13318;F01_transcript_18585;F01_transcript_20607;F01_transcript_21306;F01_transcript_22502;F01_transcript_23824;F01_transcript_25569;F01_transcript_2703;F01_transcript_33171;F01_transcript_34898;F01_transcript_36607;F01_transcript_39891;F01_transcript_40825;F01_transcript_40832;F01_transcript_42878;F01_transcript_43432;F01_transcript_44381;F01_transcript_44652;F…
F01_transcript_23541	F01_transcript_11159;F01_transcript_18435;F01_transcript_20558;F01_transcript_20836;F01_transcript_25964;F01_transcript_26775;F01_transcript_28815;F01_transcript_28864;F01_transcript_29141;F01_transcript_30117;F01_transcript_30917;F01_transcript_31938;F01_transcript_32119;F01_transcript_33811;F01_transcript_36906;F01_transcript_39996;F01_transcript_40165;F01_transcript_42355;F01_transcript_42621;…
F01_transcript_41581	F01_transcript_20788;F01_transcript_22085;F01_transcript_30514;F01_transcript_47724;F01_transcript_56829;F01_transcript_5867
F01_transcript_49140	F01_transcript_15951;F01_transcript_19361;F01_transcript_19851;F01_transcript_20560;F01_transcript_21008;F01_transcript_21208;F01_transcript_22728;F01_transcript_25012;F01_transcript_25374;F01_transcript_25433;F01_transcript_25684;F01_transcript_25755;F01_transcript_25885;F01_transcript_2714;F01_transcript_28480;F01_transcript_29555;F01_transcript_29764;F01_transcript_3037;F01_transcript_32107;F0…
F01_transcript_62012	F01_transcript_12309;F01_transcript_18819;F01_transcript_22861;F01_transcript_24543;F01_transcript_26947;F01_transcript_27167;F01_transcript_27649;F01_transcript_29806;F01_transcript_34745;F01_transcript_35120;F01_transcript_37503;F01_transcript_38829;F01_transcript_39608;F01_transcript_40771;F01_transcript_46234;F01_transcript_46257;F01_transcript_46301;F01_transcript_46573;F01_transcript_46696;…
F01_transcript_49346	F01_transcript_12445;F01_transcript_14539;F01_transcript_2227;F01_transcript_25075;F01_transcript_26407;F01_transcript_26642;F01_transcript_28635;F01_transcript_31188;F01_transcript_38056;F01_transcript_39138;F01_transcript_44876;F01_transcript_47240;F01_transcript_49257;F01_transcript_50140;F01_transcript_50912;F01_transcript_51883;F01_transcript_54565;F01_transcript_59587;F01_transcript_61559
F01_transcript_61147	F01_transcript_18791;F01_transcript_20449;F01_transcript_23099;F01_transcript_32941;F01_transcript_41672;F01_transcript_42713;F01_transcript_4697;F01_transcript_4975;F01_transcript_51611;F01_transcript_57817;F01_transcript_7964;F01_transcript_9022
F01_transcript_56208	F01_transcript_10105;F01_transcript_10874;F01_transcript_1122;F01_transcript_12497;F01_transcript_14283;F01_transcript_18697;F01_transcript_22801;F01_transcript_23616;F01_transcript_26272;F01_transcript_26562;F01_transcript_27007;F01_transcript_27026;F01_transcript_27892;F01_transcript_3254;F01_transcript_33022;F01_transcript_34459;F01_transcript_35775;F01_transcript_36098;F01_transcript_42178;F0…
F01_transcript_57503	F01_transcript_10436;F01_transcript_15150;F01_transcript_15186;F01_transcript_15531;F01_transcript_15818;F01_transcript_16360;F01_transcript_19744;F01_transcript_22183;F01_transcript_22849;F01_transcript_26339;F01_transcript_26830;F01_transcript_28021;F01_transcript_29194;F01_transcript_30413;F01_transcript_32413;F01_transcript_32941;F01_transcript_35031;F01_transcript_35395;F01_transcript_36182;…
F01_transcript_49273	F01_transcript_1120;F01_transcript_14246;F01_transcript_14503;F01_transcript_15232;F01_transcript_18290;F01_transcript_20150;F01_transcript_20962;F01_transcript_24463;F01_transcript_25566;F01_transcript_37521;F01_transcript_4491;F01_transcript_51872;F01_transcript_52480;F01_transcript_53252;F01_transcript_54885;F01_transcript_57910;F01_transcript_58496;F01_transcript_62090;F01_transcript_8127
F01_transcript_37758	F01_transcript_11482;F01_transcript_11506;F01_transcript_17484;F01_transcript_17840;F01_transcript_18498;F01_transcript_21112;F01_transcript_21453;F01_transcript_24283;F01_transcript_24332;F01_transcript_24623;F01_transcript_24763;F01_transcript_28997;F01_transcript_34827;F01_transcript_39045;F01_transcript_42744;F01_transcript_43862;F01_transcript_4398;F01_transcript_44981;F01_transcript_45902;F…
F01_transcript_33267	F01_transcript_14156;F01_transcript_27623;F01_transcript_37209;F01_transcript_38063;F01_transcript_38781;F01_transcript_40734;F01_transcript_47053;F01_transcript_57775;F01_transcript_60351;F01_transcript_6042;F01_transcript_60699;F01_transcript_61533;F01_transcript_6563;F01_transcript_6840
F01_transcript_36910	F01_transcript_16664;F01_transcript_17028;F01_transcript_20826;F01_transcript_24204;F01_transcript_26488;F01_transcript_27982;F01_transcript_29059;F01_transcript_31246;F01_transcript_32230;F01_transcript_33911;F01_transcript_35859;F01_transcript_40833;F01_transcript_42033;F01_transcript_42990;F01_transcript_44360;F01_transcript_45179;F01_transcript_45974;F01_transcript_47119;F01_transcript_48652;…
F01_transcript_34631	F01_transcript_1154;F01_transcript_1200;F01_transcript_14689;F01_transcript_24540;F01_transcript_26372;F01_transcript_28669;F01_transcript_29066;F01_transcript_29391;F01_transcript_36904;F01_transcript_39232;F01_transcript_39740;F01_transcript_43834;F01_transcript_44653;F01_transcript_47730;F01_transcript_48904;F01_transcript_51464;F01_transcript_51480;F01_transcript_53335;F01_transcript_54346;F0…
F01_transcript_41940	F01_transcript_17484;F01_transcript_19257;F01_transcript_19805;F01_transcript_21444;F01_transcript_2308;F01_transcript_24551;F01_transcript_26870;F01_transcript_27554;F01_transcript_27595;F01_transcript_27683;F01_transcript_28538;F01_transcript_29370;F01_transcript_31361;F01_transcript_34630;F01_transcript_36894;F01_transcript_38720;F01_transcript_39995;F01_transcript_42272;F01_transcript_43390;F…
F01_transcript_32303	F01_transcript_13762;F01_transcript_22542;F01_transcript_24351;F01_transcript_24382;F01_transcript_24643;F01_transcript_25254;F01_transcript_25730;F01_transcript_27607;F01_transcript_32250;F01_transcript_32732;F01_transcript_33328;F01_transcript_34251;F01_transcript_35820;F01_transcript_36691;F01_transcript_36854;F01_transcript_39888;F01_transcript_40112;F01_transcript_40391;F01_transcript_42883;…
F01_transcript_21046	F01_transcript_11946;F01_transcript_13066;F01_transcript_18850;F01_transcript_20292;F01_transcript_2230;F01_transcript_22329;F01_transcript_27065;F01_transcript_286;F01_transcript_29626;F01_transcript_2981;F01_transcript_31366;F01_transcript_31463;F01_transcript_33113;F01_transcript_34502;F01_transcript_37480;F01_transcript_39007;F01_transcript_39724;F01_transcript_42011;F01_transcript_42140;F01_…
F01_transcript_24376	F01_transcript_14548;F01_transcript_18989;F01_transcript_25130;F01_transcript_25900;F01_transcript_25969;F01_transcript_32102;F01_transcript_32938;F01_transcript_47620;F01_transcript_47786;F01_transcript_51715;F01_transcript_52205;F01_transcript_53173;F01_transcript_53776;F01_transcript_54755;F01_transcript_55736;F01_transcript_5726;F01_transcript_59581;F01_transcript_61314
F01_transcript_37834	F01_transcript_17907;F01_transcript_28061;F01_transcript_28484;F01_transcript_29990;F01_transcript_31695;F01_transcript_35356;F01_transcript_36657;F01_transcript_37938;F01_transcript_38526;F01_transcript_40671;F01_transcript_41236;F01_transcript_42406;F01_transcript_45317;F01_transcript_45605;F01_transcript_47315;F01_transcript_49941;F01_transcript_52276;F01_transcript_52449;F01_transcript_5924;F…
F01_transcript_49664	F01_transcript_12221;F01_transcript_13205;F01_transcript_15870;F01_transcript_18389;F01_transcript_21001;F01_transcript_22345;F01_transcript_27156;F01_transcript_29565;F01_transcript_30809;F01_transcript_31393;F01_transcript_335;F01_transcript_35612;F01_transcript_36221;F01_transcript_38488;F01_transcript_385;F01_transcript_39888;F01_transcript_40949;F01_transcript_42464;F01_transcript_44600;F01_…
F01_transcript_17973	F01_transcript_24160;F01_transcript_32575
F01_transcript_41587	F01_transcript_14059;F01_transcript_16248;F01_transcript_20177;F01_transcript_21994;F01_transcript_27148;F01_transcript_27268;F01_transcript_27648;F01_transcript_28506;F01_transcript_28866;F01_transcript_32243;F01_transcript_32952;F01_transcript_34373;F01_transcript_39313;F01_transcript_40487;F01_transcript_41166;F01_transcript_43355;F01_transcript_4542;F01_transcript_46041;F01_transcript_56254;F…
F01_transcript_50594	F01_transcript_11992;F01_transcript_20248;F01_transcript_23726;F01_transcript_24885;F01_transcript_35177;F01_transcript_37236;F01_transcript_38558;F01_transcript_44289;F01_transcript_45924;F01_transcript_47061;F01_transcript_47202;F01_transcript_47667;F01_transcript_48524;F01_transcript_48812;F01_transcript_49113;F01_transcript_50341;F01_transcript_50387;F01_transcript_5078;F01_transcript_52968;F…
F01_transcript_18120	F01_transcript_14350;F01_transcript_18370;F01_transcript_19258;F01_transcript_22609;F01_transcript_24313;F01_transcript_26361;F01_transcript_28072;F01_transcript_29143;F01_transcript_33658;F01_transcript_40219;F01_transcript_41420;F01_transcript_44047;F01_transcript_4794;F01_transcript_49237;F01_transcript_5281;F01_transcript_531;F01_transcript_5468;F01_transcript_60751
F01_transcript_39362	F01_transcript_10023;F01_transcript_10185;F01_transcript_14253;F01_transcript_15529;F01_transcript_15594;F01_transcript_15790;F01_transcript_19027;F01_transcript_19662;F01_transcript_21054;F01_transcript_25443;F01_transcript_36256;F01_transcript_37899;F01_transcript_38920;F01_transcript_39535;F01_transcript_41148;F01_transcript_46456;F01_transcript_48011;F01_transcript_49584;F01_transcript_49949;…
F01_transcript_20904	F01_transcript_14119;F01_transcript_20313;F01_transcript_2528;F01_transcript_26020;F01_transcript_27156;F01_transcript_29808;F01_transcript_31166;F01_transcript_34898;F01_transcript_38301;F01_transcript_39435;F01_transcript_40503;F01_transcript_42867;F01_transcript_43082;F01_transcript_46282;F01_transcript_47573;F01_transcript_48418;F01_transcript_51462;F01_transcript_52559;F01_transcript_52729;F…
F01_transcript_30903	F01_transcript_1374;F01_transcript_18448;F01_transcript_19912;F01_transcript_23190;F01_transcript_25454;F01_transcript_26036;F01_transcript_26461;F01_transcript_27333;F01_transcript_29733;F01_transcript_3448;F01_transcript_34534;F01_transcript_34784;F01_transcript_35687;F01_transcript_36517;F01_transcript_36971;F01_transcript_39606;F01_transcript_40903;F01_transcript_49092;F01_transcript_50899;F0…
F01_transcript_5450	F01_transcript_10988;F01_transcript_12036;F01_transcript_14797;F01_transcript_16816;F01_transcript_1978;F01_transcript_22564;F01_transcript_26567;F01_transcript_27381;F01_transcript_30676;F01_transcript_3351;F01_transcript_36641;F01_transcript_37025;F01_transcript_38845;F01_transcript_4050;F01_transcript_41030;F01_transcript_41154;F01_transcript_42815;F01_transcript_4397;F01_transcript_44925;F01_…
F01_transcript_8243	F01_transcript_13429;F01_transcript_13589;F01_transcript_19965;F01_transcript_22795;F01_transcript_25730;F01_transcript_26623;F01_transcript_28619;F01_transcript_29555;F01_transcript_31917;F01_transcript_33388;F01_transcript_34378;F01_transcript_35413;F01_transcript_36296;F01_transcript_36854;F01_transcript_383;F01_transcript_42089;F01_transcript_42883;F01_transcript_43095;F01_transcript_45168;F0…
F01_transcript_20141	F01_transcript_12629;F01_transcript_16827;F01_transcript_17549;F01_transcript_2071;F01_transcript_2300;F01_transcript_24763;F01_transcript_25016;F01_transcript_25599;F01_transcript_2722;F01_transcript_28842;F01_transcript_29135;F01_transcript_39464;F01_transcript_4095;F01_transcript_419;F01_transcript_43359;F01_transcript_45764;F01_transcript_45775;F01_transcript_4749;F01_transcript_49469;F01_tra…
F01_transcript_36257	F01_transcript_12246;F01_transcript_14261;F01_transcript_16055;F01_transcript_16883;F01_transcript_2410;F01_transcript_25599;F01_transcript_31428;F01_transcript_31459;F01_transcript_32693;F01_transcript_33388;F01_transcript_36891;F01_transcript_37549;F01_transcript_38683;F01_transcript_38747;F01_transcript_41697;F01_transcript_43860;F01_transcript_45203;F01_transcript_50152;F01_transcript_51880;F…
F01_transcript_34770	F01_transcript_12092;F01_transcript_20669;F01_transcript_27469;F01_transcript_27505;F01_transcript_31306;F01_transcript_32967;F01_transcript_33200;F01_transcript_35427;F01_transcript_37922;F01_transcript_38285;F01_transcript_43568;F01_transcript_44922;F01_transcript_47932;F01_transcript_54716;F01_transcript_56198;F01_transcript_56200
F01_transcript_37973	F01_transcript_11194;F01_transcript_15052;F01_transcript_2525;F01_transcript_26339;F01_transcript_3216;F01_transcript_34296;F01_transcript_37040;F01_transcript_37521;F01_transcript_40100;F01_transcript_41277;F01_transcript_41344;F01_transcript_41933;F01_transcript_42623;F01_transcript_42950;F01_transcript_43394;F01_transcript_45648;F01_transcript_47263;F01_transcript_48089;F01_transcript_50482;F0…
F01_transcript_54503	F01_transcript_17289;F01_transcript_18314;F01_transcript_20547;F01_transcript_21784;F01_transcript_25130;F01_transcript_32002;F01_transcript_32028;F01_transcript_33205;F01_transcript_34357;F01_transcript_35603;F01_transcript_36696;F01_transcript_40532;F01_transcript_40886;F01_transcript_42183;F01_transcript_42245;F01_transcript_4241;F01_transcript_4350;F01_transcript_43600;F01_transcript_48145;F0…
F01_transcript_23511	F01_transcript_11137;F01_transcript_19967;F01_transcript_23528;F01_transcript_24164;F01_transcript_25336;F01_transcript_27838;F01_transcript_28324;F01_transcript_30460;F01_transcript_37351;F01_transcript_37566;F01_transcript_38624;F01_transcript_40126;F01_transcript_41140;F01_transcript_42066;F01_transcript_48993;F01_transcript_49117;F01_transcript_51318;F01_transcript_53515;F01_transcript_53739;…
F01_transcript_23773	F01_transcript_1816;F01_transcript_1993;F01_transcript_23225;F01_transcript_26213;F01_transcript_26643;F01_transcript_27890;F01_transcript_29222;F01_transcript_31726;F01_transcript_31955;F01_transcript_39054;F01_transcript_39819;F01_transcript_40272;F01_transcript_41794;F01_transcript_4991;F01_transcript_50196;F01_transcript_51270;F01_transcript_52374;F01_transcript_54299;F01_transcript_54983;F01…
F01_transcript_61561	F01_transcript_12036;F01_transcript_12414;F01_transcript_1378;F01_transcript_15153;F01_transcript_1978;F01_transcript_20254;F01_transcript_21421;F01_transcript_22607;F01_transcript_22926;F01_transcript_23535;F01_transcript_24138;F01_transcript_24510;F01_transcript_27406;F01_transcript_28761;F01_transcript_30528;F01_transcript_31761;F01_transcript_3351;F01_transcript_34710;F01_transcript_35984;F01…
F01_transcript_24671	F01_transcript_14281;F01_transcript_17140;F01_transcript_21777;F01_transcript_23465;F01_transcript_24454;F01_transcript_24484;F01_transcript_25125;F01_transcript_25545;F01_transcript_29851;F01_transcript_30776;F01_transcript_32408;F01_transcript_33443;F01_transcript_35438;F01_transcript_35575;F01_transcript_36854;F01_transcript_42414;F01_transcript_43029;F01_transcript_4602;F01_transcript_474;F01…
F01_transcript_7911	F01_transcript_13370;F01_transcript_20279;F01_transcript_2534;F01_transcript_27312;F01_transcript_28645;F01_transcript_28956;F01_transcript_29729;F01_transcript_31053;F01_transcript_33662;F01_transcript_34002;F01_transcript_34919;F01_transcript_40149;F01_transcript_40271;F01_transcript_40604;F01_transcript_44955;F01_transcript_45076;F01_transcript_47899;F01_transcript_49230;F01_transcript_50081;F…
F01_transcript_22470	F01_transcript_24620;F01_transcript_25014;F01_transcript_25953;F01_transcript_26617;F01_transcript_31172;F01_transcript_31936;F01_transcript_3209;F01_transcript_32734;F01_transcript_33747;F01_transcript_33829;F01_transcript_35363;F01_transcript_38209;F01_transcript_39348;F01_transcript_40226;F01_transcript_43479;F01_transcript_44523;F01_transcript_46136;F01_transcript_48020;F01_transcript_48997;F…
F01_transcript_47252	F01_transcript_13174;F01_transcript_190;F01_transcript_19016;F01_transcript_20630;F01_transcript_21401;F01_transcript_21609;F01_transcript_21650;F01_transcript_25526;F01_transcript_26865;F01_transcript_29981;F01_transcript_31210;F01_transcript_32373;F01_transcript_33960;F01_transcript_34624;F01_transcript_38301;F01_transcript_50833;F01_transcript_51838;F01_transcript_52175;F01_transcript_52635;F0…
F01_transcript_53609	F01_transcript_18817;F01_transcript_19097;F01_transcript_19605;F01_transcript_20604;F01_transcript_24551;F01_transcript_27067;F01_transcript_28196;F01_transcript_28766;F01_transcript_31810;F01_transcript_34653;F01_transcript_35691;F01_transcript_39976;F01_transcript_41486;F01_transcript_42728;F01_transcript_42923;F01_transcript_45100;F01_transcript_45628;F01_transcript_46967;F01_transcript_47219;…
F01_transcript_44451	F01_transcript_1097;F01_transcript_1153;F01_transcript_1480;F01_transcript_23410;F01_transcript_24923;F01_transcript_29942;F01_transcript_31922;F01_transcript_32129;F01_transcript_35485;F01_transcript_36463;F01_transcript_37359;F01_transcript_37755;F01_transcript_37981;F01_transcript_38855;F01_transcript_39154;F01_transcript_39263;F01_transcript_45279;F01_transcript_45701;F01_transcript_48444;F01…
F01_transcript_57899	F01_transcript_10307;F01_transcript_1437;F01_transcript_26011;F01_transcript_26257;F01_transcript_2656;F01_transcript_2694;F01_transcript_26985;F01_transcript_27562;F01_transcript_27688;F01_transcript_29916;F01_transcript_3075;F01_transcript_30947;F01_transcript_31365;F01_transcript_32414;F01_transcript_35042;F01_transcript_38187;F01_transcript_4072;F01_transcript_42817;F01_transcript_43835;F01_t…
F01_transcript_26692	F01_transcript_20477;F01_transcript_22668;F01_transcript_22796;F01_transcript_2286;F01_transcript_23466;F01_transcript_25277;F01_transcript_25751;F01_transcript_27099;F01_transcript_28508;F01_transcript_33628;F01_transcript_35237;F01_transcript_40200;F01_transcript_40563;F01_transcript_41028;F01_transcript_43861;F01_transcript_44105;F01_transcript_44756;F01_transcript_45769;F01_transcript_47671;F…
F01_transcript_20674	F01_transcript_15728;F01_transcript_16371;F01_transcript_18791;F01_transcript_22713;F01_transcript_23638;F01_transcript_30805;F01_transcript_31096;F01_transcript_34273;F01_transcript_35601;F01_transcript_35615;F01_transcript_36410;F01_transcript_38202;F01_transcript_38243;F01_transcript_42636;F01_transcript_45645;F01_transcript_48483;F01_transcript_49784;F01_transcript_50611;F01_transcript_52780;…
F01_transcript_47338	F01_transcript_10036;F01_transcript_13363;F01_transcript_21193;F01_transcript_25202;F01_transcript_26063;F01_transcript_28898;F01_transcript_3216;F01_transcript_32648;F01_transcript_34296;F01_transcript_34734;F01_transcript_37630;F01_transcript_38630;F01_transcript_39162;F01_transcript_41344;F01_transcript_42042;F01_transcript_43378;F01_transcript_45714;F01_transcript_46734;F01_transcript_48033;F…
F01_transcript_23573	F01_transcript_10108;F01_transcript_18398;F01_transcript_19617;F01_transcript_21324;F01_transcript_23963;F01_transcript_28187;F01_transcript_30487;F01_transcript_307;F01_transcript_30871;F01_transcript_42616;F01_transcript_43049;F01_transcript_46145;F01_transcript_47050;F01_transcript_47775;F01_transcript_48722;F01_transcript_49245;F01_transcript_50081;F01_transcript_52364;F01_transcript_53802;F0…
F01_transcript_30175	F01_transcript_11300;F01_transcript_12851;F01_transcript_1623;F01_transcript_18177;F01_transcript_18951;F01_transcript_26567;F01_transcript_27858;F01_transcript_29517;F01_transcript_29991;F01_transcript_35175;F01_transcript_36159;F01_transcript_37057;F01_transcript_38436;F01_transcript_39475;F01_transcript_39589;F01_transcript_4498;F01_transcript_48056;F01_transcript_50051;F01_transcript_53512;F0…
F01_transcript_22887	F01_transcript_15476;F01_transcript_18388;F01_transcript_19669;F01_transcript_24022;F01_transcript_24750;F01_transcript_25191;F01_transcript_25859;F01_transcript_26146;F01_transcript_26437;F01_transcript_26452;F01_transcript_31316;F01_transcript_31530;F01_transcript_35057;F01_transcript_35816;F01_transcript_36189;F01_transcript_36459;F01_transcript_37437;F01_transcript_37897;F01_transcript_42553;…
F01_transcript_46054	F01_transcript_16298;F01_transcript_22350;F01_transcript_24708;F01_transcript_32061;F01_transcript_33654;F01_transcript_41892;F01_transcript_4429;F01_transcript_48164;F01_transcript_52740;F01_transcript_53256;F01_transcript_55579;F01_transcript_55954
F01_transcript_22956	F01_transcript_17590;F01_transcript_18997;F01_transcript_19090;F01_transcript_21687;F01_transcript_31913;F01_transcript_33908;F01_transcript_37720;F01_transcript_39034;F01_transcript_40090;F01_transcript_40813;F01_transcript_45203;F01_transcript_45276;F01_transcript_45820;F01_transcript_47177;F01_transcript_48487;F01_transcript_48731;F01_transcript_49614;F01_transcript_50152;F01_transcript_51887;…
F01_transcript_61072	F01_transcript_1256;F01_transcript_13617;F01_transcript_14007;F01_transcript_16252;F01_transcript_19841;F01_transcript_20235;F01_transcript_21529;F01_transcript_24382;F01_transcript_3340;F01_transcript_35290;F01_transcript_37942;F01_transcript_42850;F01_transcript_43856;F01_transcript_44626;F01_transcript_48199;F01_transcript_51887;F01_transcript_52153;F01_transcript_5241;F01_transcript_56256;F01…
F01_transcript_40041	F01_transcript_18526;F01_transcript_19144;F01_transcript_22446;F01_transcript_29211;F01_transcript_29241;F01_transcript_29511;F01_transcript_29773;F01_transcript_30387;F01_transcript_30742;F01_transcript_32379;F01_transcript_32749;F01_transcript_33785;F01_transcript_34134;F01_transcript_42525;F01_transcript_42891;F01_transcript_42901;F01_transcript_45608;F01_transcript_45670;F01_transcript_46241;…
F01_transcript_19685	F01_transcript_15579;F01_transcript_18981;F01_transcript_1979;F01_transcript_22913;F01_transcript_23706;F01_transcript_27656;F01_transcript_29716;F01_transcript_31228;F01_transcript_38074;F01_transcript_38079;F01_transcript_39893;F01_transcript_40043;F01_transcript_41233;F01_transcript_43252;F01_transcript_50264;F01_transcript_50948;F01_transcript_52109;F01_transcript_53133;F01_transcript_5404;F0…
F01_transcript_50067	F01_transcript_19244;F01_transcript_21380;F01_transcript_2150;F01_transcript_28335;F01_transcript_29590;F01_transcript_30608;F01_transcript_32000;F01_transcript_324;F01_transcript_37387;F01_transcript_38331;F01_transcript_4034;F01_transcript_41533;F01_transcript_44038;F01_transcript_49505;F01_transcript_54990;F01_transcript_56142;F01_transcript_56642;F01_transcript_59544;F01_transcript_60225;F01_…
F01_transcript_41059	F01_transcript_11046;F01_transcript_20055;F01_transcript_24250;F01_transcript_25114;F01_transcript_36216;F01_transcript_43193;F01_transcript_46103;F01_transcript_51157;F01_transcript_5882
F01_transcript_49461	F01_transcript_1872;F01_transcript_1936;F01_transcript_21961;F01_transcript_27966;F01_transcript_30917;F01_transcript_3148;F01_transcript_32098;F01_transcript_32961;F01_transcript_33652;F01_transcript_3765;F01_transcript_4341;F01_transcript_44758;F01_transcript_46896;F01_transcript_47458;F01_transcript_47729;F01_transcript_5276;F01_transcript_5295;F01_transcript_54601;F01_transcript_54643;F01_tra…
F01_transcript_39327	F01_transcript_12246;F01_transcript_14261;F01_transcript_15063;F01_transcript_15440;F01_transcript_16055;F01_transcript_16883;F01_transcript_18526;F01_transcript_19121;F01_transcript_19394;F01_transcript_20164;F01_transcript_2410;F01_transcript_28164;F01_transcript_30319;F01_transcript_31459;F01_transcript_32693;F01_transcript_36666;F01_transcript_36891;F01_transcript_38747;F01_transcript_39034;F…
F01_transcript_18146	F01_transcript_17289;F01_transcript_18314;F01_transcript_19313;F01_transcript_20547;F01_transcript_22821;F01_transcript_26984;F01_transcript_36953;F01_transcript_42501;F01_transcript_52663
F01_transcript_5393	F01_transcript_19520;F01_transcript_19571;F01_transcript_29008;F01_transcript_31995;F01_transcript_32693;F01_transcript_33104;F01_transcript_34378;F01_transcript_36891;F01_transcript_38361;F01_transcript_38747;F01_transcript_40112;F01_transcript_40765;F01_transcript_43639;F01_transcript_44123;F01_transcript_46961;F01_transcript_48428;F01_transcript_48623;F01_transcript_49614;F01_transcript_51417;…
F01_transcript_42062	F01_transcript_13911;F01_transcript_14331;F01_transcript_14520;F01_transcript_23880;F01_transcript_25228;F01_transcript_25969;F01_transcript_26734;F01_transcript_28416;F01_transcript_32189;F01_transcript_33744;F01_transcript_33976;F01_transcript_3969;F01_transcript_43046;F01_transcript_45269;F01_transcript_46133;F01_transcript_48418;F01_transcript_49614;F01_transcript_50329;F01_transcript_51528;F…
F01_transcript_32197	F01_transcript_10865;F01_transcript_16332;F01_transcript_16498;F01_transcript_20189;F01_transcript_2051;F01_transcript_31929;F01_transcript_36235;F01_transcript_40117;F01_transcript_46560;F01_transcript_47801;F01_transcript_48745;F01_transcript_51649;F01_transcript_55857;F01_transcript_56123;F01_transcript_56662;F01_transcript_58182
F01_transcript_36249	F01_transcript_11283;F01_transcript_13624;F01_transcript_15831;F01_transcript_18727;F01_transcript_20382;F01_transcript_21535;F01_transcript_22275;F01_transcript_23743;F01_transcript_25765;F01_transcript_30717;F01_transcript_31543;F01_transcript_33002;F01_transcript_34027;F01_transcript_35568;F01_transcript_36907;F01_transcript_41709;F01_transcript_43477;F01_transcript_44501;F01_transcript_47445;…
F01_transcript_31805	F01_transcript_15105;F01_transcript_21323;F01_transcript_21554;F01_transcript_35445;F01_transcript_44437;F01_transcript_48428;F01_transcript_49542;F01_transcript_51189;F01_transcript_55283;F01_transcript_57962;F01_transcript_60516;F01_transcript_61517
F01_transcript_18070	F01_transcript_14714;F01_transcript_15708;F01_transcript_19593;F01_transcript_21933;F01_transcript_25175;F01_transcript_37233;F01_transcript_38624;F01_transcript_41443;F01_transcript_41841;F01_transcript_44536;F01_transcript_44772;F01_transcript_45000;F01_transcript_48854;F01_transcript_53959;F01_transcript_55603;F01_transcript_60870;F01_transcript_9782
F01_transcript_17890	F01_transcript_15153;F01_transcript_20092;F01_transcript_21421;F01_transcript_23287;F01_transcript_24510;F01_transcript_25955;F01_transcript_26080;F01_transcript_28508;F01_transcript_28657;F01_transcript_30176;F01_transcript_30282;F01_transcript_33658;F01_transcript_35242;F01_transcript_37242;F01_transcript_44093;F01_transcript_44149;F01_transcript_45677;F01_transcript_45909;F01_transcript_46520;…
F01_transcript_47836	F01_transcript_10844;F01_transcript_11482;F01_transcript_11506;F01_transcript_154;F01_transcript_17484;F01_transcript_17840;F01_transcript_21112;F01_transcript_21453;F01_transcript_2169;F01_transcript_24283;F01_transcript_24623;F01_transcript_2886;F01_transcript_28997;F01_transcript_34827;F01_transcript_44981;F01_transcript_45902;F01_transcript_48349;F01_transcript_51508;F01_transcript_51665;F01_…
F01_transcript_49680	F01_transcript_10027;F01_transcript_14808;F01_transcript_20093;F01_transcript_21600;F01_transcript_21829;F01_transcript_25909;F01_transcript_27648;F01_transcript_34313;F01_transcript_40998;F01_transcript_43567;F01_transcript_44223;F01_transcript_45307;F01_transcript_47032;F01_transcript_51366;F01_transcript_51970;F01_transcript_52624;F01_transcript_55287;F01_transcript_55741;F01_transcript_57064;…
F01_transcript_41175	F01_transcript_10500;F01_transcript_12093;F01_transcript_19522;F01_transcript_25716;F01_transcript_31852;F01_transcript_40547;F01_transcript_52848;F01_transcript_60669;F01_transcript_60996
F01_transcript_39579	F01_transcript_18965;F01_transcript_24250;F01_transcript_26307;F01_transcript_31388;F01_transcript_34116;F01_transcript_40165;F01_transcript_4287;F01_transcript_44472;F01_transcript_44491;F01_transcript_44513;F01_transcript_45591;F01_transcript_46280;F01_transcript_46783;F01_transcript_47308;F01_transcript_48138;F01_transcript_48446;F01_transcript_48469;F01_transcript_48583;F01_transcript_4898;F0…
F01_transcript_56530	F01_transcript_27062;F01_transcript_28471;F01_transcript_34392;F01_transcript_36607;F01_transcript_36933;F01_transcript_39637;F01_transcript_40831;F01_transcript_41360;F01_transcript_42215;F01_transcript_43005;F01_transcript_43651;F01_transcript_44289;F01_transcript_46405;F01_transcript_46728;F01_transcript_46868;F01_transcript_47035;F01_transcript_47198;F01_transcript_48089;F01_transcript_49711;…
F01_transcript_49879	F01_transcript_18738;F01_transcript_22339;F01_transcript_23127;F01_transcript_25648;F01_transcript_25729;F01_transcript_26181;F01_transcript_3411;F01_transcript_34359;F01_transcript_3950;F01_transcript_4101;F01_transcript_41878;F01_transcript_43933;F01_transcript_49589;F01_transcript_49735;F01_transcript_50608;F01_transcript_51809;F01_transcript_52208
F01_transcript_60266	F01_transcript_27122;F01_transcript_32507;F01_transcript_34192;F01_transcript_37720;F01_transcript_37892;F01_transcript_38600;F01_transcript_40145;F01_transcript_40628;F01_transcript_41820;F01_transcript_41844;F01_transcript_42095;F01_transcript_42989;F01_transcript_43082;F01_transcript_45524;F01_transcript_45802;F01_transcript_45965;F01_transcript_46859;F01_transcript_47971;F01_transcript_49322;…
F01_transcript_36414	F01_transcript_15082;F01_transcript_19192;F01_transcript_23606;F01_transcript_258;F01_transcript_27936;F01_transcript_2946;F01_transcript_29540;F01_transcript_33281;F01_transcript_41799;F01_transcript_50610;F01_transcript_57166
F01_transcript_30371	F01_transcript_10835;F01_transcript_12021;F01_transcript_14886;F01_transcript_25566;F01_transcript_25655;F01_transcript_27745;F01_transcript_30560;F01_transcript_30859;F01_transcript_32643;F01_transcript_33307;F01_transcript_36595;F01_transcript_3907;F01_transcript_39219;F01_transcript_42398;F01_transcript_43972;F01_transcript_45619;F01_transcript_52468;F01_transcript_54799;F01_transcript_56126;F…
F01_transcript_57758	F01_transcript_22716;F01_transcript_28926;F01_transcript_28960;F01_transcript_29674;F01_transcript_29851;F01_transcript_30088;F01_transcript_33394;F01_transcript_38832;F01_transcript_40707;F01_transcript_43338;F01_transcript_43447;F01_transcript_43612;F01_transcript_45081;F01_transcript_45831;F01_transcript_46164;F01_transcript_46615;F01_transcript_47798;F01_transcript_50995;F01_transcript_51839;…
F01_transcript_49523	F01_transcript_10379;F01_transcript_22345;F01_transcript_22885;F01_transcript_24339;F01_transcript_25249;F01_transcript_28168;F01_transcript_39065;F01_transcript_48255;F01_transcript_49010;F01_transcript_51272;F01_transcript_52993;F01_transcript_54612;F01_transcript_59026;F01_transcript_60526;F01_transcript_60884;F01_transcript_8681
F01_transcript_30099	F01_transcript_21330;F01_transcript_21358;F01_transcript_21867;F01_transcript_24485;F01_transcript_25980;F01_transcript_2672;F01_transcript_2691;F01_transcript_3243;F01_transcript_36351;F01_transcript_38841;F01_transcript_40144;F01_transcript_40226;F01_transcript_40581;F01_transcript_41147;F01_transcript_41449;F01_transcript_4305;F01_transcript_43283;F01_transcript_43573;F01_transcript_46072;F01_…
F01_transcript_37971	F01_transcript_10427;F01_transcript_14811;F01_transcript_15412;F01_transcript_17479;F01_transcript_19282;F01_transcript_19662;F01_transcript_22569;F01_transcript_23277;F01_transcript_24124;F01_transcript_25859;F01_transcript_26320;F01_transcript_26775;F01_transcript_27480;F01_transcript_34871;F01_transcript_36634;F01_transcript_40059;F01_transcript_40076;F01_transcript_40219;F01_transcript_42509;…
F01_transcript_48464	F01_transcript_17654;F01_transcript_17667;F01_transcript_24028;F01_transcript_24040;F01_transcript_26734;F01_transcript_27108;F01_transcript_31328;F01_transcript_40854;F01_transcript_44356;F01_transcript_46395;F01_transcript_46560;F01_transcript_47786;F01_transcript_47991;F01_transcript_48011;F01_transcript_52126;F01_transcript_53881;F01_transcript_55040;F01_transcript_55073;F01_transcript_56617;…
F01_transcript_50199	F01_transcript_19309;F01_transcript_20332;F01_transcript_25387;F01_transcript_25458;F01_transcript_26091;F01_transcript_27692;F01_transcript_30913;F01_transcript_33903;F01_transcript_37247;F01_transcript_37646;F01_transcript_37877;F01_transcript_39624;F01_transcript_41167;F01_transcript_41932;F01_transcript_42939;F01_transcript_43158;F01_transcript_43998;F01_transcript_46338;F01_transcript_47955;…
F01_transcript_26682	F01_transcript_13705;F01_transcript_31044;F01_transcript_34087;F01_transcript_34341;F01_transcript_34764;F01_transcript_39249;F01_transcript_40955;F01_transcript_41923;F01_transcript_43435;F01_transcript_44697;F01_transcript_47309;F01_transcript_47674;F01_transcript_49718;F01_transcript_51439;F01_transcript_53498;F01_transcript_55925;F01_transcript_57576;F01_transcript_57668;F01_transcript_5771;F…
F01_transcript_26183	F01_transcript_1100;F01_transcript_14449;F01_transcript_19418;F01_transcript_20486;F01_transcript_22556;F01_transcript_25976;F01_transcript_26263;F01_transcript_27432;F01_transcript_28907;F01_transcript_28953;F01_transcript_38245;F01_transcript_38765;F01_transcript_42263;F01_transcript_42418;F01_transcript_43321;F01_transcript_43697;F01_transcript_44113;F01_transcript_45484;F01_transcript_45835;F…
F01_transcript_58054	F01_transcript_11107;F01_transcript_13425;F01_transcript_16519;F01_transcript_19808;F01_transcript_20557;F01_transcript_25496;F01_transcript_2741;F01_transcript_29721;F01_transcript_30834;F01_transcript_31678;F01_transcript_34471;F01_transcript_37782;F01_transcript_3839;F01_transcript_41195;F01_transcript_45207;F01_transcript_45501;F01_transcript_4677;F01_transcript_49757;F01_transcript_51489;F01…
F01_transcript_21812	F01_transcript_1236;F01_transcript_1546;F01_transcript_1555;F01_transcript_16236;F01_transcript_18404;F01_transcript_18927;F01_transcript_20055;F01_transcript_20737;F01_transcript_23583;F01_transcript_23792;F01_transcript_25114;F01_transcript_28758;F01_transcript_31383;F01_transcript_33836;F01_transcript_35049;F01_transcript_35276;F01_transcript_41031;F01_transcript_43193;F01_transcript_51157;F01…
F01_transcript_53601	F01_transcript_10734;F01_transcript_16210;F01_transcript_20171;F01_transcript_20480;F01_transcript_21223;F01_transcript_22904;F01_transcript_24748;F01_transcript_25421;F01_transcript_29975;F01_transcript_31239;F01_transcript_31395;F01_transcript_35941;F01_transcript_36268;F01_transcript_37935;F01_transcript_43621;F01_transcript_45446;F01_transcript_46039;F01_transcript_46487;F01_transcript_46811;…
[truncated: 27 more rows]
