# Supplementary material for: Seed Germination Mechanism of Carex rigescens Under Variable Temperature Determinded Using Integrated Single-Molecule Long-Read and Illumina Sequence Analysis
Source: Front Plant Sci. 2022 Mar 3;13:818458. doi: 10.3389/fpls.2022.818458 (PMC8928477; doi:10.3389/fpls.2022.818458)
Supplement: Supplementary file 4 [file Table_4.XLSX]

## Sheet: Sheet1
Table S4 GO annotation of full-length transcriptome of C. rigescens
ID	number of functional annotations	GO_Anno
F01_transcript_35029	40	Biological Process: DNA replication checkpoint (GO:0000076);	Cellular Component: protein phosphatase type 1 complex (GO:0000164);	Cellular Component: condensed nuclear chromosome kinetochore (GO:0000778);	Cellular Component: nuclear chromatin (GO:0000790);	Biological Process: regulation of cell shape during vegetative growth phase (GO:0000903);	Cellular Component: mating projection base (GO:0001400);	Molecular Function: protein serine/threonine phosphatase activity (GO:0004722);	Cellular Component: nucleolus (GO:0005730);	Cellular Component: spindle pole body (GO:0005816);	Cellular Component: cytosol (GO:0005829);	Cellular Component: mRNA cleavage and polyadenylation specificity factor complex (GO:0005847);	Cellular Component: cellular bud neck (GO:0005935);	Cellular Component: cell cortex (GO:0005938);	Biological Process: glycogen metabolic process (GO:0005977);	Biological Process: regulation of carbohydrate metabolic process (GO:0006109);	Biological Process: rRNA processing (GO:0006364);	Biological Process: cellular ion homeostasis (GO:0006873);	Biological Process: mitotic spindle assembly checkpoint (GO:0007094);	Biological Process: cell budding (GO:0007114);	Biological Process: meiotic cell cycle (GO:0007126);	Biological Process: response to heat (GO:0009408);	Biological Process: histone dephosphorylation (GO:0016576);	Cellular Component: endocytic vesicle (GO:0030139);	Biological Process: termination of RNA polymerase II transcription, poly(A)-coupled (GO:0030846);	Biological Process: termination of RNA polymerase II transcription, exosome-dependent (GO:0030847);	Biological Process: replication fork processing (GO:0031297);	Cellular Component: cell division site (GO:0032153);	Biological Process: protein localization to kinetochore (GO:0034501);	Biological Process: positive regulation of protein dephosphorylation (GO:0035307);	Cellular Component: growing cell tip (GO:0035838);	Cellular Component: non-growing cell tip (GO:0035839);	Biological Process: mitotic DNA damage checkpoint (GO:0044773);	Molecular Function: metal ion binding (GO:0046872);	Biological Process: attachment of mitotic spindle microtubules to kinetochore (GO:0051315);	Biological Process: transfer RNA gene-mediated silencing (GO:0061587);	Cellular Component: CENP-A containing chromatin (GO:0061638);	Biological Process: dephosphorylation of RNA polymerase II C-terminal domain (GO:0070940);	Cellular Component: PTW/PP1 phosphatase complex (GO:0072357);	Biological Process: negative regulation of chromosome condensation (GO:1902340);	Cellular Component: DPS complex (GO:1990567);
F01_transcript_25027	35	Cellular Component: astral microtubule (GO:0000235);	Cellular Component: cyclin-dependent protein kinase holoenzyme complex (GO:0000307);	Biological Process: meiotic DNA double-strand break processing (GO:0000706);	Molecular Function: RNA polymerase II core binding (GO:0000993);	Molecular Function: cyclin-dependent protein serine/threonine kinase activity (GO:0004693);	Molecular Function: ATP binding (GO:0005524);	Cellular Component: nucleus (GO:0005634);	Cellular Component: endoplasmic reticulum (GO:0005783);	Cellular Component: spindle pole body (GO:0005816);	Cellular Component: ribosome (GO:0005840);	Cellular Component: cellular bud neck (GO:0005935);	Biological Process: chromatin remodeling (GO:0006338);	Biological Process: 7-methylguanosine mRNA capping (GO:0006370);	Biological Process: mitotic cell cycle (GO:0007067);	Biological Process: synaptonemal complex assembly (GO:0007130);	Molecular Function: RNA polymerase II carboxy-terminal domain kinase activity (GO:0008353);	Biological Process: regulation of budding cell apical bud growth (GO:0010568);	Biological Process: regulation of double-strand break repair via homologous recombination (GO:0010569);	Biological Process: regulation of filamentous growth (GO:0010570);	Biological Process: positive regulation of nuclear cell cycle DNA replication (GO:0010571);	Biological Process: positive regulation of spindle pole body separation (GO:0010696);	Biological Process: positive regulation of triglyceride catabolic process (GO:0010898);	Biological Process: vesicle-mediated transport (GO:0016192);	Biological Process: peptidyl-serine phosphorylation (GO:0018105);	Biological Process: regulation of protein localization (GO:0032880);	Molecular Function: histone binding (GO:0042393);	Biological Process: negative regulation of sister chromatid cohesion (GO:0045875);	Biological Process: negative regulation of transcription, DNA-templated (GO:0045892);	Biological Process: negative regulation of mitotic cell cycle (GO:0045930);	Biological Process: positive regulation of mitotic cell cycle (GO:0045931);	Biological Process: positive regulation of transcription from RNA polymerase II promoter (GO:0045944);	Biological Process: positive regulation of meiotic cell cycle (GO:0051446);	Biological Process: negative regulation of meiotic cell cycle (GO:0051447);	Biological Process: phosphorylation of RNA polymerase II C-terminal domain (GO:0070816);	Biological Process: negative regulation of double-strand break repair via nonhomologous end joining (GO:2001033);
F01_transcript_61462	34	Cellular Component: nuclear chromatin (GO:0000790);	Cellular Component: Doa10p ubiquitin ligase complex (GO:0000837);	Cellular Component: Hrd1p ubiquitin ligase ERAD-L complex (GO:0000839);	Molecular Function: calcium ion binding (GO:0005509);	Molecular Function: ATP binding (GO:0005524);	Cellular Component: cytosol (GO:0005829);	Biological Process: vesicle fusion (GO:0006906);	Biological Process: endoplasmic reticulum membrane fusion (GO:0016320);	Biological Process: protein processing (GO:0016485);	Molecular Function: ATPase activity (GO:0016887);	Biological Process: retrograde protein transport, ER to cytosol (GO:0030970);	Biological Process: sister chromatid biorientation (GO:0031134);	Biological Process: regulation of mitotic sister chromatid segregation (GO:0033047);	Cellular Component: VCP-NPL4-UFD1 AAA ATPase complex (GO:0034098);	Biological Process: ribophagy (GO:0034517);	Biological Process: piecemeal microautophagy of nucleus (GO:0034727);	Cellular Component: Cdc48p-Npl4p-Vms1p AAA ATPase complex (GO:0036266);	Molecular Function: ubiquitin binding (GO:0043130);	Cellular Component: mating projection tip (GO:0043332);	Biological Process: regulation of catalytic activity (GO:0050790);	Biological Process: mitotic spindle disassembly (GO:0051228);	Biological Process: cell division (GO:0051301);	Biological Process: establishment of endoplasmic reticulum localization involved in endoplasmic reticulum polarization at cell division site (GO:0061166);	Biological Process: nonfunctional rRNA decay (GO:0070651);	Biological Process: ubiquitin-dependent catabolism of misfolded proteins by cytoplasm-associated proteasome (GO:0071629);	Biological Process: ubiquitin-dependent catabolism of misfolded proteins by nucleus-associated proteasome (GO:0071630);	Biological Process: ER-associated misfolded protein catabolic process (GO:0071712);	Biological Process: mitochondria-associated ubiquitin-dependent protein catabolic process (GO:0072671);	Biological Process: positive regulation of protein localization to nucleus (GO:1900182);	Cellular Component: mitotic spindle midzone (GO:1990023);	Cellular Component: RQC complex (GO:1990112);	Biological Process: ribosome-associated ubiquitin-dependent protein catabolic process (GO:1990116);	Biological Process: SCF complex disassembly in response to cadmium stress (GO:1990171);	Biological Process: positive regulation of histone H2B ubiquitination (GO:2001168);
F01_transcript_34769	28	Molecular Function: ubiquitin-protein transferase activity (GO:0004842);	Molecular Function: binding (GO:0005488);	Biological Process: organelle organization (GO:0006996);	Biological Process: protein localization (GO:0008104);	Biological Process: regulation of gene expression (GO:0010468);	Biological Process: regulation of cellular ketone metabolic process (GO:0010565);	Biological Process: positive regulation of macromolecule metabolic process (GO:0010604);	Cellular Component: endomembrane system (GO:0012505);	Cellular Component: membrane (GO:0016020);	Biological Process: protein ubiquitination (GO:0016567);	Biological Process: positive regulation of cellular biosynthetic process (GO:0031328);	Biological Process: ncRNA processing (GO:0034470);	Biological Process: response to chemical (GO:0042221);	Biological Process: proteasome-mediated ubiquitin-dependent protein catabolic process (GO:0043161);	Cellular Component: intracellular membrane-bounded organelle (GO:0043231);	Biological Process: cellular lipid metabolic process (GO:0044255);	Cellular Component: cytoplasmic part (GO:0044444);	Biological Process: single-organism transport (GO:0044765);	Biological Process: positive regulation of endocytosis (GO:0045807);	Biological Process: regulation of RNA export from nucleus (GO:0046831);	Biological Process: regulation of lipid biosynthetic process (GO:0046890);	Biological Process: regulation of RNA metabolic process (GO:0051252);	Biological Process: cellular response to stimulus (GO:0051716);	Biological Process: ribonucleoprotein complex export from nucleus (GO:0071426);	Biological Process: regulation of ribosome biogenesis (GO:0090069);	Biological Process: organic cyclic compound biosynthetic process (GO:1901362);	Biological Process: regulation of alcohol biosynthetic process (GO:1902930);	Biological Process: regulation of ribonucleoprotein complex localization (GO:2000197);
F01_transcript_57389	28	Biological Process: vacuole inheritance (GO:0000011);	Cellular Component: cellular bud neck contractile ring (GO:0000142);	Cellular Component: Swr1 complex (GO:0000812);	Biological Process: actomyosin contractile ring contraction (GO:0000916);	Biological Process: chronological cell aging (GO:0001300);	Cellular Component: hyphal tip (GO:0001411);	Molecular Function: structural constituent of cytoskeleton (GO:0005200);	Molecular Function: ATP binding (GO:0005524);	Cellular Component: prospore membrane (GO:0005628);	Cellular Component: actin filament (GO:0005884);	Biological Process: DNA repair (GO:0006281);	Biological Process: regulation of transcription from RNA polymerase II promoter (GO:0006357);	Biological Process: protein secretion (GO:0009306);	Cellular Component: cell surface (GO:0009986);	Cellular Component: integral component of membrane (GO:0016021);	Biological Process: histone acetylation (GO:0016573);	Biological Process: establishment of cell polarity (GO:0030010);	Biological Process: regulation of endocytosis (GO:0030100);	Biological Process: ascospore wall assembly (GO:0030476);	Cellular Component: actin cortical patch (GO:0030479);	Cellular Component: Ino80 complex (GO:0031011);	Cellular Component: actin filament bundle (GO:0032432);	Biological Process: cellular response to oxidative stress (GO:0034599);	Cellular Component: NuA4 histone acetyltransferase complex (GO:0035267);	Biological Process: histone exchange (GO:0043486);	Cellular Component: cell tip (GO:0051286);	Biological Process: establishment or maintenance of cell polarity regulating cell shape (GO:0071963);	Biological Process: mitotic actomyosin contractile ring assembly (GO:1903475);
F01_transcript_20017	26	Molecular Function: GTPase activity (GO:0003924);	Molecular Function: phospholipase activity (GO:0004620);	Molecular Function: transmembrane receptor protein serine/threonine kinase activity (GO:0004675);	Molecular Function: triglyceride lipase activity (GO:0004806);	Molecular Function: ATP binding (GO:0005524);	Molecular Function: GTP binding (GO:0005525);	Cellular Component: extracellular space (GO:0005615);	Cellular Component: nucleus (GO:0005634);	Cellular Component: mitochondrial matrix (GO:0005759);	Cellular Component: plasma membrane (GO:0005886);	Biological Process: protein phosphorylation (GO:0006468);	Biological Process: glycine catabolic process (GO:0006546);	Biological Process: cell surface receptor signaling pathway (GO:0007166);	Biological Process: small GTPase mediated signal transduction (GO:0007264);	Biological Process: lipoate biosynthetic process (GO:0009107);	Biological Process: protein lipoylation (GO:0009249);	Cellular Component: chloroplast (GO:0009507);	Biological Process: photomorphogenesis (GO:0009640);	Biological Process: pollen tube guidance (GO:0010183);	Biological Process: lipid catabolic process (GO:0016042);	Molecular Function: lipoate synthase activity (GO:0016992);	Biological Process: circadian regulation of gene expression (GO:0032922);	Molecular Function: metal ion binding (GO:0046872);	Molecular Function: galactolipase activity (GO:0047714);	Molecular Function: 4 iron, 4 sulfur cluster binding (GO:0051539);	Cellular Component: pollen tube tip (GO:0090404);
F01_transcript_15382	25	Biological Process: vacuole inheritance (GO:0000011);	Cellular Component: cellular bud neck contractile ring (GO:0000142);	Cellular Component: Swr1 complex (GO:0000812);	Biological Process: actomyosin contractile ring contraction (GO:0000916);	Biological Process: chronological cell aging (GO:0001300);	Molecular Function: nucleic acid binding (GO:0003676);	Molecular Function: structural constituent of cytoskeleton (GO:0005200);	Molecular Function: ATP binding (GO:0005524);	Cellular Component: actin filament (GO:0005884);	Biological Process: DNA repair (GO:0006281);	Biological Process: regulation of transcription from RNA polymerase II promoter (GO:0006357);	Biological Process: mRNA processing (GO:0006397);	Biological Process: protein secretion (GO:0009306);	Biological Process: histone acetylation (GO:0016573);	Biological Process: establishment of cell polarity (GO:0030010);	Biological Process: regulation of endocytosis (GO:0030100);	Cellular Component: actin cortical patch (GO:0030479);	Cellular Component: Ino80 complex (GO:0031011);	Cellular Component: actin filament bundle (GO:0032432);	Biological Process: cellular response to oxidative stress (GO:0034599);	Cellular Component: NuA4 histone acetyltransferase complex (GO:0035267);	Biological Process: histone exchange (GO:0043486);	Cellular Component: cell tip (GO:0051286);	Biological Process: establishment or maintenance of cell polarity regulating cell shape (GO:0071963);	Biological Process: mitotic actomyosin contractile ring assembly (GO:1903475);
F01_transcript_15691	25	Biological Process: vacuole inheritance (GO:0000011);	Cellular Component: cellular bud neck contractile ring (GO:0000142);	Cellular Component: Swr1 complex (GO:0000812);	Biological Process: actomyosin contractile ring contraction (GO:0000916);	Biological Process: chronological cell aging (GO:0001300);	Molecular Function: nucleic acid binding (GO:0003676);	Molecular Function: structural constituent of cytoskeleton (GO:0005200);	Molecular Function: ATP binding (GO:0005524);	Cellular Component: actin filament (GO:0005884);	Biological Process: DNA repair (GO:0006281);	Biological Process: regulation of transcription from RNA polymerase II promoter (GO:0006357);	Biological Process: mRNA processing (GO:0006397);	Biological Process: protein secretion (GO:0009306);	Biological Process: histone acetylation (GO:0016573);	Biological Process: establishment of cell polarity (GO:0030010);	Biological Process: regulation of endocytosis (GO:0030100);	Cellular Component: actin cortical patch (GO:0030479);	Cellular Component: Ino80 complex (GO:0031011);	Cellular Component: actin filament bundle (GO:0032432);	Biological Process: cellular response to oxidative stress (GO:0034599);	Cellular Component: NuA4 histone acetyltransferase complex (GO:0035267);	Biological Process: histone exchange (GO:0043486);	Cellular Component: cell tip (GO:0051286);	Biological Process: establishment or maintenance of cell polarity regulating cell shape (GO:0071963);	Biological Process: mitotic actomyosin contractile ring assembly (GO:1903475);
F01_transcript_15743	25	Biological Process: vacuole inheritance (GO:0000011);	Cellular Component: cellular bud neck contractile ring (GO:0000142);	Cellular Component: Swr1 complex (GO:0000812);	Biological Process: actomyosin contractile ring contraction (GO:0000916);	Biological Process: chronological cell aging (GO:0001300);	Molecular Function: nucleic acid binding (GO:0003676);	Molecular Function: structural constituent of cytoskeleton (GO:0005200);	Molecular Function: ATP binding (GO:0005524);	Cellular Component: actin filament (GO:0005884);	Biological Process: DNA repair (GO:0006281);	Biological Process: regulation of transcription from RNA polymerase II promoter (GO:0006357);	Biological Process: mRNA processing (GO:0006397);	Biological Process: protein secretion (GO:0009306);	Biological Process: histone acetylation (GO:0016573);	Biological Process: establishment of cell polarity (GO:0030010);	Biological Process: regulation of endocytosis (GO:0030100);	Cellular Component: actin cortical patch (GO:0030479);	Cellular Component: Ino80 complex (GO:0031011);	Cellular Component: actin filament bundle (GO:0032432);	Biological Process: cellular response to oxidative stress (GO:0034599);	Cellular Component: NuA4 histone acetyltransferase complex (GO:0035267);	Biological Process: histone exchange (GO:0043486);	Cellular Component: cell tip (GO:0051286);	Biological Process: establishment or maintenance of cell polarity regulating cell shape (GO:0071963);	Biological Process: mitotic actomyosin contractile ring assembly (GO:1903475);
F01_transcript_20478	25	Biological Process: vacuole inheritance (GO:0000011);	Cellular Component: cellular bud neck contractile ring (GO:0000142);	Cellular Component: Swr1 complex (GO:0000812);	Biological Process: actomyosin contractile ring contraction (GO:0000916);	Biological Process: chronological cell aging (GO:0001300);	Molecular Function: nucleic acid binding (GO:0003676);	Molecular Function: structural constituent of cytoskeleton (GO:0005200);	Molecular Function: ATP binding (GO:0005524);	Cellular Component: actin filament (GO:0005884);	Biological Process: DNA repair (GO:0006281);	Biological Process: regulation of transcription from RNA polymerase II promoter (GO:0006357);	Biological Process: mRNA processing (GO:0006397);	Biological Process: protein secretion (GO:0009306);	Biological Process: histone acetylation (GO:0016573);	Biological Process: establishment of cell polarity (GO:0030010);	Biological Process: regulation of endocytosis (GO:0030100);	Cellular Component: actin cortical patch (GO:0030479);	Cellular Component: Ino80 complex (GO:0031011);	Cellular Component: actin filament bundle (GO:0032432);	Biological Process: cellular response to oxidative stress (GO:0034599);	Cellular Component: NuA4 histone acetyltransferase complex (GO:0035267);	Biological Process: histone exchange (GO:0043486);	Cellular Component: cell tip (GO:0051286);	Biological Process: establishment or maintenance of cell polarity regulating cell shape (GO:0071963);	Biological Process: mitotic actomyosin contractile ring assembly (GO:1903475);
F01_transcript_34069	25	Biological Process: vacuole inheritance (GO:0000011);	Cellular Component: cellular bud neck contractile ring (GO:0000142);	Cellular Component: Swr1 complex (GO:0000812);	Biological Process: actomyosin contractile ring contraction (GO:0000916);	Biological Process: chronological cell aging (GO:0001300);	Molecular Function: nucleic acid binding (GO:0003676);	Molecular Function: structural constituent of cytoskeleton (GO:0005200);	Molecular Function: ATP binding (GO:0005524);	Cellular Component: actin filament (GO:0005884);	Biological Process: DNA repair (GO:0006281);	Biological Process: regulation of transcription from RNA polymerase II promoter (GO:0006357);	Biological Process: mRNA processing (GO:0006397);	Biological Process: protein secretion (GO:0009306);	Biological Process: histone acetylation (GO:0016573);	Biological Process: establishment of cell polarity (GO:0030010);	Biological Process: regulation of endocytosis (GO:0030100);	Cellular Component: actin cortical patch (GO:0030479);	Cellular Component: Ino80 complex (GO:0031011);	Cellular Component: actin filament bundle (GO:0032432);	Biological Process: cellular response to oxidative stress (GO:0034599);	Cellular Component: NuA4 histone acetyltransferase complex (GO:0035267);	Biological Process: histone exchange (GO:0043486);	Cellular Component: cell tip (GO:0051286);	Biological Process: establishment or maintenance of cell polarity regulating cell shape (GO:0071963);	Biological Process: mitotic actomyosin contractile ring assembly (GO:1903475);
F01_transcript_35649	25	Biological Process: vacuole inheritance (GO:0000011);	Cellular Component: cellular bud neck contractile ring (GO:0000142);	Cellular Component: Swr1 complex (GO:0000812);	Biological Process: actomyosin contractile ring contraction (GO:0000916);	Biological Process: chronological cell aging (GO:0001300);	Molecular Function: nucleic acid binding (GO:0003676);	Molecular Function: structural constituent of cytoskeleton (GO:0005200);	Molecular Function: ATP binding (GO:0005524);	Cellular Component: actin filament (GO:0005884);	Biological Process: DNA repair (GO:0006281);	Biological Process: regulation of transcription from RNA polymerase II promoter (GO:0006357);	Biological Process: mRNA processing (GO:0006397);	Biological Process: protein secretion (GO:0009306);	Biological Process: histone acetylation (GO:0016573);	Biological Process: establishment of cell polarity (GO:0030010);	Biological Process: regulation of endocytosis (GO:0030100);	Cellular Component: actin cortical patch (GO:0030479);	Cellular Component: Ino80 complex (GO:0031011);	Cellular Component: actin filament bundle (GO:0032432);	Biological Process: cellular response to oxidative stress (GO:0034599);	Cellular Component: NuA4 histone acetyltransferase complex (GO:0035267);	Biological Process: histone exchange (GO:0043486);	Cellular Component: cell tip (GO:0051286);	Biological Process: establishment or maintenance of cell polarity regulating cell shape (GO:0071963);	Biological Process: mitotic actomyosin contractile ring assembly (GO:1903475);
F01_transcript_45746	25	Biological Process: vacuole inheritance (GO:0000011);	Cellular Component: cellular bud neck contractile ring (GO:0000142);	Cellular Component: Swr1 complex (GO:0000812);	Biological Process: actomyosin contractile ring contraction (GO:0000916);	Biological Process: chronological cell aging (GO:0001300);	Molecular Function: nucleic acid binding (GO:0003676);	Molecular Function: structural constituent of cytoskeleton (GO:0005200);	Molecular Function: ATP binding (GO:0005524);	Cellular Component: actin filament (GO:0005884);	Biological Process: DNA repair (GO:0006281);	Biological Process: regulation of transcription from RNA polymerase II promoter (GO:0006357);	Biological Process: mRNA processing (GO:0006397);	Biological Process: protein secretion (GO:0009306);	Biological Process: histone acetylation (GO:0016573);	Biological Process: establishment of cell polarity (GO:0030010);	Biological Process: regulation of endocytosis (GO:0030100);	Cellular Component: actin cortical patch (GO:0030479);	Cellular Component: Ino80 complex (GO:0031011);	Cellular Component: actin filament bundle (GO:0032432);	Biological Process: cellular response to oxidative stress (GO:0034599);	Cellular Component: NuA4 histone acetyltransferase complex (GO:0035267);	Biological Process: histone exchange (GO:0043486);	Cellular Component: cell tip (GO:0051286);	Biological Process: establishment or maintenance of cell polarity regulating cell shape (GO:0071963);	Biological Process: mitotic actomyosin contractile ring assembly (GO:1903475);
F01_transcript_46786	25	Biological Process: vacuole inheritance (GO:0000011);	Cellular Component: cellular bud neck contractile ring (GO:0000142);	Cellular Component: Swr1 complex (GO:0000812);	Biological Process: actomyosin contractile ring contraction (GO:0000916);	Biological Process: chronological cell aging (GO:0001300);	Molecular Function: nucleic acid binding (GO:0003676);	Molecular Function: structural constituent of cytoskeleton (GO:0005200);	Molecular Function: ATP binding (GO:0005524);	Cellular Component: actin filament (GO:0005884);	Biological Process: DNA repair (GO:0006281);	Biological Process: regulation of transcription from RNA polymerase II promoter (GO:0006357);	Biological Process: mRNA processing (GO:0006397);	Biological Process: protein secretion (GO:0009306);	Biological Process: histone acetylation (GO:0016573);	Biological Process: establishment of cell polarity (GO:0030010);	Biological Process: regulation of endocytosis (GO:0030100);	Cellular Component: actin cortical patch (GO:0030479);	Cellular Component: Ino80 complex (GO:0031011);	Cellular Component: actin filament bundle (GO:0032432);	Biological Process: cellular response to oxidative stress (GO:0034599);	Cellular Component: NuA4 histone acetyltransferase complex (GO:0035267);	Biological Process: histone exchange (GO:0043486);	Cellular Component: cell tip (GO:0051286);	Biological Process: establishment or maintenance of cell polarity regulating cell shape (GO:0071963);	Biological Process: mitotic actomyosin contractile ring assembly (GO:1903475);
F01_transcript_13847	24	Biological Process: G-protein coupled receptor signaling pathway, coupled to S1P second messenger (GO:0001789);	Molecular Function: GTPase activity (GO:0003924);	Molecular Function: signal transducer activity (GO:0004871);	Molecular Function: GTPase inhibitor activity (GO:0005095);	Molecular Function: GTP binding (GO:0005525);	Cellular Component: endoplasmic reticulum membrane (GO:0005789);	Cellular Component: heterotrimeric G-protein complex (GO:0005834);	Biological Process: tyrosine biosynthetic process (GO:0006571);	Biological Process: cell death (GO:0008219);	Biological Process: L-phenylalanine biosynthetic process (GO:0009094);	Cellular Component: plasmodesma (GO:0009506);	Biological Process: gibberellic acid mediated signaling pathway (GO:0009740);	Biological Process: response to glucose (GO:0009749);	Biological Process: blue light signaling pathway (GO:0009785);	Biological Process: negative regulation of abscisic acid-activated signaling pathway (GO:0009788);	Biological Process: positive regulation of abscisic acid-activated signaling pathway (GO:0009789);	Biological Process: thylakoid membrane organization (GO:0010027);	Biological Process: regulation of stomatal movement (GO:0010119);	Biological Process: response to low fluence blue light stimulus by blue low-fluence system (GO:0010244);	Molecular Function: channel regulator activity (GO:0016247);	Molecular Function: G-protein beta/gamma-subunit complex binding (GO:0031683);	Biological Process: negative regulation of GTPase activity (GO:0034260);	Biological Process: regulation of cell proliferation (GO:0042127);	Biological Process: reactive oxygen species metabolic process (GO:0072593);
F01_transcript_34148	24	Cellular Component: kinetochore (GO:0000776);	Molecular Function: RNA polymerase II core promoter proximal region sequence-specific DNA binding (GO:0000978);	Molecular Function: transcription factor activity, RNA polymerase II transcription factor binding (GO:0001076);	Molecular Function: transcriptional activator activity, RNA polymerase II core promoter proximal region sequence-specific binding (GO:0001077);	Molecular Function: transcriptional repressor activity, RNA polymerase II core promoter proximal region sequence-specific binding (GO:0001078);	Molecular Function: RNA polymerase II activating transcription factor binding (GO:0001102);	Molecular Function: RNA polymerase II repressing transcription factor binding (GO:0001103);	Cellular Component: nucleus (GO:0005634);	Cellular Component: mitochondrion (GO:0005739);	Biological Process: chromatin remodeling (GO:0006338);	Biological Process: chromosome segregation (GO:0007059);	Biological Process: methionine biosynthetic process (GO:0009086);	Molecular Function: FMN binding (GO:0010181);	Molecular Function: oxidoreductase activity (GO:0016491);	Molecular Function: centromeric DNA binding (GO:0019237);	Molecular Function: heme binding (GO:0020037);	Molecular Function: metal ion binding (GO:0046872);	Molecular Function: protein dimerization activity (GO:0046983);	Biological Process: oxidation-reduction process (GO:0055114);	Biological Process: negative regulation of ceramide biosynthetic process by negative regulation of transcription from RNA Polymerase II promoter (GO:0061427);	Biological Process: regulation of transcription from RNA polymerase II promoter in response to methionine (GO:0061432);	Cellular Component: Cbf1-Met4-Met28 complex (GO:0089713);	Biological Process: positive regulation of inositol biosynthetic process by positive regulation of transcription from RNA polymerase II promoter (GO:1900375);	Biological Process: positive regulation of sulfate assimilation by positive regulation of transcription from RNA polymerase II promoter (GO:1900478);
F01_transcript_49160	24	Biological Process: G-protein coupled receptor signaling pathway, coupled to S1P second messenger (GO:0001789);	Molecular Function: GTPase activity (GO:0003924);	Molecular Function: signal transducer activity (GO:0004871);	Molecular Function: GTPase inhibitor activity (GO:0005095);	Molecular Function: GTP binding (GO:0005525);	Cellular Component: endoplasmic reticulum membrane (GO:0005789);	Cellular Component: heterotrimeric G-protein complex (GO:0005834);	Biological Process: tyrosine biosynthetic process (GO:0006571);	Biological Process: cell death (GO:0008219);	Biological Process: L-phenylalanine biosynthetic process (GO:0009094);	Cellular Component: plasmodesma (GO:0009506);	Biological Process: gibberellic acid mediated signaling pathway (GO:0009740);	Biological Process: response to glucose (GO:0009749);	Biological Process: blue light signaling pathway (GO:0009785);	Biological Process: negative regulation of abscisic acid-activated signaling pathway (GO:0009788);	Biological Process: positive regulation of abscisic acid-activated signaling pathway (GO:0009789);	Biological Process: thylakoid membrane organization (GO:0010027);	Biological Process: regulation of stomatal movement (GO:0010119);	Biological Process: response to low fluence blue light stimulus by blue low-fluence system (GO:0010244);	Molecular Function: channel regulator activity (GO:0016247);	Molecular Function: G-protein beta/gamma-subunit complex binding (GO:0031683);	Biological Process: negative regulation of GTPase activity (GO:0034260);	Biological Process: regulation of cell proliferation (GO:0042127);	Biological Process: reactive oxygen species metabolic process (GO:0072593);
F01_transcript_52524	24	Biological Process: MAPK cascade involved in osmosensory signaling pathway (GO:0000161);	Molecular Function: ATP binding (GO:0005524);	Cellular Component: nucleus (GO:0005634);	Cellular Component: mitochondrial inner membrane (GO:0005743);	Cellular Component: mitochondrial intermembrane space (GO:0005758);	Cellular Component: cytosol (GO:0005829);	Biological Process: regulation of reciprocal meiotic recombination (GO:0010520);	Biological Process: regulation of chromatin assembly (GO:0010847);	Biological Process: regulation of chromatin disassembly (GO:0010848);	Biological Process: positive regulation of G2/M transition of mitotic cell cycle (GO:0010971);	Molecular Function: SAP kinase activity (GO:0016909);	Biological Process: mRNA export from nucleus in response to heat stress (GO:0031990);	Biological Process: regulation of histone acetylation (GO:0035065);	Biological Process: positive regulation of transcription from RNA polymerase II promoter in response to oxidative stress (GO:0036091);	Biological Process: positive regulation of transcription factor import into nucleus in response to oxidative stress (GO:0036283);	Molecular Function: MAP kinase activity involved in osmosensory signaling pathway (GO:0038079);	Biological Process: positive regulation of protein kinase activity (GO:0045860);	Molecular Function: metal ion binding (GO:0046872);	Biological Process: cellular response to cation stress (GO:0071473);	Biological Process: regulation of cAMP-mediated signaling by regulation of transcription from RNA polymerase II promoter (GO:1900391);	Biological Process: regulation of mRNA stability involved in cellular response to UV (GO:1902629);	Biological Process: positive regulation of recombination hotspot binding (GO:1903643);	Biological Process: MAPK cascade in response to starvation (GO:1990263);	Biological Process: regulation of cytoplasmic translation in response to stress (GO:1990497);
F01_transcript_18561	23	Molecular Function: phosphorelay sensor kinase activity (GO:0000155);	Biological Process: phosphorelay signal transduction system (GO:0000160);	Cellular Component: intracellular (GO:0005622);	Cellular Component: plasma membrane (GO:0005886);	Biological Process: response to osmotic stress (GO:0006970);	Biological Process: cytokinin-activated signaling pathway (GO:0009736);	Biological Process: regulation of flower development (GO:0009909);	Biological Process: regulation of seed germination (GO:0010029);	Biological Process: phloem or xylem histogenesis (GO:0010087);	Biological Process: leaf senescence (GO:0010150);	Biological Process: regulation of chlorophyll catabolic process (GO:0010271);	Cellular Component: integral component of membrane (GO:0016021);	Biological Process: cellular response to phosphate starvation (GO:0016036);	Biological Process: peptidyl-histidine phosphorylation (GO:0018106);	Biological Process: signal transduction by protein phosphorylation (GO:0023014);	Biological Process: negative regulation of iron ion transport (GO:0034757);	Biological Process: defense response to bacterium (GO:0042742);	Molecular Function: protein histidine kinase binding (GO:0043424);	Biological Process: regulation of meristem development (GO:0048509);	Biological Process: cellular response to cold (GO:0070417);	Biological Process: cellular response to abscisic acid stimulus (GO:0071215);	Biological Process: cellular response to sucrose stimulus (GO:0071329);	Biological Process: secondary growth (GO:0080117);
F01_transcript_26850	23	Molecular Function: phosphorelay sensor kinase activity (GO:0000155);	Biological Process: phosphorelay signal transduction system (GO:0000160);	Cellular Component: intracellular (GO:0005622);	Cellular Component: plasma membrane (GO:0005886);	Biological Process: response to osmotic stress (GO:0006970);	Biological Process: cytokinin-activated signaling pathway (GO:0009736);	Biological Process: regulation of flower development (GO:0009909);	Biological Process: regulation of seed germination (GO:0010029);	Biological Process: phloem or xylem histogenesis (GO:0010087);	Biological Process: leaf senescence (GO:0010150);	Biological Process: regulation of chlorophyll catabolic process (GO:0010271);	Cellular Component: integral component of membrane (GO:0016021);	Biological Process: cellular response to phosphate starvation (GO:0016036);	Biological Process: peptidyl-histidine phosphorylation (GO:0018106);	Biological Process: signal transduction by protein phosphorylation (GO:0023014);	Biological Process: negative regulation of iron ion transport (GO:0034757);	Biological Process: defense response to bacterium (GO:0042742);	Molecular Function: protein histidine kinase binding (GO:0043424);	Biological Process: regulation of meristem development (GO:0048509);	Biological Process: cellular response to cold (GO:0070417);	Biological Process: cellular response to abscisic acid stimulus (GO:0071215);	Biological Process: cellular response to sucrose stimulus (GO:0071329);	Biological Process: secondary growth (GO:0080117);
F01_transcript_31931	23	Biological Process: obsolete protein import into nucleus, docking (GO:0000059);	Biological Process: protein import into nucleus, translocation (GO:0000060);	Cellular Component: nuclear exosome (RNase complex) (GO:0000176);	Molecular Function: phosphoprotein phosphatase activity (GO:0004721);	Molecular Function: Ran guanyl-nucleotide exchange factor activity (GO:0005087);	Cellular Component: nuclear pore (GO:0005643);	Cellular Component: cytoplasm (GO:0005737);	Biological Process: protein dephosphorylation (GO:0006470);	Biological Process: NLS-bearing protein import into nucleus (GO:0006607);	Biological Process: ribosomal protein import into nucleus (GO:0006610);	Biological Process: protein targeting to membrane (GO:0006612);	Biological Process: phosphatidylcholine biosynthetic process (GO:0006656);	Molecular Function: nuclear localization sequence binding (GO:0008139);	Molecular Function: Ran GTPase binding (GO:0008536);	Molecular Function: protein transporter activity (GO:0008565);	Cellular Component: integral component of membrane (GO:0016021);	Cellular Component: nuclear membrane (GO:0031965);	Cellular Component: nuclear periphery (GO:0034399);	Biological Process: positive regulation of GTPase activity (GO:0043547);	Molecular Function: metal ion binding (GO:0046872);	Biological Process: nuclear pore complex assembly (GO:0051292);	Biological Process: regulation of protein desumoylation (GO:0060188);	Cellular Component: mitotic spindle midzone (GO:1990023);
F01_transcript_41696	23	Biological Process: regulation of transcription involved in G1/S transition of mitotic cell cycle (GO:0000083);	Biological Process: regulation of transcription involved in G2/M transition of mitotic cell cycle (GO:0000117);	Biological Process: replicative cell aging (GO:0001302);	Molecular Function: transcription coactivator activity (GO:0003713);	Molecular Function: transcription corepressor activity (GO:0003714);	Biological Process: transcription elongation from RNA polymerase II promoter (GO:0006368);	Biological Process: positive regulation of macroautophagy (GO:0016239);	Biological Process: negative regulation of transcription from RNA polymerase I promoter (GO:0016479);	Biological Process: regulation of DNA-dependent DNA replication initiation (GO:0030174);	Biological Process: negative regulation of chromatin silencing at telomere (GO:0031939);	Molecular Function: NAD-dependent histone deacetylase activity (H3-K14 specific) (GO:0032041);	Cellular Component: Rpd3S complex (GO:0032221);	Cellular Component: Rpd3L complex (GO:0033698);	Biological Process: chromatin organization involved in regulation of transcription (GO:0034401);	Biological Process: protein localization to nucleolar rDNA repeats (GO:0034503);	Biological Process: negative regulation of reciprocal meiotic recombination (GO:0045128);	Biological Process: positive regulation of transcription from RNA polymerase II promoter (GO:0045944);	Biological Process: negative regulation of transcription involved in meiotic cell cycle (GO:0051038);	Biological Process: negative regulation of chromatin silencing at silent mating-type cassette (GO:0061186);	Biological Process: negative regulation of chromatin silencing at rDNA (GO:0061188);	Biological Process: transfer RNA gene-mediated silencing (GO:0061587);	Biological Process: histone H3 deacetylation (GO:0070932);	Biological Process: histone H4 deacetylation (GO:0070933);
F01_transcript_46149	23	Cellular Component: nuclear chromatin (GO:0000790);	Molecular Function: RNA polymerase II core promoter proximal region sequence-specific DNA binding (GO:0000978);	Molecular Function: transcriptional activator activity, RNA polymerase II core promoter proximal region sequence-specific binding (GO:0001077);	Molecular Function: transcriptional repressor activity, RNA polymerase II core promoter proximal region sequence-specific binding (GO:0001078);	Molecular Function: RNA polymerase II repressing transcription factor binding (GO:0001103);	Molecular Function: RNA polymerase II transcription factor activity, sequence-specific transcription regulatory region DNA binding (GO:0001133);	Molecular Function: transcriptional repressor activity, RNA polymerase II transcription factor binding (GO:0001191);	Molecular Function: RNA binding (GO:0003723);	Cellular Component: cytosol (GO:0005829);	Biological Process: osmosensory signaling pathway (GO:0007231);	Molecular Function: recombination hotspot binding (GO:0010844);	Biological Process: activation of reciprocal meiotic recombination (GO:0010846);	Biological Process: nucleosome positioning (GO:0016584);	Biological Process: protein localization to nucleus (GO:0034504);	Biological Process: regulation of cAMP-mediated signaling (GO:0043949);	Biological Process: negative regulation of reciprocal meiotic recombination (GO:0045128);	Molecular Function: mitogen-activated protein kinase binding (GO:0051019);	Biological Process: stress-activated MAPK cascade (GO:0051403);	Biological Process: negative regulation of antisense RNA transcription (GO:0060195);	Biological Process: positive regulation of transcription from RNA polymerase II promoter in response to osmotic stress (GO:0061393);	Biological Process: negative regulation of transcription from RNA polymerase II promoter in response to oxidative stress (GO:0061417);	Biological Process: positive regulation of transcription from RNA polymerase II promoter in response to maltose (GO:1904765);	Cellular Component: atf1-pcr1 complex (GO:1990243);
F01_transcript_53092	23	Molecular Function: phosphorelay sensor kinase activity (GO:0000155);	Biological Process: phosphorelay signal transduction system (GO:0000160);	Cellular Component: intracellular (GO:0005622);	Cellular Component: plasma membrane (GO:0005886);	Biological Process: response to osmotic stress (GO:0006970);	Biological Process: cytokinin-activated signaling pathway (GO:0009736);	Biological Process: regulation of flower development (GO:0009909);	Biological Process: regulation of seed germination (GO:0010029);	Biological Process: phloem or xylem histogenesis (GO:0010087);	Biological Process: leaf senescence (GO:0010150);	Biological Process: regulation of chlorophyll catabolic process (GO:0010271);	Cellular Component: integral component of membrane (GO:0016021);	Biological Process: cellular response to phosphate starvation (GO:0016036);	Biological Process: peptidyl-histidine phosphorylation (GO:0018106);	Biological Process: signal transduction by protein phosphorylation (GO:0023014);	Biological Process: negative regulation of iron ion transport (GO:0034757);	Biological Process: defense response to bacterium (GO:0042742);	Molecular Function: protein histidine kinase binding (GO:0043424);	Biological Process: regulation of meristem development (GO:0048509);	Biological Process: cellular response to cold (GO:0070417);	Biological Process: cellular response to abscisic acid stimulus (GO:0071215);	Biological Process: cellular response to sucrose stimulus (GO:0071329);	Biological Process: secondary growth (GO:0080117);
F01_transcript_59663	23	Biological Process: obsolete protein import into nucleus, docking (GO:0000059);	Biological Process: protein import into nucleus, translocation (GO:0000060);	Cellular Component: nuclear exosome (RNase complex) (GO:0000176);	Molecular Function: phosphoprotein phosphatase activity (GO:0004721);	Molecular Function: Ran guanyl-nucleotide exchange factor activity (GO:0005087);	Cellular Component: nuclear pore (GO:0005643);	Cellular Component: cytoplasm (GO:0005737);	Biological Process: protein dephosphorylation (GO:0006470);	Biological Process: NLS-bearing protein import into nucleus (GO:0006607);	Biological Process: ribosomal protein import into nucleus (GO:0006610);	Biological Process: protein targeting to membrane (GO:0006612);	Biological Process: phosphatidylcholine biosynthetic process (GO:0006656);	Molecular Function: nuclear localization sequence binding (GO:0008139);	Molecular Function: Ran GTPase binding (GO:0008536);	Molecular Function: protein transporter activity (GO:0008565);	Cellular Component: integral component of membrane (GO:0016021);	Cellular Component: nuclear membrane (GO:0031965);	Cellular Component: nuclear periphery (GO:0034399);	Biological Process: positive regulation of GTPase activity (GO:0043547);	Molecular Function: metal ion binding (GO:0046872);	Biological Process: nuclear pore complex assembly (GO:0051292);	Biological Process: regulation of protein desumoylation (GO:0060188);	Cellular Component: mitotic spindle midzone (GO:1990023);
F01_transcript_16236	22	Molecular Function: peroxidase activity (GO:0004601);	Molecular Function: copper ion binding (GO:0005507);	Molecular Function: calcium ion binding (GO:0005509);	Molecular Function: ATP binding (GO:0005524);	Molecular Function: calcium-dependent phospholipid binding (GO:0005544);	Cellular Component: cell wall (GO:0005618);	Cellular Component: mitochondrion (GO:0005739);	Cellular Component: vacuolar membrane (GO:0005774);	Cellular Component: cytosol (GO:0005829);	Cellular Component: plasma membrane (GO:0005886);	Biological Process: response to osmotic stress (GO:0006970);	Molecular Function: zinc ion binding (GO:0008270);	Cellular Component: plasmodesma (GO:0009506);	Cellular Component: chloroplast stroma (GO:0009570);	Cellular Component: thylakoid (GO:0009579);	Biological Process: response to abscisic acid (GO:0009737);	Molecular Function: protein homodimerization activity (GO:0042803);	Cellular Component: apoplast (GO:0048046);	Biological Process: oxidation-reduction process (GO:0055114);	Biological Process: calcium ion transmembrane transport (GO:0070588);	Biological Process: potassium ion export (GO:0071435);	Biological Process: cellular oxidant detoxification (GO:0098869);
F01_transcript_54792	22	Molecular Function: magnesium ion binding (GO:0000287);	Molecular Function: inositol-1,4-bisphosphate 1-phosphatase activity (GO:0004441);	Cellular Component: nucleus (GO:0005634);	Cellular Component: mitochondrion (GO:0005739);	Cellular Component: cytosol (GO:0005829);	Biological Process: sulfur compound metabolic process (GO:0006790);	Molecular Function: 3'(2'),5'-bisphosphate nucleotidase activity (GO:0008441);	Biological Process: response to water deprivation (GO:0009414);	Cellular Component: chloroplast stroma (GO:0009570);	Biological Process: abscisic acid-activated signaling pathway (GO:0009738);	Biological Process: negative regulation of signal transduction (GO:0009968);	Biological Process: miRNA catabolic process (GO:0010587);	Biological Process: dephosphorylation (GO:0016311);	Biological Process: response to cation stress (GO:0043157);	Biological Process: negative regulation of transcription, DNA-templated (GO:0045892);	Biological Process: phosphatidylinositol phosphorylation (GO:0046854);	Biological Process: phosphatidylinositol-mediated signaling (GO:0048015);	Biological Process: photoperiodism, flowering (GO:0048573);	Biological Process: response to freezing (GO:0050826);	Biological Process: positive regulation of unidimensional cell growth (GO:0051512);	Biological Process: detection of oxidative stress (GO:0070994);	Biological Process: regulation of jasmonic acid biosynthetic process (GO:0080141);
F01_transcript_29183	21	Biological Process: activation of MAPKK activity (GO:0000186);	Biological Process: defense response to oomycetes (GO:0002229);	Molecular Function: MAP kinase kinase kinase activity (GO:0004709);	Molecular Function: protein tyrosine kinase activity (GO:0004713);	Molecular Function: ATP binding (GO:0005524);	Cellular Component: nucleus (GO:0005634);	Cellular Component: mitochondrion (GO:0005739);	Cellular Component: early endosome (GO:0005769);	Cellular Component: endoplasmic reticulum (GO:0005783);	Cellular Component: trans-Golgi network (GO:0005802);	Cellular Component: cytosol (GO:0005829);	Biological Process: cell death (GO:0008219);	Biological Process: response to water deprivation (GO:0009414);	Cellular Component: plastid (GO:0009536);	Biological Process: response to ethylene (GO:0009723);	Biological Process: negative regulation of abscisic acid-activated signaling pathway (GO:0009788);	Cellular Component: trans-Golgi network transport vesicle membrane (GO:0012510);	Biological Process: protein autophosphorylation (GO:0046777);	Biological Process: regulation of defense response to fungus (GO:1900150);	Biological Process: regulation of defense response to bacterium (GO:1900424);	Biological Process: regulation of salicylic acid mediated signaling pathway (GO:2000031);
F01_transcript_38620	21	Molecular Function: phosphorelay sensor kinase activity (GO:0000155);	Biological Process: phosphorelay signal transduction system (GO:0000160);	Cellular Component: cytoplasm (GO:0005737);	Biological Process: regulation of transcription, DNA-templated (GO:0006355);	Biological Process: detection of visible light (GO:0009584);	Biological Process: red, far-red light phototransduction (GO:0009585);	Biological Process: gravitropism (GO:0009630);	Biological Process: phototropism (GO:0009638);	Biological Process: photomorphogenesis (GO:0009640);	Biological Process: far-red light signaling pathway (GO:0010018);	Biological Process: red light signaling pathway (GO:0010161);	Biological Process: response to continuous far red light stimulus by the high-irradiance response system (GO:0010201);	Biological Process: response to very low fluence red light stimulus (GO:0010203);	Cellular Component: nuclear body (GO:0016604);	Biological Process: protein-tetrapyrrole linkage (GO:0017006);	Biological Process: negative regulation of translation (GO:0017148);	Biological Process: protein-chromophore linkage (GO:0018298);	Biological Process: signal transduction by protein phosphorylation (GO:0023014);	Molecular Function: far-red light photoreceptor activity (GO:0031516);	Molecular Function: protein homodimerization activity (GO:0042803);	Biological Process: response to arsenic-containing substance (GO:0046685);
F01_transcript_38676	21	Molecular Function: phosphorelay sensor kinase activity (GO:0000155);	Biological Process: phosphorelay signal transduction system (GO:0000160);	Cellular Component: cytoplasm (GO:0005737);	Biological Process: regulation of transcription, DNA-templated (GO:0006355);	Biological Process: detection of visible light (GO:0009584);	Biological Process: red, far-red light phototransduction (GO:0009585);	Biological Process: gravitropism (GO:0009630);	Biological Process: phototropism (GO:0009638);	Biological Process: photomorphogenesis (GO:0009640);	Biological Process: far-red light signaling pathway (GO:0010018);	Biological Process: red light signaling pathway (GO:0010161);	Biological Process: response to continuous far red light stimulus by the high-irradiance response system (GO:0010201);	Biological Process: response to very low fluence red light stimulus (GO:0010203);	Cellular Component: nuclear body (GO:0016604);	Biological Process: protein-tetrapyrrole linkage (GO:0017006);	Biological Process: negative regulation of translation (GO:0017148);	Biological Process: protein-chromophore linkage (GO:0018298);	Biological Process: signal transduction by protein phosphorylation (GO:0023014);	Molecular Function: far-red light photoreceptor activity (GO:0031516);	Molecular Function: protein homodimerization activity (GO:0042803);	Biological Process: response to arsenic-containing substance (GO:0046685);
F01_transcript_40208	21	Biological Process: microtubule bundle formation (GO:0001578);	Molecular Function: protein serine/threonine kinase activity (GO:0004674);	Molecular Function: growth hormone receptor activity (GO:0004903);	Molecular Function: steroid binding (GO:0005496);	Molecular Function: ATP binding (GO:0005524);	Cellular Component: endosome (GO:0005768);	Cellular Component: plasma membrane (GO:0005886);	Biological Process: protein phosphorylation (GO:0006468);	Biological Process: skotomorphogenesis (GO:0009647);	Biological Process: detection of brassinosteroid stimulus (GO:0009729);	Biological Process: brassinosteroid mediated signaling pathway (GO:0009742);	Biological Process: positive regulation of flower development (GO:0009911);	Biological Process: response to UV-B (GO:0010224);	Biological Process: pollen exine formation (GO:0010584);	Cellular Component: integral component of membrane (GO:0016021);	Molecular Function: protein homodimerization activity (GO:0042803);	Molecular Function: protein heterodimerization activity (GO:0046982);	Biological Process: leaf development (GO:0048366);	Biological Process: anther wall tapetum cell differentiation (GO:0048657);	Biological Process: negative regulation of cell death (GO:0060548);	Biological Process: regulation of seedling development (GO:1900140);
F01_transcript_423	21	Molecular Function: phosphorelay sensor kinase activity (GO:0000155);	Biological Process: phosphorelay signal transduction system (GO:0000160);	Cellular Component: cytoplasm (GO:0005737);	Biological Process: regulation of transcription, DNA-templated (GO:0006355);	Biological Process: detection of visible light (GO:0009584);	Biological Process: red, far-red light phototransduction (GO:0009585);	Biological Process: gravitropism (GO:0009630);	Biological Process: phototropism (GO:0009638);	Biological Process: photomorphogenesis (GO:0009640);	Biological Process: far-red light signaling pathway (GO:0010018);	Biological Process: red light signaling pathway (GO:0010161);	Biological Process: response to continuous far red light stimulus by the high-irradiance response system (GO:0010201);	Biological Process: response to very low fluence red light stimulus (GO:0010203);	Cellular Component: nuclear body (GO:0016604);	Biological Process: protein-tetrapyrrole linkage (GO:0017006);	Biological Process: negative regulation of translation (GO:0017148);	Biological Process: protein-chromophore linkage (GO:0018298);	Biological Process: signal transduction by protein phosphorylation (GO:0023014);	Molecular Function: far-red light photoreceptor activity (GO:0031516);	Molecular Function: protein homodimerization activity (GO:0042803);	Biological Process: response to arsenic-containing substance (GO:0046685);
F01_transcript_457	21	Molecular Function: phosphorelay sensor kinase activity (GO:0000155);	Biological Process: phosphorelay signal transduction system (GO:0000160);	Cellular Component: intracellular (GO:0005622);	Biological Process: response to osmotic stress (GO:0006970);	Biological Process: regulation of flower development (GO:0009909);	Biological Process: regulation of seed germination (GO:0010029);	Biological Process: phloem or xylem histogenesis (GO:0010087);	Biological Process: leaf senescence (GO:0010150);	Biological Process: regulation of chlorophyll catabolic process (GO:0010271);	Cellular Component: integral component of membrane (GO:0016021);	Biological Process: cellular response to phosphate starvation (GO:0016036);	Biological Process: peptidyl-histidine phosphorylation (GO:0018106);	Biological Process: signal transduction by protein phosphorylation (GO:0023014);	Biological Process: negative regulation of iron ion transport (GO:0034757);	Biological Process: defense response to bacterium (GO:0042742);	Molecular Function: protein histidine kinase binding (GO:0043424);	Biological Process: regulation of meristem development (GO:0048509);	Biological Process: cellular response to cold (GO:0070417);	Biological Process: cellular response to abscisic acid stimulus (GO:0071215);	Biological Process: cellular response to sucrose stimulus (GO:0071329);	Biological Process: secondary growth (GO:0080117);
F01_transcript_45760	21	Molecular Function: phosphorelay sensor kinase activity (GO:0000155);	Biological Process: phosphorelay signal transduction system (GO:0000160);	Cellular Component: cytoplasm (GO:0005737);	Biological Process: regulation of transcription, DNA-templated (GO:0006355);	Biological Process: detection of visible light (GO:0009584);	Biological Process: red, far-red light phototransduction (GO:0009585);	Biological Process: gravitropism (GO:0009630);	Biological Process: phototropism (GO:0009638);	Biological Process: photomorphogenesis (GO:0009640);	Biological Process: far-red light signaling pathway (GO:0010018);	Biological Process: red light signaling pathway (GO:0010161);	Biological Process: response to continuous far red light stimulus by the high-irradiance response system (GO:0010201);	Biological Process: response to very low fluence red light stimulus (GO:0010203);	Cellular Component: nuclear body (GO:0016604);	Biological Process: protein-tetrapyrrole linkage (GO:0017006);	Biological Process: negative regulation of translation (GO:0017148);	Biological Process: protein-chromophore linkage (GO:0018298);	Biological Process: signal transduction by protein phosphorylation (GO:0023014);	Molecular Function: far-red light photoreceptor activity (GO:0031516);	Molecular Function: protein homodimerization activity (GO:0042803);	Biological Process: response to arsenic-containing substance (GO:0046685);
F01_transcript_50837	21	Molecular Function: phosphorelay sensor kinase activity (GO:0000155);	Biological Process: phosphorelay signal transduction system (GO:0000160);	Cellular Component: intracellular (GO:0005622);	Biological Process: response to osmotic stress (GO:0006970);	Biological Process: regulation of flower development (GO:0009909);	Biological Process: regulation of seed germination (GO:0010029);	Biological Process: phloem or xylem histogenesis (GO:0010087);	Biological Process: leaf senescence (GO:0010150);	Biological Process: regulation of chlorophyll catabolic process (GO:0010271);	Cellular Component: integral component of membrane (GO:0016021);	Biological Process: cellular response to phosphate starvation (GO:0016036);	Biological Process: peptidyl-histidine phosphorylation (GO:0018106);	Biological Process: signal transduction by protein phosphorylation (GO:0023014);	Biological Process: negative regulation of iron ion transport (GO:0034757);	Biological Process: defense response to bacterium (GO:0042742);	Molecular Function: protein histidine kinase binding (GO:0043424);	Biological Process: regulation of meristem development (GO:0048509);	Biological Process: cellular response to cold (GO:0070417);	Biological Process: cellular response to abscisic acid stimulus (GO:0071215);	Biological Process: cellular response to sucrose stimulus (GO:0071329);	Biological Process: secondary growth (GO:0080117);
F01_transcript_51020	21	Molecular Function: phosphorelay sensor kinase activity (GO:0000155);	Biological Process: phosphorelay signal transduction system (GO:0000160);	Cellular Component: cytoplasm (GO:0005737);	Biological Process: regulation of transcription, DNA-templated (GO:0006355);	Biological Process: detection of visible light (GO:0009584);	Biological Process: red, far-red light phototransduction (GO:0009585);	Biological Process: gravitropism (GO:0009630);	Biological Process: phototropism (GO:0009638);	Biological Process: photomorphogenesis (GO:0009640);	Biological Process: far-red light signaling pathway (GO:0010018);	Biological Process: red light signaling pathway (GO:0010161);	Biological Process: response to continuous far red light stimulus by the high-irradiance response system (GO:0010201);	Biological Process: response to very low fluence red light stimulus (GO:0010203);	Cellular Component: nuclear body (GO:0016604);	Biological Process: protein-tetrapyrrole linkage (GO:0017006);	Biological Process: negative regulation of translation (GO:0017148);	Biological Process: protein-chromophore linkage (GO:0018298);	Biological Process: signal transduction by protein phosphorylation (GO:0023014);	Molecular Function: far-red light photoreceptor activity (GO:0031516);	Molecular Function: protein homodimerization activity (GO:0042803);	Biological Process: response to arsenic-containing substance (GO:0046685);
F01_transcript_52041	21	Molecular Function: phosphorelay sensor kinase activity (GO:0000155);	Biological Process: phosphorelay signal transduction system (GO:0000160);	Cellular Component: intracellular (GO:0005622);	Cellular Component: plasma membrane (GO:0005886);	Biological Process: response to osmotic stress (GO:0006970);	Biological Process: response to toxic substance (GO:0009636);	Biological Process: cytokinin-activated signaling pathway (GO:0009736);	Biological Process: regulation of flower development (GO:0009909);	Biological Process: regulation of seed germination (GO:0010029);	Biological Process: phloem or xylem histogenesis (GO:0010087);	Biological Process: regulation of chlorophyll catabolic process (GO:0010271);	Cellular Component: integral component of membrane (GO:0016021);	Biological Process: peptidyl-histidine phosphorylation (GO:0018106);	Biological Process: signal transduction by protein phosphorylation (GO:0023014);	Biological Process: negative regulation of iron ion transport (GO:0034757);	Molecular Function: identical protein binding (GO:0042802);	Molecular Function: protein histidine kinase binding (GO:0043424);	Biological Process: regulation of meristem development (GO:0048509);	Biological Process: cellular response to cold (GO:0070417);	Biological Process: cellular response to abscisic acid stimulus (GO:0071215);	Biological Process: secondary growth (GO:0080117);
F01_transcript_54260	21	Molecular Function: phosphorelay sensor kinase activity (GO:0000155);	Biological Process: phosphorelay signal transduction system (GO:0000160);	Cellular Component: cytoplasm (GO:0005737);	Biological Process: regulation of transcription, DNA-templated (GO:0006355);	Biological Process: detection of visible light (GO:0009584);	Biological Process: red, far-red light phototransduction (GO:0009585);	Biological Process: gravitropism (GO:0009630);	Biological Process: phototropism (GO:0009638);	Biological Process: photomorphogenesis (GO:0009640);	Biological Process: far-red light signaling pathway (GO:0010018);	Biological Process: red light signaling pathway (GO:0010161);	Biological Process: response to continuous far red light stimulus by the high-irradiance response system (GO:0010201);	Biological Process: response to very low fluence red light stimulus (GO:0010203);	Cellular Component: nuclear body (GO:0016604);	Biological Process: protein-tetrapyrrole linkage (GO:0017006);	Biological Process: negative regulation of translation (GO:0017148);	Biological Process: protein-chromophore linkage (GO:0018298);	Biological Process: signal transduction by protein phosphorylation (GO:0023014);	Molecular Function: far-red light photoreceptor activity (GO:0031516);	Molecular Function: protein homodimerization activity (GO:0042803);	Biological Process: response to arsenic-containing substance (GO:0046685);
F01_transcript_57134	21	Molecular Function: phosphorelay sensor kinase activity (GO:0000155);	Biological Process: phosphorelay signal transduction system (GO:0000160);	Cellular Component: intracellular (GO:0005622);	Biological Process: response to osmotic stress (GO:0006970);	Biological Process: regulation of flower development (GO:0009909);	Biological Process: regulation of seed germination (GO:0010029);	Biological Process: phloem or xylem histogenesis (GO:0010087);	Biological Process: leaf senescence (GO:0010150);	Biological Process: regulation of chlorophyll catabolic process (GO:0010271);	Cellular Component: integral component of membrane (GO:0016021);	Biological Process: cellular response to phosphate starvation (GO:0016036);	Biological Process: peptidyl-histidine phosphorylation (GO:0018106);	Biological Process: signal transduction by protein phosphorylation (GO:0023014);	Biological Process: negative regulation of iron ion transport (GO:0034757);	Biological Process: defense response to bacterium (GO:0042742);	Molecular Function: protein histidine kinase binding (GO:0043424);	Biological Process: regulation of meristem development (GO:0048509);	Biological Process: cellular response to cold (GO:0070417);	Biological Process: cellular response to abscisic acid stimulus (GO:0071215);	Biological Process: cellular response to sucrose stimulus (GO:0071329);	Biological Process: secondary growth (GO:0080117);
F01_transcript_58489	21	Molecular Function: phosphorelay sensor kinase activity (GO:0000155);	Biological Process: phosphorelay signal transduction system (GO:0000160);	Cellular Component: cytoplasm (GO:0005737);	Biological Process: regulation of transcription, DNA-templated (GO:0006355);	Biological Process: detection of visible light (GO:0009584);	Biological Process: red, far-red light phototransduction (GO:0009585);	Biological Process: gravitropism (GO:0009630);	Biological Process: phototropism (GO:0009638);	Biological Process: photomorphogenesis (GO:0009640);	Biological Process: far-red light signaling pathway (GO:0010018);	Biological Process: red light signaling pathway (GO:0010161);	Biological Process: response to continuous far red light stimulus by the high-irradiance response system (GO:0010201);	Biological Process: response to very low fluence red light stimulus (GO:0010203);	Cellular Component: nuclear body (GO:0016604);	Biological Process: protein-tetrapyrrole linkage (GO:0017006);	Biological Process: negative regulation of translation (GO:0017148);	Biological Process: protein-chromophore linkage (GO:0018298);	Biological Process: signal transduction by protein phosphorylation (GO:0023014);	Molecular Function: far-red light photoreceptor activity (GO:0031516);	Molecular Function: protein homodimerization activity (GO:0042803);	Biological Process: response to arsenic-containing substance (GO:0046685);
F01_transcript_682	21	Molecular Function: phosphorelay sensor kinase activity (GO:0000155);	Biological Process: phosphorelay signal transduction system (GO:0000160);	Cellular Component: cytoplasm (GO:0005737);	Biological Process: regulation of transcription, DNA-templated (GO:0006355);	Biological Process: detection of visible light (GO:0009584);	Biological Process: red, far-red light phototransduction (GO:0009585);	Biological Process: gravitropism (GO:0009630);	Biological Process: phototropism (GO:0009638);	Biological Process: photomorphogenesis (GO:0009640);	Biological Process: far-red light signaling pathway (GO:0010018);	Biological Process: red light signaling pathway (GO:0010161);	Biological Process: response to continuous far red light stimulus by the high-irradiance response system (GO:0010201);	Biological Process: response to very low fluence red light stimulus (GO:0010203);	Cellular Component: nuclear body (GO:0016604);	Biological Process: protein-tetrapyrrole linkage (GO:0017006);	Biological Process: negative regulation of translation (GO:0017148);	Biological Process: protein-chromophore linkage (GO:0018298);	Biological Process: signal transduction by protein phosphorylation (GO:0023014);	Molecular Function: far-red light photoreceptor activity (GO:0031516);	Molecular Function: protein homodimerization activity (GO:0042803);	Biological Process: response to arsenic-containing substance (GO:0046685);
F01_transcript_693	21	Molecular Function: phosphorelay sensor kinase activity (GO:0000155);	Biological Process: phosphorelay signal transduction system (GO:0000160);	Cellular Component: cytoplasm (GO:0005737);	Biological Process: regulation of transcription, DNA-templated (GO:0006355);	Biological Process: detection of visible light (GO:0009584);	Biological Process: red, far-red light phototransduction (GO:0009585);	Biological Process: gravitropism (GO:0009630);	Biological Process: phototropism (GO:0009638);	Biological Process: photomorphogenesis (GO:0009640);	Biological Process: far-red light signaling pathway (GO:0010018);	Biological Process: red light signaling pathway (GO:0010161);	Biological Process: response to continuous far red light stimulus by the high-irradiance response system (GO:0010201);	Biological Process: response to very low fluence red light stimulus (GO:0010203);	Cellular Component: nuclear body (GO:0016604);	Biological Process: protein-tetrapyrrole linkage (GO:0017006);	Biological Process: negative regulation of translation (GO:0017148);	Biological Process: protein-chromophore linkage (GO:0018298);	Biological Process: signal transduction by protein phosphorylation (GO:0023014);	Molecular Function: far-red light photoreceptor activity (GO:0031516);	Molecular Function: protein homodimerization activity (GO:0042803);	Biological Process: response to arsenic-containing substance (GO:0046685);
F01_transcript_882	21	Molecular Function: phosphorelay sensor kinase activity (GO:0000155);	Biological Process: phosphorelay signal transduction system (GO:0000160);	Cellular Component: cytoplasm (GO:0005737);	Biological Process: regulation of transcription, DNA-templated (GO:0006355);	Biological Process: detection of visible light (GO:0009584);	Biological Process: red, far-red light phototransduction (GO:0009585);	Biological Process: gravitropism (GO:0009630);	Biological Process: phototropism (GO:0009638);	Biological Process: photomorphogenesis (GO:0009640);	Biological Process: far-red light signaling pathway (GO:0010018);	Biological Process: red light signaling pathway (GO:0010161);	Biological Process: response to continuous far red light stimulus by the high-irradiance response system (GO:0010201);	Biological Process: response to very low fluence red light stimulus (GO:0010203);	Cellular Component: nuclear body (GO:0016604);	Biological Process: protein-tetrapyrrole linkage (GO:0017006);	Biological Process: negative regulation of translation (GO:0017148);	Biological Process: protein-chromophore linkage (GO:0018298);	Biological Process: signal transduction by protein phosphorylation (GO:0023014);	Molecular Function: far-red light photoreceptor activity (GO:0031516);	Molecular Function: protein homodimerization activity (GO:0042803);	Biological Process: response to arsenic-containing substance (GO:0046685);
F01_transcript_1016	20	Biological Process: microtubule bundle formation (GO:0001578);	Molecular Function: protein serine/threonine kinase activity (GO:0004674);	Molecular Function: steroid binding (GO:0005496);	Molecular Function: ATP binding (GO:0005524);	Cellular Component: endosome (GO:0005768);	Cellular Component: plasma membrane (GO:0005886);	Biological Process: protein phosphorylation (GO:0006468);	Biological Process: skotomorphogenesis (GO:0009647);	Biological Process: detection of brassinosteroid stimulus (GO:0009729);	Biological Process: brassinosteroid mediated signaling pathway (GO:0009742);	Biological Process: positive regulation of flower development (GO:0009911);	Biological Process: response to UV-B (GO:0010224);	Biological Process: pollen exine formation (GO:0010584);	Cellular Component: integral component of membrane (GO:0016021);	Molecular Function: protein homodimerization activity (GO:0042803);	Molecular Function: protein heterodimerization activity (GO:0046982);	Biological Process: leaf development (GO:0048366);	Biological Process: anther wall tapetum cell differentiation (GO:0048657);	Biological Process: negative regulation of cell death (GO:0060548);	Biological Process: regulation of seedling development (GO:1900140);
F01_transcript_12250	20	Molecular Function: signal transducer activity (GO:0004871);	Molecular Function: protein binding (GO:0005515);	Cellular Component: endoplasmic reticulum (GO:0005783);	Cellular Component: heterotrimeric G-protein complex (GO:0005834);	Biological Process: proteolysis (GO:0006508);	Biological Process: G-protein coupled receptor signaling pathway (GO:0007186);	Molecular Function: metallopeptidase activity (GO:0008237);	Molecular Function: zinc ion binding (GO:0008270);	Biological Process: response to ethylene (GO:0009723);	Biological Process: negative regulation of abscisic acid-activated signaling pathway (GO:0009788);	Biological Process: defense response to fungus, incompatible interaction (GO:0009817);	Biological Process: jasmonic acid mediated signaling pathway (GO:0009867);	Biological Process: animal organ morphogenesis (GO:0009887);	Biological Process: response to extracellular stimulus (GO:0009991);	Biological Process: fruit development (GO:0010154);	Biological Process: endoplasmic reticulum unfolded protein response (GO:0030968);	Biological Process: lateral root development (GO:0048527);	Biological Process: reactive oxygen species metabolic process (GO:0072593);	Cellular Component: Cul4-RING E3 ubiquitin ligase complex (GO:0080008);	Biological Process: regulation of root development (GO:2000280);
F01_transcript_12253	20	Molecular Function: GTPase activity (GO:0003924);	Molecular Function: phospholipase activity (GO:0004620);	Molecular Function: triglyceride lipase activity (GO:0004806);	Molecular Function: binding (GO:0005488);	Cellular Component: extracellular space (GO:0005615);	Cellular Component: nucleus (GO:0005634);	Cellular Component: mitochondrial matrix (GO:0005759);	Cellular Component: plasma membrane (GO:0005886);	Biological Process: cellular protein modification process (GO:0006464);	Biological Process: glycine catabolic process (GO:0006546);	Biological Process: signal transduction (GO:0007165);	Biological Process: lipoate biosynthetic process (GO:0009107);	Biological Process: photomorphogenesis (GO:0009640);	Biological Process: pollen tube guidance (GO:0010183);	Biological Process: lipid catabolic process (GO:0016042);	Molecular Function: kinase activity (GO:0016301);	Molecular Function: lipoate synthase activity (GO:0016992);	Biological Process: circadian regulation of gene expression (GO:0032922);	Molecular Function: galactolipase activity (GO:0047714);	Cellular Component: pollen tube tip (GO:0090404);
F01_transcript_1389	20	Biological Process: regulation of cell growth (GO:0001558);	Biological Process: vasculature development (GO:0001944);	Molecular Function: protein serine/threonine kinase activity (GO:0004674);	Molecular Function: ATP binding (GO:0005524);	Cellular Component: mitochondrion (GO:0005739);	Biological Process: protein phosphorylation (GO:0006468);	Biological Process: plant-type cell wall organization (GO:0009664);	Biological Process: polarity specification of adaxial/abaxial axis (GO:0009944);	Biological Process: leaf morphogenesis (GO:0009965);	Biological Process: stomatal complex morphogenesis (GO:0010103);	Biological Process: transpiration (GO:0010148);	Cellular Component: integral component of membrane (GO:0016021);	Biological Process: regulation of cell adhesion (GO:0030155);	Molecular Function: 2-alkenal reductase [NAD(P)] activity (GO:0032440);	Biological Process: defense response to bacterium (GO:0042742);	Biological Process: inflorescence morphogenesis (GO:0048281);	Biological Process: defense response to fungus (GO:0050832);	Biological Process: regulation of cell division (GO:0051302);	Biological Process: oxidation-reduction process (GO:0055114);	Biological Process: regulation of organ morphogenesis (GO:2000027);
F01_transcript_1679	20	Biological Process: regulation of cell growth (GO:0001558);	Biological Process: vasculature development (GO:0001944);	Molecular Function: protein serine/threonine kinase activity (GO:0004674);	Molecular Function: ATP binding (GO:0005524);	Cellular Component: mitochondrion (GO:0005739);	Biological Process: protein phosphorylation (GO:0006468);	Biological Process: plant-type cell wall organization (GO:0009664);	Biological Process: polarity specification of adaxial/abaxial axis (GO:0009944);	Biological Process: leaf morphogenesis (GO:0009965);	Biological Process: stomatal complex morphogenesis (GO:0010103);	Biological Process: transpiration (GO:0010148);	Cellular Component: integral component of membrane (GO:0016021);	Biological Process: regulation of cell adhesion (GO:0030155);	Molecular Function: 2-alkenal reductase [NAD(P)] activity (GO:0032440);	Biological Process: defense response to bacterium (GO:0042742);	Biological Process: inflorescence morphogenesis (GO:0048281);	Biological Process: defense response to fungus (GO:0050832);	Biological Process: regulation of cell division (GO:0051302);	Biological Process: oxidation-reduction process (GO:0055114);	Biological Process: regulation of organ morphogenesis (GO:2000027);
F01_transcript_20084	20	Biological Process: regulation of cell growth (GO:0001558);	Biological Process: vasculature development (GO:0001944);	Molecular Function: protein serine/threonine kinase activity (GO:0004674);	Molecular Function: ATP binding (GO:0005524);	Cellular Component: mitochondrion (GO:0005739);	Biological Process: protein phosphorylation (GO:0006468);	Biological Process: plant-type cell wall organization (GO:0009664);	Biological Process: polarity specification of adaxial/abaxial axis (GO:0009944);	Biological Process: leaf morphogenesis (GO:0009965);	Biological Process: stomatal complex morphogenesis (GO:0010103);	Biological Process: transpiration (GO:0010148);	Cellular Component: integral component of membrane (GO:0016021);	Biological Process: regulation of cell adhesion (GO:0030155);	Molecular Function: 2-alkenal reductase [NAD(P)] activity (GO:0032440);	Biological Process: defense response to bacterium (GO:0042742);	Biological Process: inflorescence morphogenesis (GO:0048281);	Biological Process: defense response to fungus (GO:0050832);	Biological Process: regulation of cell division (GO:0051302);	Biological Process: oxidation-reduction process (GO:0055114);	Biological Process: regulation of organ morphogenesis (GO:2000027);
F01_transcript_25866	20	Biological Process: regulation of cell growth (GO:0001558);	Biological Process: vasculature development (GO:0001944);	Molecular Function: protein serine/threonine kinase activity (GO:0004674);	Molecular Function: ATP binding (GO:0005524);	Cellular Component: mitochondrion (GO:0005739);	Biological Process: protein phosphorylation (GO:0006468);	Biological Process: plant-type cell wall organization (GO:0009664);	Biological Process: polarity specification of adaxial/abaxial axis (GO:0009944);	Biological Process: leaf morphogenesis (GO:0009965);	Biological Process: stomatal complex morphogenesis (GO:0010103);	Biological Process: transpiration (GO:0010148);	Cellular Component: integral component of membrane (GO:0016021);	Biological Process: regulation of cell adhesion (GO:0030155);	Molecular Function: 2-alkenal reductase [NAD(P)] activity (GO:0032440);	Biological Process: defense response to bacterium (GO:0042742);	Biological Process: inflorescence morphogenesis (GO:0048281);	Biological Process: defense response to fungus (GO:0050832);	Biological Process: regulation of cell division (GO:0051302);	Biological Process: oxidation-reduction process (GO:0055114);	Biological Process: regulation of organ morphogenesis (GO:2000027);
F01_transcript_30984	20	Biological Process: double-strand break repair via break-induced replication (GO:0000727);	Cellular Component: chromosome, telomeric region (GO:0000781);	Cellular Component: nuclear chromatin (GO:0000790);	Molecular Function: DNA helicase activity (GO:0003678);	Molecular Function: chromatin binding (GO:0003682);	Molecular Function: DNA replication origin binding (GO:0003688);	Molecular Function: ATP binding (GO:0005524);	Cellular Component: nuclear pre-replicative complex (GO:0005656);	Cellular Component: cytosol (GO:0005829);	Biological Process: pre-replicative complex assembly involved in nuclear cell cycle DNA replication (GO:0006267);	Biological Process: DNA replication initiation (GO:0006270);	Biological Process: DNA strand elongation involved in DNA replication (GO:0006271);	Biological Process: chromatin silencing at telomere (GO:0006348);	Molecular Function: ATPase activity (GO:0016887);	Biological Process: chromatin silencing at silent mating-type cassette (GO:0030466);	Cellular Component: DNA replication preinitiation complex (GO:0031261);	Cellular Component: replication fork protection complex (GO:0031298);	Biological Process: DNA duplex unwinding (GO:0032508);	Cellular Component: MCM complex (GO:0042555);	Biological Process: negative regulation of helicase activity (GO:0051097);
F01_transcript_32149	20	Biological Process: microtubule bundle formation (GO:0001578);	Molecular Function: protein serine/threonine kinase activity (GO:0004674);	Molecular Function: steroid binding (GO:0005496);	Molecular Function: ATP binding (GO:0005524);	Cellular Component: endosome (GO:0005768);	Cellular Component: plasma membrane (GO:0005886);	Biological Process: protein phosphorylation (GO:0006468);	Biological Process: skotomorphogenesis (GO:0009647);	Biological Process: detection of brassinosteroid stimulus (GO:0009729);	Biological Process: brassinosteroid mediated signaling pathway (GO:0009742);	Biological Process: positive regulation of flower development (GO:0009911);	Biological Process: response to UV-B (GO:0010224);	Biological Process: pollen exine formation (GO:0010584);	Cellular Component: integral component of membrane (GO:0016021);	Molecular Function: protein homodimerization activity (GO:0042803);	Molecular Function: protein heterodimerization activity (GO:0046982);	Biological Process: leaf development (GO:0048366);	Biological Process: anther wall tapetum cell differentiation (GO:0048657);	Biological Process: negative regulation of cell death (GO:0060548);	Biological Process: regulation of seedling development (GO:1900140);
F01_transcript_11817	19	Molecular Function: ornithine-oxo-acid transaminase activity (GO:0004587);	Cellular Component: mitochondrial matrix (GO:0005759);	Biological Process: ornithine catabolic process (GO:0006593);	Biological Process: response to oxidative stress (GO:0006979);	Molecular Function: zinc ion binding (GO:0008270);	Biological Process: response to heat (GO:0009408);	Biological Process: response to flooding (GO:0009413);	Biological Process: response to water deprivation (GO:0009414);	Biological Process: response to auxin (GO:0009733);	Biological Process: response to abscisic acid (GO:0009737);	Biological Process: response to brassinosteroid (GO:0009741);	Biological Process: response to jasmonic acid (GO:0009753);	Biological Process: arginine catabolic process to proline via ornithine (GO:0010121);	Biological Process: arginine catabolic process to glutamate (GO:0019544);	Molecular Function: pyridoxal phosphate binding (GO:0030170);	Biological Process: hyperosmotic salinity response (GO:0042538);	Molecular Function: identical protein binding (GO:0042802);	Biological Process: mitochondrion localization (GO:0051646);	Biological Process: L-proline biosynthetic process (GO:0055129);
F01_transcript_14326	19	Molecular Function: ornithine-oxo-acid transaminase activity (GO:0004587);	Cellular Component: mitochondrial matrix (GO:0005759);	Biological Process: ornithine catabolic process (GO:0006593);	Biological Process: response to oxidative stress (GO:0006979);	Molecular Function: zinc ion binding (GO:0008270);	Biological Process: response to heat (GO:0009408);	Biological Process: response to flooding (GO:0009413);	Biological Process: response to water deprivation (GO:0009414);	Biological Process: response to auxin (GO:0009733);	Biological Process: response to abscisic acid (GO:0009737);	Biological Process: response to brassinosteroid (GO:0009741);	Biological Process: response to jasmonic acid (GO:0009753);	Biological Process: arginine catabolic process to proline via ornithine (GO:0010121);	Biological Process: arginine catabolic process to glutamate (GO:0019544);	Molecular Function: pyridoxal phosphate binding (GO:0030170);	Biological Process: hyperosmotic salinity response (GO:0042538);	Molecular Function: identical protein binding (GO:0042802);	Biological Process: mitochondrion localization (GO:0051646);	Biological Process: L-proline biosynthetic process (GO:0055129);
F01_transcript_18774	19	Molecular Function: oxygen-dependent protoporphyrinogen oxidase activity (GO:0004729);	Molecular Function: pyridoxamine-phosphate oxidase activity (GO:0004733);	Molecular Function: protein binding (GO:0005515);	Cellular Component: extracellular region (GO:0005576);	Cellular Component: mitochondrion (GO:0005739);	Cellular Component: cytosol (GO:0005829);	Biological Process: NADH metabolic process (GO:0006734);	Biological Process: NADP metabolic process (GO:0006739);	Biological Process: protoporphyrinogen IX biosynthetic process (GO:0006782);	Biological Process: pyridoxine biosynthetic process (GO:0008615);	Cellular Component: chloroplast thylakoid (GO:0009534);	Cellular Component: chloroplast envelope (GO:0009941);	Molecular Function: FMN binding (GO:0010181);	Biological Process: chlorophyll biosynthetic process (GO:0015995);	Biological Process: pyridoxal metabolic process (GO:0042817);	Molecular Function: metal ion binding (GO:0046872);	Molecular Function: NADHX epimerase activity (GO:0052856);	Molecular Function: NADPHX epimerase activity (GO:0052857);	Biological Process: oxidation-reduction process (GO:0055114);
F01_transcript_20814	19	Molecular Function: ornithine-oxo-acid transaminase activity (GO:0004587);	Cellular Component: mitochondrial matrix (GO:0005759);	Biological Process: ornithine catabolic process (GO:0006593);	Biological Process: response to oxidative stress (GO:0006979);	Molecular Function: zinc ion binding (GO:0008270);	Biological Process: response to heat (GO:0009408);	Biological Process: response to flooding (GO:0009413);	Biological Process: response to water deprivation (GO:0009414);	Biological Process: response to auxin (GO:0009733);	Biological Process: response to abscisic acid (GO:0009737);	Biological Process: response to brassinosteroid (GO:0009741);	Biological Process: response to jasmonic acid (GO:0009753);	Biological Process: arginine catabolic process to proline via ornithine (GO:0010121);	Biological Process: arginine catabolic process to glutamate (GO:0019544);	Molecular Function: pyridoxal phosphate binding (GO:0030170);	Biological Process: hyperosmotic salinity response (GO:0042538);	Molecular Function: identical protein binding (GO:0042802);	Biological Process: mitochondrion localization (GO:0051646);	Biological Process: L-proline biosynthetic process (GO:0055129);
F01_transcript_21514	19	Molecular Function: oxygen-dependent protoporphyrinogen oxidase activity (GO:0004729);	Molecular Function: pyridoxamine-phosphate oxidase activity (GO:0004733);	Molecular Function: protein binding (GO:0005515);	Cellular Component: extracellular region (GO:0005576);	Cellular Component: mitochondrion (GO:0005739);	Cellular Component: cytosol (GO:0005829);	Biological Process: NADH metabolic process (GO:0006734);	Biological Process: NADP metabolic process (GO:0006739);	Biological Process: protoporphyrinogen IX biosynthetic process (GO:0006782);	Biological Process: pyridoxine biosynthetic process (GO:0008615);	Cellular Component: chloroplast thylakoid (GO:0009534);	Cellular Component: chloroplast envelope (GO:0009941);	Molecular Function: FMN binding (GO:0010181);	Biological Process: chlorophyll biosynthetic process (GO:0015995);	Biological Process: pyridoxal metabolic process (GO:0042817);	Molecular Function: metal ion binding (GO:0046872);	Molecular Function: NADHX epimerase activity (GO:0052856);	Molecular Function: NADPHX epimerase activity (GO:0052857);	Biological Process: oxidation-reduction process (GO:0055114);
F01_transcript_23462	19	Molecular Function: phosphorelay sensor kinase activity (GO:0000155);	Biological Process: phosphorelay signal transduction system (GO:0000160);	Cellular Component: intracellular (GO:0005622);	Biological Process: response to osmotic stress (GO:0006970);	Biological Process: response to toxic substance (GO:0009636);	Biological Process: regulation of flower development (GO:0009909);	Biological Process: regulation of seed germination (GO:0010029);	Biological Process: phloem or xylem histogenesis (GO:0010087);	Biological Process: regulation of chlorophyll catabolic process (GO:0010271);	Cellular Component: integral component of membrane (GO:0016021);	Biological Process: peptidyl-histidine phosphorylation (GO:0018106);	Biological Process: signal transduction by protein phosphorylation (GO:0023014);	Biological Process: negative regulation of iron ion transport (GO:0034757);	Molecular Function: identical protein binding (GO:0042802);	Molecular Function: protein histidine kinase binding (GO:0043424);	Biological Process: regulation of meristem development (GO:0048509);	Biological Process: cellular response to cold (GO:0070417);	Biological Process: cellular response to abscisic acid stimulus (GO:0071215);	Biological Process: secondary growth (GO:0080117);
F01_transcript_26730	19	Cellular Component: spindle pole (GO:0000922);	Cellular Component: equatorial microtubule organizing center (GO:0000923);	Cellular Component: gamma-tubulin complex (GO:0000930);	Molecular Function: structural constituent of cytoskeleton (GO:0005200);	Cellular Component: centrosome (GO:0005813);	Cellular Component: spindle pole body (GO:0005816);	Cellular Component: microtubule (GO:0005874);	Biological Process: rRNA processing (GO:0006364);	Biological Process: meiotic cell cycle (GO:0007126);	Cellular Component: plasmodesma (GO:0009506);	Biological Process: response to nematode (GO:0009624);	Cellular Component: small-subunit processome (GO:0032040);	Biological Process: growth (GO:0040007);	Molecular Function: gamma-tubulin binding (GO:0043015);	Biological Process: cortical microtubule organization (GO:0043622);	Molecular Function: microtubule minus-end binding (GO:0051011);	Biological Process: centrosome duplication (GO:0051298);	Biological Process: interphase microtubule nucleation by interphase microtubule organizing center (GO:0051415);	Biological Process: mitotic spindle assembly (GO:0090307);
F01_transcript_30660	19	Molecular Function: DNA replication origin binding (GO:0003688);	Molecular Function: single-stranded DNA binding (GO:0003697);	Molecular Function: microtubule motor activity (GO:0003777);	Molecular Function: ATP binding (GO:0005524);	Cellular Component: mitochondrial intermembrane space (GO:0005758);	Cellular Component: microtubule (GO:0005874);	Biological Process: 'de novo' protein folding (GO:0006458);	Biological Process: microtubule-based movement (GO:0007018);	Molecular Function: microtubule binding (GO:0008017);	Molecular Function: ATPase activity (GO:0016887);	Cellular Component: mitochondrial membrane (GO:0031966);	Biological Process: protein refolding (GO:0042026);	Cellular Component: mitochondrial nucleoid (GO:0042645);	Biological Process: protein import into mitochondrial intermembrane space (GO:0045041);	Biological Process: protein stabilization (GO:0050821);	Molecular Function: unfolded protein binding (GO:0051082);	Molecular Function: chaperone binding (GO:0051087);	Biological Process: chaperone-mediated protein complex assembly (GO:0051131);	Biological Process: protein maturation (GO:0051604);
F01_transcript_35858	19	Molecular Function: oxygen-dependent protoporphyrinogen oxidase activity (GO:0004729);	Molecular Function: pyridoxamine-phosphate oxidase activity (GO:0004733);	Molecular Function: protein binding (GO:0005515);	Cellular Component: extracellular region (GO:0005576);	Cellular Component: mitochondrion (GO:0005739);	Cellular Component: cytosol (GO:0005829);	Biological Process: NADH metabolic process (GO:0006734);	Biological Process: NADP metabolic process (GO:0006739);	Biological Process: protoporphyrinogen IX biosynthetic process (GO:0006782);	Biological Process: pyridoxine biosynthetic process (GO:0008615);	Cellular Component: chloroplast thylakoid (GO:0009534);	Cellular Component: chloroplast envelope (GO:0009941);	Molecular Function: FMN binding (GO:0010181);	Biological Process: chlorophyll biosynthetic process (GO:0015995);	Biological Process: pyridoxal metabolic process (GO:0042817);	Molecular Function: metal ion binding (GO:0046872);	Molecular Function: NADHX epimerase activity (GO:0052856);	Molecular Function: NADPHX epimerase activity (GO:0052857);	Biological Process: oxidation-reduction process (GO:0055114);
F01_transcript_36672	19	Molecular Function: ornithine-oxo-acid transaminase activity (GO:0004587);	Cellular Component: mitochondrial matrix (GO:0005759);	Biological Process: ornithine catabolic process (GO:0006593);	Biological Process: response to oxidative stress (GO:0006979);	Molecular Function: zinc ion binding (GO:0008270);	Biological Process: response to heat (GO:0009408);	Biological Process: response to flooding (GO:0009413);	Biological Process: response to water deprivation (GO:0009414);	Biological Process: response to auxin (GO:0009733);	Biological Process: response to abscisic acid (GO:0009737);	Biological Process: response to brassinosteroid (GO:0009741);	Biological Process: response to jasmonic acid (GO:0009753);	Biological Process: arginine catabolic process to proline via ornithine (GO:0010121);	Biological Process: arginine catabolic process to glutamate (GO:0019544);	Molecular Function: pyridoxal phosphate binding (GO:0030170);	Biological Process: hyperosmotic salinity response (GO:0042538);	Molecular Function: identical protein binding (GO:0042802);	Biological Process: mitochondrion localization (GO:0051646);	Biological Process: L-proline biosynthetic process (GO:0055129);
F01_transcript_45897	19	Molecular Function: ornithine-oxo-acid transaminase activity (GO:0004587);	Cellular Component: mitochondrial matrix (GO:0005759);	Biological Process: ornithine catabolic process (GO:0006593);	Biological Process: response to oxidative stress (GO:0006979);	Molecular Function: zinc ion binding (GO:0008270);	Biological Process: response to heat (GO:0009408);	Biological Process: response to flooding (GO:0009413);	Biological Process: response to water deprivation (GO:0009414);	Biological Process: response to auxin (GO:0009733);	Biological Process: response to abscisic acid (GO:0009737);	Biological Process: response to brassinosteroid (GO:0009741);	Biological Process: response to jasmonic acid (GO:0009753);	Biological Process: arginine catabolic process to proline via ornithine (GO:0010121);	Biological Process: arginine catabolic process to glutamate (GO:0019544);	Molecular Function: pyridoxal phosphate binding (GO:0030170);	Biological Process: hyperosmotic salinity response (GO:0042538);	Molecular Function: identical protein binding (GO:0042802);	Biological Process: mitochondrion localization (GO:0051646);	Biological Process: L-proline biosynthetic process (GO:0055129);
F01_transcript_49347	19	Molecular Function: ornithine-oxo-acid transaminase activity (GO:0004587);	Cellular Component: mitochondrial matrix (GO:0005759);	Biological Process: ornithine catabolic process (GO:0006593);	Biological Process: response to oxidative stress (GO:0006979);	Molecular Function: zinc ion binding (GO:0008270);	Biological Process: response to heat (GO:0009408);	Biological Process: response to flooding (GO:0009413);	Biological Process: response to water deprivation (GO:0009414);	Biological Process: response to auxin (GO:0009733);	Biological Process: response to abscisic acid (GO:0009737);	Biological Process: response to brassinosteroid (GO:0009741);	Biological Process: response to jasmonic acid (GO:0009753);	Biological Process: arginine catabolic process to proline via ornithine (GO:0010121);	Biological Process: arginine catabolic process to glutamate (GO:0019544);	Molecular Function: pyridoxal phosphate binding (GO:0030170);	Biological Process: hyperosmotic salinity response (GO:0042538);	Molecular Function: identical protein binding (GO:0042802);	Biological Process: mitochondrion localization (GO:0051646);	Biological Process: L-proline biosynthetic process (GO:0055129);
F01_transcript_51462	19	Molecular Function: oxygen-dependent protoporphyrinogen oxidase activity (GO:0004729);	Molecular Function: pyridoxamine-phosphate oxidase activity (GO:0004733);	Molecular Function: protein binding (GO:0005515);	Cellular Component: extracellular region (GO:0005576);	Cellular Component: mitochondrion (GO:0005739);	Cellular Component: cytosol (GO:0005829);	Biological Process: NADH metabolic process (GO:0006734);	Biological Process: NADP metabolic process (GO:0006739);	Biological Process: protoporphyrinogen IX biosynthetic process (GO:0006782);	Biological Process: pyridoxine biosynthetic process (GO:0008615);	Cellular Component: chloroplast thylakoid (GO:0009534);	Cellular Component: chloroplast envelope (GO:0009941);	Molecular Function: FMN binding (GO:0010181);	Biological Process: chlorophyll biosynthetic process (GO:0015995);	Biological Process: pyridoxal metabolic process (GO:0042817);	Molecular Function: metal ion binding (GO:0046872);	Molecular Function: NADHX epimerase activity (GO:0052856);	Molecular Function: NADPHX epimerase activity (GO:0052857);	Biological Process: oxidation-reduction process (GO:0055114);
F01_transcript_58060	19	Biological Process: nuclear-transcribed mRNA catabolic process, exonucleolytic (GO:0000291);	Cellular Component: P-body (GO:0000932);	Biological Process: vasculature development (GO:0001944);	Molecular Function: mRNA binding (GO:0003729);	Molecular Function: 5'-3' exoribonuclease activity (GO:0004534);	Molecular Function: protein binding (GO:0005515);	Cellular Component: cytosol (GO:0005829);	Cellular Component: polysome (GO:0005844);	Biological Process: gravitropism (GO:0009630);	Biological Process: unidimensional cell growth (GO:0009826);	Biological Process: ethylene-activated signaling pathway (GO:0009873);	Biological Process: response to 1-aminocyclopropane-1-carboxylic acid (GO:0009961);	Cellular Component: cytoplasmic stress granule (GO:0010494);	Biological Process: miRNA catabolic process (GO:0010587);	Biological Process: deadenylation-independent decapping of nuclear-transcribed mRNA (GO:0031087);	Biological Process: regulation of gene expression, epigenetic (GO:0040029);	Biological Process: cell division (GO:0051301);	Biological Process: positive regulation of mRNA catabolic process (GO:0061014);	Biological Process: cellular heat acclimation (GO:0070370);
F01_transcript_58638	19	Molecular Function: nucleotide binding (GO:0000166);	Molecular Function: protein serine/threonine kinase activity (GO:0004674);	Cellular Component: nuclear envelope (GO:0005635);	Biological Process: trehalose catabolic process (GO:0005993);	Biological Process: regulation of carbohydrate metabolic process (GO:0006109);	Biological Process: protein phosphorylation (GO:0006468);	Biological Process: cell communication (GO:0007154);	Cellular Component: membrane (GO:0016020);	Biological Process: regulation of cellular biosynthetic process (GO:0031326);	Biological Process: response to starvation (GO:0042594);	Molecular Function: ion binding (GO:0043167);	Cellular Component: cytoplasmic part (GO:0044444);	Biological Process: positive regulation of cellular process (GO:0048522);	Biological Process: negative regulation of cellular process (GO:0048523);	Biological Process: regulation of response to stimulus (GO:0048583);	Biological Process: cellular response to stimulus (GO:0051716);	Biological Process: growth of unicellular organism as a thread of attached cells (GO:0070783);	Biological Process: regulation of filamentous growth of a population of unicellular organisms (GO:1900428);	Biological Process: organic substance biosynthetic process (GO:1901576);
F01_transcript_60261	19	Molecular Function: oxygen-dependent protoporphyrinogen oxidase activity (GO:0004729);	Molecular Function: pyridoxamine-phosphate oxidase activity (GO:0004733);	Molecular Function: protein binding (GO:0005515);	Cellular Component: extracellular region (GO:0005576);	Cellular Component: mitochondrion (GO:0005739);	Cellular Component: cytosol (GO:0005829);	Biological Process: NADH metabolic process (GO:0006734);	Biological Process: NADP metabolic process (GO:0006739);	Biological Process: protoporphyrinogen IX biosynthetic process (GO:0006782);	Biological Process: pyridoxine biosynthetic process (GO:0008615);	Cellular Component: chloroplast thylakoid (GO:0009534);	Cellular Component: chloroplast envelope (GO:0009941);	Molecular Function: FMN binding (GO:0010181);	Biological Process: chlorophyll biosynthetic process (GO:0015995);	Biological Process: pyridoxal metabolic process (GO:0042817);	Molecular Function: metal ion binding (GO:0046872);	Molecular Function: NADHX epimerase activity (GO:0052856);	Molecular Function: NADPHX epimerase activity (GO:0052857);	Biological Process: oxidation-reduction process (GO:0055114);
F01_transcript_8303	19	Molecular Function: oxygen-dependent protoporphyrinogen oxidase activity (GO:0004729);	Molecular Function: pyridoxamine-phosphate oxidase activity (GO:0004733);	Molecular Function: protein binding (GO:0005515);	Cellular Component: extracellular region (GO:0005576);	Cellular Component: mitochondrion (GO:0005739);	Cellular Component: cytosol (GO:0005829);	Biological Process: NADH metabolic process (GO:0006734);	Biological Process: NADP metabolic process (GO:0006739);	Biological Process: protoporphyrinogen IX biosynthetic process (GO:0006782);	Biological Process: pyridoxine biosynthetic process (GO:0008615);	Cellular Component: chloroplast thylakoid (GO:0009534);	Cellular Component: chloroplast envelope (GO:0009941);	Molecular Function: FMN binding (GO:0010181);	Biological Process: chlorophyll biosynthetic process (GO:0015995);	Biological Process: pyridoxal metabolic process (GO:0042817);	Molecular Function: metal ion binding (GO:0046872);	Molecular Function: NADHX epimerase activity (GO:0052856);	Molecular Function: NADPHX epimerase activity (GO:0052857);	Biological Process: oxidation-reduction process (GO:0055114);
F01_transcript_8871	19	Molecular Function: ornithine-oxo-acid transaminase activity (GO:0004587);	Cellular Component: mitochondrial matrix (GO:0005759);	Biological Process: ornithine catabolic process (GO:0006593);	Biological Process: response to oxidative stress (GO:0006979);	Molecular Function: zinc ion binding (GO:0008270);	Biological Process: response to heat (GO:0009408);	Biological Process: response to flooding (GO:0009413);	Biological Process: response to water deprivation (GO:0009414);	Biological Process: response to auxin (GO:0009733);	Biological Process: response to abscisic acid (GO:0009737);	Biological Process: response to brassinosteroid (GO:0009741);	Biological Process: response to jasmonic acid (GO:0009753);	Biological Process: arginine catabolic process to proline via ornithine (GO:0010121);	Biological Process: arginine catabolic process to glutamate (GO:0019544);	Molecular Function: pyridoxal phosphate binding (GO:0030170);	Biological Process: hyperosmotic salinity response (GO:0042538);	Molecular Function: identical protein binding (GO:0042802);	Biological Process: mitochondrion localization (GO:0051646);	Biological Process: L-proline biosynthetic process (GO:0055129);
F01_transcript_19639	18	Biological Process: tRNA wobble uridine modification (GO:0002098);	Molecular Function: signal transducer, downstream of receptor, with serine/threonine kinase activity (GO:0004702);	Molecular Function: ATP binding (GO:0005524);	Cellular Component: nucleus (GO:0005634);	Cellular Component: cytosol (GO:0005829);	Biological Process: regulation of transcription, DNA-templated (GO:0006355);	Biological Process: response to oxidative stress (GO:0006979);	Biological Process: positive regulation of cell proliferation (GO:0008284);	Biological Process: regulation of abscisic acid-activated signaling pathway (GO:0009787);	Biological Process: leaf morphogenesis (GO:0009965);	Biological Process: regulation of auxin mediated signaling pathway (GO:0010928);	Biological Process: signal transduction by protein phosphorylation (GO:0023014);	Biological Process: negative regulation of anthocyanin metabolic process (GO:0031538);	Cellular Component: Elongator holoenzyme complex (GO:0033588);	Biological Process: organ growth (GO:0035265);	Biological Process: fruit morphogenesis (GO:0048530);	Biological Process: 5-carbamoylmethyl uridine residue modification (GO:0080178);	Biological Process: regulation of leaf development (GO:2000024);
F01_transcript_22551	18	Biological Process: regulation of cell growth (GO:0001558);	Biological Process: vasculature development (GO:0001944);	Molecular Function: protein serine/threonine kinase activity (GO:0004674);	Molecular Function: ATP binding (GO:0005524);	Cellular Component: mitochondrion (GO:0005739);	Biological Process: protein phosphorylation (GO:0006468);	Biological Process: plant-type cell wall organization (GO:0009664);	Biological Process: polarity specification of adaxial/abaxial axis (GO:0009944);	Biological Process: leaf morphogenesis (GO:0009965);	Biological Process: stomatal complex morphogenesis (GO:0010103);	Biological Process: transpiration (GO:0010148);	Cellular Component: integral component of membrane (GO:0016021);	Biological Process: regulation of cell adhesion (GO:0030155);	Biological Process: defense response to bacterium (GO:0042742);	Biological Process: inflorescence morphogenesis (GO:0048281);	Biological Process: defense response to fungus (GO:0050832);	Biological Process: regulation of cell division (GO:0051302);	Biological Process: regulation of organ morphogenesis (GO:2000027);
F01_transcript_26837	18	Biological Process: regulation of cell growth (GO:0001558);	Biological Process: vasculature development (GO:0001944);	Molecular Function: protein serine/threonine kinase activity (GO:0004674);	Molecular Function: ATP binding (GO:0005524);	Cellular Component: mitochondrion (GO:0005739);	Biological Process: protein phosphorylation (GO:0006468);	Biological Process: plant-type cell wall organization (GO:0009664);	Biological Process: polarity specification of adaxial/abaxial axis (GO:0009944);	Biological Process: leaf morphogenesis (GO:0009965);	Biological Process: stomatal complex morphogenesis (GO:0010103);	Biological Process: transpiration (GO:0010148);	Cellular Component: integral component of membrane (GO:0016021);	Biological Process: regulation of cell adhesion (GO:0030155);	Biological Process: defense response to bacterium (GO:0042742);	Biological Process: inflorescence morphogenesis (GO:0048281);	Biological Process: defense response to fungus (GO:0050832);	Biological Process: regulation of cell division (GO:0051302);	Biological Process: regulation of organ morphogenesis (GO:2000027);
F01_transcript_33373	18	Biological Process: regulation of cell growth (GO:0001558);	Biological Process: vasculature development (GO:0001944);	Molecular Function: protein serine/threonine kinase activity (GO:0004674);	Molecular Function: ATP binding (GO:0005524);	Cellular Component: mitochondrion (GO:0005739);	Biological Process: protein phosphorylation (GO:0006468);	Biological Process: plant-type cell wall organization (GO:0009664);	Biological Process: polarity specification of adaxial/abaxial axis (GO:0009944);	Biological Process: leaf morphogenesis (GO:0009965);	Biological Process: stomatal complex morphogenesis (GO:0010103);	Biological Process: transpiration (GO:0010148);	Cellular Component: integral component of membrane (GO:0016021);	Biological Process: regulation of cell adhesion (GO:0030155);	Biological Process: defense response to bacterium (GO:0042742);	Biological Process: inflorescence morphogenesis (GO:0048281);	Biological Process: defense response to fungus (GO:0050832);	Biological Process: regulation of cell division (GO:0051302);	Biological Process: regulation of organ morphogenesis (GO:2000027);
F01_transcript_34248	18	Biological Process: regulation of cell growth (GO:0001558);	Biological Process: vasculature development (GO:0001944);	Molecular Function: protein serine/threonine kinase activity (GO:0004674);	Molecular Function: ATP binding (GO:0005524);	Cellular Component: mitochondrion (GO:0005739);	Biological Process: protein phosphorylation (GO:0006468);	Biological Process: plant-type cell wall organization (GO:0009664);	Biological Process: polarity specification of adaxial/abaxial axis (GO:0009944);	Biological Process: leaf morphogenesis (GO:0009965);	Biological Process: stomatal complex morphogenesis (GO:0010103);	Biological Process: transpiration (GO:0010148);	Cellular Component: integral component of membrane (GO:0016021);	Biological Process: regulation of cell adhesion (GO:0030155);	Biological Process: defense response to bacterium (GO:0042742);	Biological Process: inflorescence morphogenesis (GO:0048281);	Biological Process: defense response to fungus (GO:0050832);	Biological Process: regulation of cell division (GO:0051302);	Biological Process: regulation of organ morphogenesis (GO:2000027);
F01_transcript_3515	18	Cellular Component: spindle pole (GO:0000922);	Cellular Component: equatorial microtubule organizing center (GO:0000923);	Molecular Function: structural constituent of cytoskeleton (GO:0005200);	Cellular Component: nuclear envelope (GO:0005635);	Cellular Component: centrosome (GO:0005813);	Cellular Component: spindle pole body (GO:0005816);	Biological Process: meiotic cell cycle (GO:0007126);	Cellular Component: gamma-tubulin small complex (GO:0008275);	Biological Process: response to nematode (GO:0009624);	Cellular Component: cytoplasmic side of plasma membrane (GO:0009898);	Biological Process: cytoplasmic microtubule organization (GO:0031122);	Molecular Function: gamma-tubulin binding (GO:0043015);	Molecular Function: microtubule minus-end binding (GO:0051011);	Biological Process: centrosome duplication (GO:0051298);	Biological Process: interphase microtubule nucleation by interphase microtubule organizing center (GO:0051415);	Cellular Component: cortical microtubule (GO:0055028);	Biological Process: positive regulation of microtubule nucleation (GO:0090063);	Biological Process: mitotic spindle assembly (GO:0090307);
F01_transcript_3543	18	Cellular Component: spindle pole (GO:0000922);	Cellular Component: equatorial microtubule organizing center (GO:0000923);	Molecular Function: structural constituent of cytoskeleton (GO:0005200);	Cellular Component: nuclear envelope (GO:0005635);	Cellular Component: centrosome (GO:0005813);	Cellular Component: spindle pole body (GO:0005816);	Biological Process: meiotic cell cycle (GO:0007126);	Cellular Component: gamma-tubulin small complex (GO:0008275);	Biological Process: response to nematode (GO:0009624);	Cellular Component: cytoplasmic side of plasma membrane (GO:0009898);	Biological Process: cytoplasmic microtubule organization (GO:0031122);	Molecular Function: gamma-tubulin binding (GO:0043015);	Molecular Function: microtubule minus-end binding (GO:0051011);	Biological Process: centrosome duplication (GO:0051298);	Biological Process: interphase microtubule nucleation by interphase microtubule organizing center (GO:0051415);	Cellular Component: cortical microtubule (GO:0055028);	Biological Process: positive regulation of microtubule nucleation (GO:0090063);	Biological Process: mitotic spindle assembly (GO:0090307);
F01_transcript_39248	18	Cellular Component: histone acetyltransferase complex (GO:0000123);	Cellular Component: nuclear chromatin (GO:0000790);	Biological Process: chromatin remodeling (GO:0006338);	Biological Process: endocytosis (GO:0006897);	Biological Process: organelle organization (GO:0006996);	Biological Process: establishment or maintenance of cell polarity (GO:0007163);	Biological Process: gene expression (GO:0010467);	Biological Process: RNA metabolic process (GO:0016070);	Cellular Component: cortical actin cytoskeleton (GO:0030864);	Cellular Component: cell division site (GO:0032153);	Biological Process: cytokinetic process (GO:0032506);	Biological Process: cellular response to stress (GO:0033554);	Biological Process: cellular developmental process (GO:0048869);	Biological Process: regulation of cellular component organization (GO:0051128);	Biological Process: cytoskeleton-dependent cytokinesis (GO:0061640);	Molecular Function: organic cyclic compound binding (GO:0097159);	Cellular Component: INO80-type complex (GO:0097346);	Molecular Function: heterocyclic compound binding (GO:1901363);
F01_transcript_43355	18	Biological Process: autophagosome assembly (GO:0000045);	Biological Process: autophagy of mitochondrion (GO:0000422);	Molecular Function: cysteine-type endopeptidase activity (GO:0004197);	Molecular Function: hydrolase activity, hydrolyzing O-glycosyl compounds (GO:0004553);	Molecular Function: protein binding (GO:0005515);	Cellular Component: vacuolar lumen (GO:0005775);	Cellular Component: autophagosome (GO:0005776);	Cellular Component: cytosol (GO:0005829);	Biological Process: carbohydrate metabolic process (GO:0005975);	Biological Process: C-terminal protein lipidation (GO:0006501);	Biological Process: protein targeting to membrane (GO:0006612);	Biological Process: iron-sulfur cluster assembly (GO:0016226);	Biological Process: protein processing (GO:0016485);	Molecular Function: cysteine-type carboxypeptidase activity (GO:0016807);	Molecular Function: Atg8-specific protease activity (GO:0019786);	Biological Process: autophagy of nucleus (GO:0044804);	Molecular Function: iron-sulfur cluster binding (GO:0051536);	Biological Process: protein delipidation (GO:0051697);
F01_transcript_10901	17	Molecular Function: iron ion binding (GO:0005506);	Cellular Component: vacuolar membrane (GO:0005774);	Cellular Component: endoplasmic reticulum (GO:0005783);	Cellular Component: Golgi apparatus (GO:0005794);	Cellular Component: plasma membrane (GO:0005886);	Biological Process: ubiquinone biosynthetic process (GO:0006744);	Cellular Component: plant-type cell wall (GO:0009505);	Cellular Component: plasmodesma (GO:0009506);	Biological Process: pollen development (GO:0009555);	Biological Process: lignin metabolic process (GO:0009808);	Molecular Function: trans-cinnamate 4-monooxygenase activity (GO:0016710);	Molecular Function: salicylate 1-monooxygenase activity (GO:0018658);	Molecular Function: heme binding (GO:0020037);	Biological Process: growth (GO:0040007);	Molecular Function: identical protein binding (GO:0042802);	Biological Process: secondary metabolite biosynthetic process (GO:0044550);	Biological Process: oxidation-reduction process (GO:0055114);
F01_transcript_10972	17	Molecular Function: glucan exo-1,3-beta-glucosidase activity (GO:0004338);	Molecular Function: beta-galactosidase activity (GO:0004565);	Molecular Function: beta-mannosidase activity (GO:0004567);	Cellular Component: extracellular region (GO:0005576);	Cellular Component: mitochondrion (GO:0005739);	Biological Process: carbohydrate metabolic process (GO:0005975);	Cellular Component: integral component of membrane (GO:0016021);	Molecular Function: beta-D-fucosidase activity (GO:0033907);	Molecular Function: protein homodimerization activity (GO:0042803);	Molecular Function: glucan endo-1,3-beta-D-glucosidase activity (GO:0042973);	Molecular Function: amygdalin beta-glucosidase activity (GO:0047668);	Molecular Function: beta-L-arabinosidase activity (GO:0047701);	Molecular Function: prunasin beta-glucosidase activity (GO:0050224);	Molecular Function: cellobiose glucosidase activity (GO:0080079);	Molecular Function: beta-gentiobiose beta-glucosidase activity (GO:0080083);	Molecular Function: scopolin beta-glucosidase activity (GO:0102483);	Biological Process: glycosyl compound metabolic process (GO:1901657);
F01_transcript_11430	17	Molecular Function: glucan exo-1,3-beta-glucosidase activity (GO:0004338);	Molecular Function: beta-galactosidase activity (GO:0004565);	Molecular Function: beta-mannosidase activity (GO:0004567);	Cellular Component: extracellular region (GO:0005576);	Cellular Component: mitochondrion (GO:0005739);	Biological Process: carbohydrate metabolic process (GO:0005975);	Cellular Component: integral component of membrane (GO:0016021);	Molecular Function: beta-D-fucosidase activity (GO:0033907);	Molecular Function: protein homodimerization activity (GO:0042803);	Molecular Function: glucan endo-1,3-beta-D-glucosidase activity (GO:0042973);	Molecular Function: amygdalin beta-glucosidase activity (GO:0047668);	Molecular Function: beta-L-arabinosidase activity (GO:0047701);	Molecular Function: prunasin beta-glucosidase activity (GO:0050224);	Molecular Function: cellobiose glucosidase activity (GO:0080079);	Molecular Function: beta-gentiobiose beta-glucosidase activity (GO:0080083);	Molecular Function: scopolin beta-glucosidase activity (GO:0102483);	Biological Process: glycosyl compound metabolic process (GO:1901657);
F01_transcript_11693	17	Molecular Function: glucan exo-1,3-beta-glucosidase activity (GO:0004338);	Molecular Function: beta-galactosidase activity (GO:0004565);	Molecular Function: beta-mannosidase activity (GO:0004567);	Cellular Component: extracellular region (GO:0005576);	Cellular Component: mitochondrion (GO:0005739);	Biological Process: carbohydrate metabolic process (GO:0005975);	Cellular Component: integral component of membrane (GO:0016021);	Molecular Function: beta-D-fucosidase activity (GO:0033907);	Molecular Function: protein homodimerization activity (GO:0042803);	Molecular Function: glucan endo-1,3-beta-D-glucosidase activity (GO:0042973);	Molecular Function: amygdalin beta-glucosidase activity (GO:0047668);	Molecular Function: beta-L-arabinosidase activity (GO:0047701);	Molecular Function: prunasin beta-glucosidase activity (GO:0050224);	Molecular Function: cellobiose glucosidase activity (GO:0080079);	Molecular Function: beta-gentiobiose beta-glucosidase activity (GO:0080083);	Molecular Function: scopolin beta-glucosidase activity (GO:0102483);	Biological Process: glycosyl compound metabolic process (GO:1901657);
F01_transcript_11821	17	Molecular Function: iron ion binding (GO:0005506);	Cellular Component: vacuolar membrane (GO:0005774);	Cellular Component: endoplasmic reticulum (GO:0005783);	Cellular Component: Golgi apparatus (GO:0005794);	Cellular Component: plasma membrane (GO:0005886);	Biological Process: ubiquinone biosynthetic process (GO:0006744);	Cellular Component: plant-type cell wall (GO:0009505);	Cellular Component: plasmodesma (GO:0009506);	Biological Process: pollen development (GO:0009555);	Biological Process: lignin metabolic process (GO:0009808);	Molecular Function: trans-cinnamate 4-monooxygenase activity (GO:0016710);	Molecular Function: salicylate 1-monooxygenase activity (GO:0018658);	Molecular Function: heme binding (GO:0020037);	Biological Process: growth (GO:0040007);	Molecular Function: identical protein binding (GO:0042802);	Biological Process: secondary metabolite biosynthetic process (GO:0044550);	Biological Process: oxidation-reduction process (GO:0055114);
F01_transcript_12075	17	Molecular Function: iron ion binding (GO:0005506);	Cellular Component: vacuolar membrane (GO:0005774);	Cellular Component: endoplasmic reticulum (GO:0005783);	Cellular Component: Golgi apparatus (GO:0005794);	Cellular Component: plasma membrane (GO:0005886);	Biological Process: ubiquinone biosynthetic process (GO:0006744);	Cellular Component: plant-type cell wall (GO:0009505);	Cellular Component: plasmodesma (GO:0009506);	Biological Process: pollen development (GO:0009555);	Biological Process: lignin metabolic process (GO:0009808);	Molecular Function: trans-cinnamate 4-monooxygenase activity (GO:0016710);	Molecular Function: salicylate 1-monooxygenase activity (GO:0018658);	Molecular Function: heme binding (GO:0020037);	Biological Process: growth (GO:0040007);	Molecular Function: identical protein binding (GO:0042802);	Biological Process: secondary metabolite biosynthetic process (GO:0044550);	Biological Process: oxidation-reduction process (GO:0055114);
F01_transcript_15033	17	Biological Process: tRNA wobble uridine modification (GO:0002098);	Cellular Component: nucleus (GO:0005634);	Cellular Component: cytosol (GO:0005829);	Biological Process: regulation of transcription, DNA-templated (GO:0006355);	Biological Process: response to oxidative stress (GO:0006979);	Biological Process: positive regulation of cell proliferation (GO:0008284);	Cellular Component: plastid (GO:0009536);	Biological Process: regulation of abscisic acid-activated signaling pathway (GO:0009787);	Biological Process: leaf morphogenesis (GO:0009965);	Biological Process: regulation of auxin mediated signaling pathway (GO:0010928);	Biological Process: negative regulation of anthocyanin metabolic process (GO:0031538);	Cellular Component: Elongator holoenzyme complex (GO:0033588);	Biological Process: organ growth (GO:0035265);	Biological Process: ribosomal small subunit biogenesis (GO:0042274);	Biological Process: fruit morphogenesis (GO:0048530);	Biological Process: 5-carbamoylmethyl uridine residue modification (GO:0080178);	Biological Process: regulation of leaf development (GO:2000024);
F01_transcript_15082	17	Molecular Function: SNARE binding (GO:0000149);	Molecular Function: SNAP receptor activity (GO:0005484);	Cellular Component: endoplasmic reticulum membrane (GO:0005789);	Cellular Component: Golgi apparatus (GO:0005794);	Cellular Component: cytosol (GO:0005829);	Cellular Component: plasma membrane (GO:0005886);	Biological Process: protein targeting to vacuole (GO:0006623);	Biological Process: ER to Golgi vesicle-mediated transport (GO:0006888);	Biological Process: intra-Golgi vesicle-mediated transport (GO:0006891);	Biological Process: Golgi to vacuole transport (GO:0006896);	Cellular Component: cell plate (GO:0009504);	Cellular Component: ER to Golgi transport vesicle membrane (GO:0012507);	Cellular Component: integral component of membrane (GO:0016021);	Cellular Component: SNARE complex (GO:0031201);	Cellular Component: late endosome membrane (GO:0031902);	Biological Process: retrograde transport, endosome to Golgi (GO:0042147);	Biological Process: vesicle fusion with Golgi apparatus (GO:0048280);
F01_transcript_20694	17	Cellular Component: spindle pole (GO:0000922);	Cellular Component: equatorial microtubule organizing center (GO:0000923);	Cellular Component: gamma-tubulin complex (GO:0000930);	Molecular Function: structural constituent of cytoskeleton (GO:0005200);	Cellular Component: centrosome (GO:0005813);	Cellular Component: spindle pole body (GO:0005816);	Cellular Component: microtubule (GO:0005874);	Biological Process: meiotic cell cycle (GO:0007126);	Cellular Component: plasmodesma (GO:0009506);	Biological Process: response to nematode (GO:0009624);	Biological Process: growth (GO:0040007);	Molecular Function: gamma-tubulin binding (GO:0043015);	Biological Process: cortical microtubule organization (GO:0043622);	Molecular Function: microtubule minus-end binding (GO:0051011);	Biological Process: centrosome duplication (GO:0051298);	Biological Process: interphase microtubule nucleation by interphase microtubule organizing center (GO:0051415);	Biological Process: mitotic spindle assembly (GO:0090307);
F01_transcript_20808	17	Molecular Function: glucan exo-1,3-beta-glucosidase activity (GO:0004338);	Molecular Function: beta-galactosidase activity (GO:0004565);	Molecular Function: beta-mannosidase activity (GO:0004567);	Cellular Component: extracellular region (GO:0005576);	Cellular Component: mitochondrion (GO:0005739);	Biological Process: carbohydrate metabolic process (GO:0005975);	Cellular Component: integral component of membrane (GO:0016021);	Molecular Function: beta-D-fucosidase activity (GO:0033907);	Molecular Function: protein homodimerization activity (GO:0042803);	Molecular Function: glucan endo-1,3-beta-D-glucosidase activity (GO:0042973);	Molecular Function: amygdalin beta-glucosidase activity (GO:0047668);	Molecular Function: beta-L-arabinosidase activity (GO:0047701);	Molecular Function: prunasin beta-glucosidase activity (GO:0050224);	Molecular Function: cellobiose glucosidase activity (GO:0080079);	Molecular Function: beta-gentiobiose beta-glucosidase activity (GO:0080083);	Molecular Function: scopolin beta-glucosidase activity (GO:0102483);	Biological Process: glycosyl compound metabolic process (GO:1901657);
F01_transcript_23827	17	Cellular Component: spindle pole (GO:0000922);	Cellular Component: equatorial microtubule organizing center (GO:0000923);	Cellular Component: gamma-tubulin complex (GO:0000930);	Molecular Function: structural constituent of cytoskeleton (GO:0005200);	Cellular Component: centrosome (GO:0005813);	Cellular Component: spindle pole body (GO:0005816);	Cellular Component: microtubule (GO:0005874);	Biological Process: meiotic cell cycle (GO:0007126);	Cellular Component: plasmodesma (GO:0009506);	Biological Process: response to nematode (GO:0009624);	Biological Process: growth (GO:0040007);	Molecular Function: gamma-tubulin binding (GO:0043015);	Biological Process: cortical microtubule organization (GO:0043622);	Molecular Function: microtubule minus-end binding (GO:0051011);	Biological Process: centrosome duplication (GO:0051298);	Biological Process: interphase microtubule nucleation by interphase microtubule organizing center (GO:0051415);	Biological Process: mitotic spindle assembly (GO:0090307);
F01_transcript_24271	17	Cellular Component: spindle pole (GO:0000922);	Cellular Component: equatorial microtubule organizing center (GO:0000923);	Cellular Component: gamma-tubulin complex (GO:0000930);	Molecular Function: structural constituent of cytoskeleton (GO:0005200);	Cellular Component: centrosome (GO:0005813);	Cellular Component: spindle pole body (GO:0005816);	Cellular Component: microtubule (GO:0005874);	Biological Process: meiotic cell cycle (GO:0007126);	Cellular Component: plasmodesma (GO:0009506);	Biological Process: response to nematode (GO:0009624);	Biological Process: growth (GO:0040007);	Molecular Function: gamma-tubulin binding (GO:0043015);	Biological Process: cortical microtubule organization (GO:0043622);	Molecular Function: microtubule minus-end binding (GO:0051011);	Biological Process: centrosome duplication (GO:0051298);	Biological Process: interphase microtubule nucleation by interphase microtubule organizing center (GO:0051415);	Biological Process: mitotic spindle assembly (GO:0090307);
F01_transcript_27930	17	Cellular Component: nuclear exosome (RNase complex) (GO:0000176);	Cellular Component: cytoplasmic exosome (RNase complex) (GO:0000177);	Biological Process: exonucleolytic trimming to generate mature 3'-end of 5.8S rRNA from tricistronic rRNA transcript (SSU-rRNA, 5.8S rRNA, LSU-rRNA) (GO:0000467);	Molecular Function: exonuclease activity (GO:0004527);	Biological Process: cellular response to DNA damage stimulus (GO:0006974);	Biological Process: cell cycle (GO:0007049);	Molecular Function: AU-rich element binding (GO:0017091);	Biological Process: nuclear-transcribed mRNA catabolic process, exonucleolytic, 3'-5' (GO:0034427);	Biological Process: U1 snRNA 3'-end processing (GO:0034473);	Biological Process: U4 snRNA 3'-end processing (GO:0034475);	Biological Process: U5 snRNA 3'-end processing (GO:0034476);	Biological Process: exonucleolytic nuclear-transcribed mRNA catabolic process involved in deadenylation-dependent decay (GO:0043928);	Biological Process: replication fork protection (GO:0048478);	Biological Process: nuclear mRNA surveillance (GO:0071028);	Biological Process: nuclear polyadenylation-dependent rRNA catabolic process (GO:0071035);	Biological Process: nuclear polyadenylation-dependent tRNA catabolic process (GO:0071038);	Biological Process: nuclear polyadenylation-dependent mRNA catabolic process (GO:0071042);
F01_transcript_29293	17	Molecular Function: glucan exo-1,3-beta-glucosidase activity (GO:0004338);	Molecular Function: beta-galactosidase activity (GO:0004565);	Molecular Function: beta-mannosidase activity (GO:0004567);	Cellular Component: extracellular region (GO:0005576);	Cellular Component: mitochondrion (GO:0005739);	Biological Process: carbohydrate metabolic process (GO:0005975);	Cellular Component: integral component of membrane (GO:0016021);	Molecular Function: beta-D-fucosidase activity (GO:0033907);	Molecular Function: protein homodimerization activity (GO:0042803);	Molecular Function: glucan endo-1,3-beta-D-glucosidase activity (GO:0042973);	Molecular Function: amygdalin beta-glucosidase activity (GO:0047668);	Molecular Function: beta-L-arabinosidase activity (GO:0047701);	Molecular Function: prunasin beta-glucosidase activity (GO:0050224);	Molecular Function: cellobiose glucosidase activity (GO:0080079);	Molecular Function: beta-gentiobiose beta-glucosidase activity (GO:0080083);	Molecular Function: scopolin beta-glucosidase activity (GO:0102483);	Biological Process: glycosyl compound metabolic process (GO:1901657);
F01_transcript_31989	17	Cellular Component: spindle pole (GO:0000922);	Cellular Component: equatorial microtubule organizing center (GO:0000923);	Cellular Component: gamma-tubulin complex (GO:0000930);	Molecular Function: structural constituent of cytoskeleton (GO:0005200);	Cellular Component: centrosome (GO:0005813);	Cellular Component: spindle pole body (GO:0005816);	Cellular Component: microtubule (GO:0005874);	Biological Process: meiotic cell cycle (GO:0007126);	Cellular Component: plasmodesma (GO:0009506);	Biological Process: response to nematode (GO:0009624);	Biological Process: growth (GO:0040007);	Molecular Function: gamma-tubulin binding (GO:0043015);	Biological Process: cortical microtubule organization (GO:0043622);	Molecular Function: microtubule minus-end binding (GO:0051011);	Biological Process: centrosome duplication (GO:0051298);	Biological Process: interphase microtubule nucleation by interphase microtubule organizing center (GO:0051415);	Biological Process: mitotic spindle assembly (GO:0090307);
F01_transcript_32438	17	Molecular Function: glucan exo-1,3-beta-glucosidase activity (GO:0004338);	Molecular Function: beta-galactosidase activity (GO:0004565);	Molecular Function: beta-mannosidase activity (GO:0004567);	Cellular Component: extracellular region (GO:0005576);	Cellular Component: mitochondrion (GO:0005739);	Biological Process: carbohydrate metabolic process (GO:0005975);	Cellular Component: integral component of membrane (GO:0016021);	Molecular Function: beta-D-fucosidase activity (GO:0033907);	Molecular Function: protein homodimerization activity (GO:0042803);	Molecular Function: glucan endo-1,3-beta-D-glucosidase activity (GO:0042973);	Molecular Function: amygdalin beta-glucosidase activity (GO:0047668);	Molecular Function: beta-L-arabinosidase activity (GO:0047701);	Molecular Function: prunasin beta-glucosidase activity (GO:0050224);	Molecular Function: cellobiose glucosidase activity (GO:0080079);	Molecular Function: beta-gentiobiose beta-glucosidase activity (GO:0080083);	Molecular Function: scopolin beta-glucosidase activity (GO:0102483);	Biological Process: glycosyl compound metabolic process (GO:1901657);
F01_transcript_34083	17	Molecular Function: glucan exo-1,3-beta-glucosidase activity (GO:0004338);	Molecular Function: beta-galactosidase activity (GO:0004565);	Molecular Function: beta-mannosidase activity (GO:0004567);	Cellular Component: extracellular region (GO:0005576);	Cellular Component: mitochondrion (GO:0005739);	Biological Process: carbohydrate metabolic process (GO:0005975);	Cellular Component: integral component of membrane (GO:0016021);	Molecular Function: beta-D-fucosidase activity (GO:0033907);	Molecular Function: protein homodimerization activity (GO:0042803);	Molecular Function: glucan endo-1,3-beta-D-glucosidase activity (GO:0042973);	Molecular Function: amygdalin beta-glucosidase activity (GO:0047668);	Molecular Function: beta-L-arabinosidase activity (GO:0047701);	Molecular Function: prunasin beta-glucosidase activity (GO:0050224);	Molecular Function: cellobiose glucosidase activity (GO:0080079);	Molecular Function: beta-gentiobiose beta-glucosidase activity (GO:0080083);	Molecular Function: scopolin beta-glucosidase activity (GO:0102483);	Biological Process: glycosyl compound metabolic process (GO:1901657);
F01_transcript_37251	17	Molecular Function: regulatory region DNA binding (GO:0000975);	Molecular Function: protein serine/threonine kinase activity (GO:0004674);	Molecular Function: ATP binding (GO:0005524);	Cellular Component: nucleus (GO:0005634);	Cellular Component: cytoplasm (GO:0005737);	Biological Process: DNA repair (GO:0006281);	Biological Process: protein phosphorylation (GO:0006468);	Biological Process: rRNA transcription (GO:0009303);	Biological Process: embryo development ending in seed dormancy (GO:0009793);	Biological Process: negative regulation of autophagy (GO:0010507);	Biological Process: positive regulation of cell growth (GO:0030307);	Biological Process: positive regulation of embryonic development (GO:0040019);	Molecular Function: identical protein binding (GO:0042802);	Molecular Function: protein self-association (GO:0043621);	Molecular Function: macromolecular complex binding (GO:0044877);	Biological Process: positive regulation of transcription, DNA-templated (GO:0045893);	Biological Process: positive regulation of rRNA processing (GO:2000234);
F01_transcript_39628	17	Molecular Function: ATP binding (GO:0005524);	Cellular Component: plasma membrane (GO:0005886);	Biological Process: regulation of cell size (GO:0008361);	Cellular Component: plasmodesma (GO:0009506);	Biological Process: response to blue light (GO:0009637);	Biological Process: photomorphogenesis (GO:0009640);	Biological Process: auxin polar transport (GO:0009926);	Biological Process: positive gravitropism (GO:0009958);	Biological Process: auxin efflux (GO:0010315);	Molecular Function: auxin influx transmembrane transporter activity (GO:0010328);	Molecular Function: auxin efflux transmembrane transporter activity (GO:0010329);	Cellular Component: integral component of membrane (GO:0016021);	Molecular Function: ATPase activity, coupled to transmembrane movement of substances (GO:0042626);	Biological Process: anthocyanin accumulation in tissues in response to UV light (GO:0043481);	Biological Process: stamen development (GO:0048443);	Biological Process: transmembrane transport (GO:0055085);	Biological Process: auxin influx (GO:0060919);
F01_transcript_39830	17	Cellular Component: histone acetyltransferase complex (GO:0000123);	Biological Process: tRNA wobble uridine modification (GO:0002098);	Molecular Function: histone acetyltransferase activity (GO:0004402);	Cellular Component: nuclear euchromatin (GO:0005719);	Cellular Component: cytosol (GO:0005829);	Biological Process: regulation of transcription from RNA polymerase II promoter (GO:0006357);	Biological Process: transcription elongation from RNA polymerase II promoter (GO:0006368);	Cellular Component: transcription elongation factor complex (GO:0008023);	Biological Process: cell proliferation (GO:0008283);	Biological Process: DNA mediated transformation (GO:0009294);	Biological Process: specification of animal organ axis polarity (GO:0010084);	Biological Process: regulation of auxin mediated signaling pathway (GO:0010928);	Biological Process: histone acetylation (GO:0016573);	Cellular Component: Elongator holoenzyme complex (GO:0033588);	Biological Process: organ growth (GO:0035265);	Molecular Function: iron-sulfur cluster binding (GO:0051536);	Biological Process: regulation of leaf formation (GO:2000025);
F01_transcript_42415	17	Cellular Component: spindle pole (GO:0000922);	Cellular Component: equatorial microtubule organizing center (GO:0000923);	Cellular Component: gamma-tubulin complex (GO:0000930);	Molecular Function: structural constituent of cytoskeleton (GO:0005200);	Cellular Component: centrosome (GO:0005813);	Cellular Component: spindle pole body (GO:0005816);	Cellular Component: microtubule (GO:0005874);	Biological Process: meiotic cell cycle (GO:0007126);	Cellular Component: plasmodesma (GO:0009506);	Biological Process: response to nematode (GO:0009624);	Biological Process: growth (GO:0040007);	Molecular Function: gamma-tubulin binding (GO:0043015);	Biological Process: cortical microtubule organization (GO:0043622);	Molecular Function: microtubule minus-end binding (GO:0051011);	Biological Process: centrosome duplication (GO:0051298);	Biological Process: interphase microtubule nucleation by interphase microtubule organizing center (GO:0051415);	Biological Process: mitotic spindle assembly (GO:0090307);
F01_transcript_42464	17	Molecular Function: glucan exo-1,3-beta-glucosidase activity (GO:0004338);	Molecular Function: beta-galactosidase activity (GO:0004565);	Molecular Function: beta-mannosidase activity (GO:0004567);	Cellular Component: extracellular region (GO:0005576);	Cellular Component: mitochondrion (GO:0005739);	Biological Process: carbohydrate metabolic process (GO:0005975);	Cellular Component: integral component of membrane (GO:0016021);	Molecular Function: beta-D-fucosidase activity (GO:0033907);	Molecular Function: protein homodimerization activity (GO:0042803);	Molecular Function: glucan endo-1,3-beta-D-glucosidase activity (GO:0042973);	Molecular Function: amygdalin beta-glucosidase activity (GO:0047668);	Molecular Function: beta-L-arabinosidase activity (GO:0047701);	Molecular Function: prunasin beta-glucosidase activity (GO:0050224);	Molecular Function: cellobiose glucosidase activity (GO:0080079);	Molecular Function: beta-gentiobiose beta-glucosidase activity (GO:0080083);	Molecular Function: scopolin beta-glucosidase activity (GO:0102483);	Biological Process: glycosyl compound metabolic process (GO:1901657);
F01_transcript_43981	17	Molecular Function: purine-specific mismatch base pair DNA N-glycosylase activity (GO:0000701);	Molecular Function: ubiquitin-protein transferase activity (GO:0004842);	Molecular Function: protein binding (GO:0005515);	Cellular Component: nucleus (GO:0005634);	Cellular Component: cytosol (GO:0005829);	Cellular Component: plasma membrane (GO:0005886);	Molecular Function: zinc ion binding (GO:0008270);	Biological Process: cytokinin biosynthetic process (GO:0009691);	Biological Process: protein ubiquitination (GO:0016567);	Molecular Function: ligase activity (GO:0016874);	Molecular Function: single-strand selective uracil DNA N-glycosylase activity (GO:0017065);	Molecular Function: DNA-3-methylbase glycosylase activity (GO:0043733);	Molecular Function: nicotinamide riboside hydrolase activity (GO:0070635);	Molecular Function: nicotinic acid riboside hydrolase activity (GO:0070636);	Molecular Function: deoxyribonucleoside 5'-monophosphate N-glycosidase activity (GO:0070694);	Biological Process: amino acid homeostasis (GO:0080144);	Biological Process: abscisic acid-activated signaling pathway involved in stomatal movement (GO:1901527);
F01_transcript_452	17	Molecular Function: ATP binding (GO:0005524);	Cellular Component: plasma membrane (GO:0005886);	Biological Process: regulation of cell size (GO:0008361);	Cellular Component: plasmodesma (GO:0009506);	Biological Process: response to blue light (GO:0009637);	Biological Process: photomorphogenesis (GO:0009640);	Biological Process: auxin polar transport (GO:0009926);	Biological Process: positive gravitropism (GO:0009958);	Biological Process: auxin efflux (GO:0010315);	Molecular Function: auxin influx transmembrane transporter activity (GO:0010328);	Molecular Function: auxin efflux transmembrane transporter activity (GO:0010329);	Cellular Component: integral component of membrane (GO:0016021);	Molecular Function: ATPase activity, coupled to transmembrane movement of substances (GO:0042626);	Biological Process: anthocyanin accumulation in tissues in response to UV light (GO:0043481);	Biological Process: stamen development (GO:0048443);	Biological Process: transmembrane transport (GO:0055085);	Biological Process: auxin influx (GO:0060919);
F01_transcript_47130	17	Molecular Function: iron ion binding (GO:0005506);	Cellular Component: vacuolar membrane (GO:0005774);	Cellular Component: endoplasmic reticulum (GO:0005783);	Cellular Component: Golgi apparatus (GO:0005794);	Cellular Component: plasma membrane (GO:0005886);	Biological Process: ubiquinone biosynthetic process (GO:0006744);	Cellular Component: plant-type cell wall (GO:0009505);	Cellular Component: plasmodesma (GO:0009506);	Biological Process: pollen development (GO:0009555);	Biological Process: lignin metabolic process (GO:0009808);	Molecular Function: trans-cinnamate 4-monooxygenase activity (GO:0016710);	Molecular Function: salicylate 1-monooxygenase activity (GO:0018658);	Molecular Function: heme binding (GO:0020037);	Biological Process: growth (GO:0040007);	Molecular Function: identical protein binding (GO:0042802);	Biological Process: secondary metabolite biosynthetic process (GO:0044550);	Biological Process: oxidation-reduction process (GO:0055114);
F01_transcript_48536	17	Molecular Function: regulatory region DNA binding (GO:0000975);	Molecular Function: protein serine/threonine kinase activity (GO:0004674);	Molecular Function: ATP binding (GO:0005524);	Cellular Component: nucleus (GO:0005634);	Cellular Component: cytoplasm (GO:0005737);	Biological Process: DNA repair (GO:0006281);	Biological Process: protein phosphorylation (GO:0006468);	Biological Process: rRNA transcription (GO:0009303);	Biological Process: embryo development ending in seed dormancy (GO:0009793);	Biological Process: negative regulation of autophagy (GO:0010507);	Biological Process: positive regulation of cell growth (GO:0030307);	Biological Process: positive regulation of embryonic development (GO:0040019);	Molecular Function: identical protein binding (GO:0042802);	Molecular Function: protein self-association (GO:0043621);	Molecular Function: macromolecular complex binding (GO:0044877);	Biological Process: positive regulation of transcription, DNA-templated (GO:0045893);	Biological Process: positive regulation of rRNA processing (GO:2000234);
F01_transcript_4886	17	Cellular Component: spindle pole (GO:0000922);	Cellular Component: equatorial microtubule organizing center (GO:0000923);	Cellular Component: gamma-tubulin complex (GO:0000930);	Molecular Function: structural constituent of cytoskeleton (GO:0005200);	Cellular Component: centrosome (GO:0005813);	Cellular Component: spindle pole body (GO:0005816);	Cellular Component: microtubule (GO:0005874);	Biological Process: meiotic cell cycle (GO:0007126);	Cellular Component: plasmodesma (GO:0009506);	Biological Process: response to nematode (GO:0009624);	Biological Process: growth (GO:0040007);	Molecular Function: gamma-tubulin binding (GO:0043015);	Biological Process: cortical microtubule organization (GO:0043622);	Molecular Function: microtubule minus-end binding (GO:0051011);	Biological Process: centrosome duplication (GO:0051298);	Biological Process: interphase microtubule nucleation by interphase microtubule organizing center (GO:0051415);	Biological Process: mitotic spindle assembly (GO:0090307);
F01_transcript_49197	17	Molecular Function: regulatory region DNA binding (GO:0000975);	Molecular Function: protein serine/threonine kinase activity (GO:0004674);	Molecular Function: ATP binding (GO:0005524);	Cellular Component: nucleus (GO:0005634);	Cellular Component: cytoplasm (GO:0005737);	Biological Process: DNA repair (GO:0006281);	Biological Process: protein phosphorylation (GO:0006468);	Biological Process: rRNA transcription (GO:0009303);	Biological Process: embryo development ending in seed dormancy (GO:0009793);	Biological Process: negative regulation of autophagy (GO:0010507);	Biological Process: positive regulation of cell growth (GO:0030307);	Biological Process: positive regulation of embryonic development (GO:0040019);	Molecular Function: identical protein binding (GO:0042802);	Molecular Function: protein self-association (GO:0043621);	Molecular Function: macromolecular complex binding (GO:0044877);	Biological Process: positive regulation of transcription, DNA-templated (GO:0045893);	Biological Process: positive regulation of rRNA processing (GO:2000234);
F01_transcript_49556	17	Cellular Component: chromatin silencing complex (GO:0005677);	Biological Process: DNA repair (GO:0006281);	Biological Process: DNA recombination (GO:0006310);	Biological Process: regulation of gene expression by genetic imprinting (GO:0006349);	Biological Process: regulation of transcription, DNA-templated (GO:0006355);	Biological Process: cell proliferation (GO:0008283);	Cellular Component: chloroplast (GO:0009507);	Biological Process: pollen development (GO:0009555);	Biological Process: embryo development ending in seed dormancy (GO:0009793);	Biological Process: regulation of flower development (GO:0009909);	Biological Process: trichome differentiation (GO:0010026);	Biological Process: seed coat development (GO:0010214);	Biological Process: heterochromatin assembly (GO:0031507);	Cellular Component: protein complex (GO:0043234);	Biological Process: positive regulation of cell cycle (GO:0045787);	Biological Process: leaf development (GO:0048366);	Biological Process: regulation of genetic imprinting (GO:2000653);
F01_transcript_5	17	Molecular Function: regulatory region DNA binding (GO:0000975);	Molecular Function: protein serine/threonine kinase activity (GO:0004674);	Molecular Function: ATP binding (GO:0005524);	Cellular Component: nucleus (GO:0005634);	Cellular Component: cytoplasm (GO:0005737);	Biological Process: DNA repair (GO:0006281);	Biological Process: protein phosphorylation (GO:0006468);	Biological Process: rRNA transcription (GO:0009303);	Biological Process: embryo development ending in seed dormancy (GO:0009793);	Biological Process: negative regulation of autophagy (GO:0010507);	Biological Process: positive regulation of cell growth (GO:0030307);	Biological Process: positive regulation of embryonic development (GO:0040019);	Molecular Function: identical protein binding (GO:0042802);	Molecular Function: protein self-association (GO:0043621);	Molecular Function: macromolecular complex binding (GO:0044877);	Biological Process: positive regulation of transcription, DNA-templated (GO:0045893);	Biological Process: positive regulation of rRNA processing (GO:2000234);
F01_transcript_51447	17	Molecular Function: ATP binding (GO:0005524);	Cellular Component: plasma membrane (GO:0005886);	Biological Process: regulation of cell size (GO:0008361);	Cellular Component: plasmodesma (GO:0009506);	Biological Process: response to blue light (GO:0009637);	Biological Process: photomorphogenesis (GO:0009640);	Biological Process: auxin polar transport (GO:0009926);	Biological Process: positive gravitropism (GO:0009958);	Biological Process: auxin efflux (GO:0010315);	Molecular Function: auxin influx transmembrane transporter activity (GO:0010328);	Molecular Function: auxin efflux transmembrane transporter activity (GO:0010329);	Cellular Component: integral component of membrane (GO:0016021);	Molecular Function: ATPase activity, coupled to transmembrane movement of substances (GO:0042626);	Biological Process: anthocyanin accumulation in tissues in response to UV light (GO:0043481);	Biological Process: stamen development (GO:0048443);	Biological Process: transmembrane transport (GO:0055085);	Biological Process: auxin influx (GO:0060919);
F01_transcript_52538	17	Molecular Function: mannosyltransferase activity (GO:0000030);	Biological Process: G1/S transition of mitotic cell cycle (GO:0000082);	Molecular Function: GTPase activator activity (GO:0005096);	Cellular Component: nucleus (GO:0005634);	Cellular Component: cytoplasm (GO:0005737);	Cellular Component: centrosome (GO:0005813);	Biological Process: regulation of transcription, DNA-templated (GO:0006355);	Biological Process: RNA export from nucleus (GO:0006405);	Biological Process: protein glycosylation (GO:0006486);	Biological Process: ubiquitin-dependent protein catabolic process (GO:0006511);	Biological Process: protein import into nucleus (GO:0006606);	Biological Process: spindle organization (GO:0007051);	Molecular Function: Ran GTPase binding (GO:0008536);	Cellular Component: integral component of membrane (GO:0016021);	Biological Process: positive regulation of GTPase activity (GO:0043547);	Biological Process: positive regulation of mitotic centrosome separation (GO:0046604);	Biological Process: mannosylation (GO:0097502);
F01_transcript_53917	17	Cellular Component: spindle pole (GO:0000922);	Cellular Component: equatorial microtubule organizing center (GO:0000923);	Cellular Component: gamma-tubulin complex (GO:0000930);	Molecular Function: structural constituent of cytoskeleton (GO:0005200);	Cellular Component: centrosome (GO:0005813);	Cellular Component: spindle pole body (GO:0005816);	Cellular Component: microtubule (GO:0005874);	Biological Process: meiotic cell cycle (GO:0007126);	Cellular Component: plasmodesma (GO:0009506);	Biological Process: response to nematode (GO:0009624);	Biological Process: growth (GO:0040007);	Molecular Function: gamma-tubulin binding (GO:0043015);	Biological Process: cortical microtubule organization (GO:0043622);	Molecular Function: microtubule minus-end binding (GO:0051011);	Biological Process: centrosome duplication (GO:0051298);	Biological Process: interphase microtubule nucleation by interphase microtubule organizing center (GO:0051415);	Biological Process: mitotic spindle assembly (GO:0090307);
F01_transcript_55297	17	Biological Process: tRNA wobble uridine modification (GO:0002098);	Cellular Component: nucleus (GO:0005634);	Cellular Component: cytosol (GO:0005829);	Biological Process: regulation of transcription, DNA-templated (GO:0006355);	Biological Process: response to oxidative stress (GO:0006979);	Biological Process: positive regulation of cell proliferation (GO:0008284);	Cellular Component: plastid (GO:0009536);	Biological Process: regulation of abscisic acid-activated signaling pathway (GO:0009787);	Biological Process: leaf morphogenesis (GO:0009965);	Biological Process: regulation of auxin mediated signaling pathway (GO:0010928);	Biological Process: negative regulation of anthocyanin metabolic process (GO:0031538);	Cellular Component: Elongator holoenzyme complex (GO:0033588);	Biological Process: organ growth (GO:0035265);	Biological Process: ribosomal small subunit biogenesis (GO:0042274);	Biological Process: fruit morphogenesis (GO:0048530);	Biological Process: 5-carbamoylmethyl uridine residue modification (GO:0080178);	Biological Process: regulation of leaf development (GO:2000024);
F01_transcript_59183	17	Cellular Component: spindle pole (GO:0000922);	Cellular Component: equatorial microtubule organizing center (GO:0000923);	Cellular Component: gamma-tubulin complex (GO:0000930);	Molecular Function: structural constituent of cytoskeleton (GO:0005200);	Cellular Component: centrosome (GO:0005813);	Cellular Component: spindle pole body (GO:0005816);	Cellular Component: microtubule (GO:0005874);	Biological Process: meiotic cell cycle (GO:0007126);	Cellular Component: plasmodesma (GO:0009506);	Biological Process: response to nematode (GO:0009624);	Biological Process: growth (GO:0040007);	Molecular Function: gamma-tubulin binding (GO:0043015);	Biological Process: cortical microtubule organization (GO:0043622);	Molecular Function: microtubule minus-end binding (GO:0051011);	Biological Process: centrosome duplication (GO:0051298);	Biological Process: interphase microtubule nucleation by interphase microtubule organizing center (GO:0051415);	Biological Process: mitotic spindle assembly (GO:0090307);
F01_transcript_59198	17	Molecular Function: glycine hydroxymethyltransferase activity (GO:0004372);	Cellular Component: nucleus (GO:0005634);	Cellular Component: mitochondrion (GO:0005739);	Cellular Component: plasma membrane (GO:0005886);	Biological Process: glycine metabolic process (GO:0006544);	Biological Process: L-serine metabolic process (GO:0006563);	Molecular Function: methyltransferase activity (GO:0008168);	Molecular Function: poly(U) RNA binding (GO:0008266);	Cellular Component: chloroplast thylakoid (GO:0009534);	Cellular Component: chloroplast stroma (GO:0009570);	Biological Process: photorespiration (GO:0009853);	Cellular Component: stromule (GO:0010319);	Cellular Component: cytosolic ribosome (GO:0022626);	Molecular Function: pyridoxal phosphate binding (GO:0030170);	Biological Process: methylation (GO:0032259);	Biological Process: tetrahydrofolate interconversion (GO:0035999);	Cellular Component: apoplast (GO:0048046);
F01_transcript_60776	17	Molecular Function: regulatory region DNA binding (GO:0000975);	Molecular Function: protein serine/threonine kinase activity (GO:0004674);	Molecular Function: ATP binding (GO:0005524);	Cellular Component: nucleus (GO:0005634);	Cellular Component: cytoplasm (GO:0005737);	Biological Process: DNA repair (GO:0006281);	Biological Process: protein phosphorylation (GO:0006468);	Biological Process: rRNA transcription (GO:0009303);	Biological Process: embryo development ending in seed dormancy (GO:0009793);	Biological Process: negative regulation of autophagy (GO:0010507);	Biological Process: positive regulation of cell growth (GO:0030307);	Biological Process: positive regulation of embryonic development (GO:0040019);	Molecular Function: identical protein binding (GO:0042802);	Molecular Function: protein self-association (GO:0043621);	Molecular Function: macromolecular complex binding (GO:0044877);	Biological Process: positive regulation of transcription, DNA-templated (GO:0045893);	Biological Process: positive regulation of rRNA processing (GO:2000234);
F01_transcript_7907	17	Molecular Function: glucan exo-1,3-beta-glucosidase activity (GO:0004338);	Molecular Function: beta-galactosidase activity (GO:0004565);	Molecular Function: beta-mannosidase activity (GO:0004567);	Cellular Component: extracellular region (GO:0005576);	Cellular Component: mitochondrion (GO:0005739);	Biological Process: carbohydrate metabolic process (GO:0005975);	Cellular Component: integral component of membrane (GO:0016021);	Molecular Function: beta-D-fucosidase activity (GO:0033907);	Molecular Function: protein homodimerization activity (GO:0042803);	Molecular Function: glucan endo-1,3-beta-D-glucosidase activity (GO:0042973);	Molecular Function: amygdalin beta-glucosidase activity (GO:0047668);	Molecular Function: beta-L-arabinosidase activity (GO:0047701);	Molecular Function: prunasin beta-glucosidase activity (GO:0050224);	Molecular Function: cellobiose glucosidase activity (GO:0080079);	Molecular Function: beta-gentiobiose beta-glucosidase activity (GO:0080083);	Molecular Function: scopolin beta-glucosidase activity (GO:0102483);	Biological Process: glycosyl compound metabolic process (GO:1901657);
F01_transcript_9309	17	Molecular Function: glycine hydroxymethyltransferase activity (GO:0004372);	Cellular Component: nucleus (GO:0005634);	Cellular Component: mitochondrion (GO:0005739);	Cellular Component: plasma membrane (GO:0005886);	Biological Process: glycine metabolic process (GO:0006544);	Biological Process: L-serine metabolic process (GO:0006563);	Molecular Function: methyltransferase activity (GO:0008168);	Molecular Function: poly(U) RNA binding (GO:0008266);	Cellular Component: chloroplast thylakoid (GO:0009534);	Cellular Component: chloroplast stroma (GO:0009570);	Biological Process: photorespiration (GO:0009853);	Cellular Component: stromule (GO:0010319);	Cellular Component: cytosolic ribosome (GO:0022626);	Molecular Function: pyridoxal phosphate binding (GO:0030170);	Biological Process: methylation (GO:0032259);	Biological Process: tetrahydrofolate interconversion (GO:0035999);	Cellular Component: apoplast (GO:0048046);
F01_transcript_9365	17	Molecular Function: glycine hydroxymethyltransferase activity (GO:0004372);	Cellular Component: nucleus (GO:0005634);	Cellular Component: mitochondrion (GO:0005739);	Cellular Component: plasma membrane (GO:0005886);	Biological Process: glycine metabolic process (GO:0006544);	Biological Process: L-serine metabolic process (GO:0006563);	Molecular Function: methyltransferase activity (GO:0008168);	Molecular Function: poly(U) RNA binding (GO:0008266);	Cellular Component: chloroplast thylakoid (GO:0009534);	Cellular Component: chloroplast stroma (GO:0009570);	Biological Process: photorespiration (GO:0009853);	Cellular Component: stromule (GO:0010319);	Cellular Component: cytosolic ribosome (GO:0022626);	Molecular Function: pyridoxal phosphate binding (GO:0030170);	Biological Process: methylation (GO:0032259);	Biological Process: tetrahydrofolate interconversion (GO:0035999);	Cellular Component: apoplast (GO:0048046);
F01_transcript_11175	16	Molecular Function: nucleotide binding (GO:0000166);	Molecular Function: asparagine synthase (glutamine-hydrolyzing) activity (GO:0004066);	Molecular Function: aspartate-ammonia ligase activity (GO:0004071);	Cellular Component: cytosol (GO:0005829);	Biological Process: asparagine biosynthetic process (GO:0006529);	Biological Process: glutamine metabolic process (GO:0006541);	Biological Process: cellular amino acid catabolic process (GO:0009063);	Cellular Component: plasmodesma (GO:0009506);	Biological Process: response to absence of light (GO:0009646);	Biological Process: response to sucrose (GO:0009744);	Biological Process: response to glucose (GO:0009749);	Biological Process: response to fructose (GO:0009750);	Biological Process: hyperosmotic salinity response (GO:0042538);	Molecular Function: protein homodimerization activity (GO:0042803);	Biological Process: cellular response to sucrose starvation (GO:0043617);	Biological Process: ammonium ion metabolic process (GO:0097164);
F01_transcript_15020	16	Biological Process: pheromone-dependent signal transduction involved in conjugation with cellular fusion (GO:0000750);	Biological Process: invasive growth in response to glucose limitation (GO:0001403);	Molecular Function: signal transducer activity (GO:0004871);	Cellular Component: nucleus (GO:0005634);	Cellular Component: cytosol (GO:0005829);	Cellular Component: heterotrimeric G-protein complex (GO:0005834);	Cellular Component: mating projection (GO:0005937);	Biological Process: regulation of G-protein coupled receptor protein signaling pathway (GO:0008277);	Biological Process: regulation of transposition, RNA-mediated (GO:0010525);	Biological Process: cAMP-mediated signaling (GO:0019933);	Molecular Function: receptor signaling complex scaffold activity (GO:0030159);	Biological Process: negative regulation of conjugation with cellular fusion (GO:0031138);	Biological Process: heterotrimeric G-protein complex cycle (GO:0031684);	Biological Process: positive regulation of protein binding (GO:0032092);	Biological Process: chemotropism (GO:0043577);	Biological Process: negative regulation of transcription by glucose (GO:0045014);
F01_transcript_18437	16	Biological Process: mRNA splicing, via spliceosome (GO:0000398);	Molecular Function: double-stranded DNA binding (GO:0003690);	Molecular Function: single-stranded DNA binding (GO:0003697);	Molecular Function: double-stranded RNA binding (GO:0003725);	Molecular Function: ATP-dependent RNA helicase activity (GO:0004004);	Molecular Function: protein binding (GO:0005515);	Molecular Function: ATP binding (GO:0005524);	Cellular Component: spliceosomal complex (GO:0005681);	Cellular Component: nucleolus (GO:0005730);	Cellular Component: cytosol (GO:0005829);	Biological Process: mRNA export from nucleus (GO:0006406);	Biological Process: cellular response to DNA damage stimulus (GO:0006974);	Cellular Component: plasmodesma (GO:0009506);	Biological Process: regulation of gene expression (GO:0010468);	Biological Process: RNA secondary structure unwinding (GO:0010501);	Biological Process: response to cadmium ion (GO:0046686);
F01_transcript_19634	16	Molecular Function: ATP binding (GO:0005524);	Cellular Component: nucleus (GO:0005634);	Cellular Component: mitochondrion (GO:0005739);	Cellular Component: vacuolar membrane (GO:0005774);	Cellular Component: endoplasmic reticulum (GO:0005783);	Cellular Component: plasma membrane (GO:0005886);	Biological Process: protein folding (GO:0006457);	Biological Process: protein secretion (GO:0009306);	Biological Process: response to water deprivation (GO:0009414);	Cellular Component: plasmodesma (GO:0009506);	Cellular Component: chloroplast (GO:0009507);	Biological Process: response to salt stress (GO:0009651);	Biological Process: regulation of meristem structural organization (GO:0009934);	Biological Process: regulation of meristem growth (GO:0010075);	Cellular Component: apoplast (GO:0048046);	Molecular Function: unfolded protein binding (GO:0051082);
F01_transcript_19783	16	Biological Process: cell morphogenesis (GO:0000902);	Molecular Function: DNA binding (GO:0003677);	Molecular Function: DNA topoisomerase type II (ATP-hydrolyzing) activity (GO:0003918);	Molecular Function: ATP binding (GO:0005524);	Cellular Component: nucleus (GO:0005634);	Cellular Component: cytosol (GO:0005829);	Biological Process: DNA topological change (GO:0006265);	Biological Process: translation (GO:0006412);	Biological Process: pattern specification process (GO:0007389);	Cellular Component: DNA topoisomerase complex (ATP-hydrolyzing) (GO:0009330);	Biological Process: response to brassinosteroid (GO:0009741);	Biological Process: trichome differentiation (GO:0010026);	Cellular Component: small ribosomal subunit (GO:0015935);	Biological Process: DNA endoreduplication (GO:0042023);	Biological Process: ribosome biogenesis (GO:0042254);	Molecular Function: protein homodimerization activity (GO:0042803);
F01_transcript_20969	16	Biological Process: cell morphogenesis (GO:0000902);	Molecular Function: DNA binding (GO:0003677);	Molecular Function: DNA topoisomerase type II (ATP-hydrolyzing) activity (GO:0003918);	Molecular Function: ATP binding (GO:0005524);	Cellular Component: nucleus (GO:0005634);	Cellular Component: cytosol (GO:0005829);	Biological Process: DNA topological change (GO:0006265);	Biological Process: translation (GO:0006412);	Biological Process: pattern specification process (GO:0007389);	Cellular Component: DNA topoisomerase complex (ATP-hydrolyzing) (GO:0009330);	Biological Process: response to brassinosteroid (GO:0009741);	Biological Process: trichome differentiation (GO:0010026);	Cellular Component: small ribosomal subunit (GO:0015935);	Biological Process: DNA endoreduplication (GO:0042023);	Biological Process: ribosome biogenesis (GO:0042254);	Molecular Function: protein homodimerization activity (GO:0042803);
F01_transcript_21150	16	Cellular Component: cellular bud (GO:0005933);	Biological Process: protein dephosphorylation (GO:0006470);	Biological Process: regulation of exit from mitosis (GO:0007096);	Cellular Component: site of polarized growth (GO:0030427);	Biological Process: regulation of cellular metabolic process (GO:0031323);	Biological Process: cellular protein localization (GO:0034613);	Cellular Component: intracellular membrane-bounded organelle (GO:0043231);	Cellular Component: cytoplasmic part (GO:0044444);	Cellular Component: intracellular organelle part (GO:0044446);	Biological Process: negative regulation of mitotic nuclear division (GO:0045839);	Biological Process: positive regulation of mitotic cell cycle (GO:0045931);	Biological Process: regulation of hydrolase activity (GO:0051336);	Biological Process: regulation of macromolecule metabolic process (GO:0060255);	Biological Process: regulation of primary metabolic process (GO:0080090);	Biological Process: positive regulation of cell cycle process (GO:0090068);	Biological Process: negative regulation of mitotic cell cycle phase transition (GO:1901991);
F01_transcript_21156	16	Biological Process: regulation of mitotic recombination (GO:0000019);	Biological Process: chromatin silencing at rDNA (GO:0000183);	Molecular Function: DNA binding (GO:0003677);	Molecular Function: DNA topoisomerase type I activity (GO:0003917);	Molecular Function: DNA topoisomerase type II (ATP-hydrolyzing) activity (GO:0003918);	Cellular Component: nucleolus (GO:0005730);	Cellular Component: cytosol (GO:0005829);	Biological Process: DNA topological change (GO:0006265);	Biological Process: DNA strand elongation involved in DNA replication (GO:0006271);	Biological Process: chromatin assembly or disassembly (GO:0006333);	Biological Process: chromatin remodeling (GO:0006338);	Biological Process: regulation of transcription from RNA polymerase II promoter (GO:0006357);	Biological Process: transcription elongation from RNA polymerase II promoter (GO:0006368);	Biological Process: mitotic chromosome condensation (GO:0007076);	Biological Process: nuclear migration (GO:0007097);	Cellular Component: replication fork protection complex (GO:0031298);
F01_transcript_21423	16	Biological Process: mRNA splicing, via spliceosome (GO:0000398);	Molecular Function: double-stranded DNA binding (GO:0003690);	Molecular Function: single-stranded DNA binding (GO:0003697);	Molecular Function: double-stranded RNA binding (GO:0003725);	Molecular Function: ATP-dependent RNA helicase activity (GO:0004004);	Molecular Function: protein binding (GO:0005515);	Molecular Function: ATP binding (GO:0005524);	Cellular Component: spliceosomal complex (GO:0005681);	Cellular Component: nucleolus (GO:0005730);	Cellular Component: cytosol (GO:0005829);	Biological Process: mRNA export from nucleus (GO:0006406);	Biological Process: cellular response to DNA damage stimulus (GO:0006974);	Cellular Component: plasmodesma (GO:0009506);	Biological Process: regulation of gene expression (GO:0010468);	Biological Process: RNA secondary structure unwinding (GO:0010501);	Biological Process: response to cadmium ion (GO:0046686);
F01_transcript_21739	16	Biological Process: mRNA splicing, via spliceosome (GO:0000398);	Molecular Function: double-stranded DNA binding (GO:0003690);	Molecular Function: single-stranded DNA binding (GO:0003697);	Molecular Function: double-stranded RNA binding (GO:0003725);	Molecular Function: ATP-dependent RNA helicase activity (GO:0004004);	Molecular Function: protein binding (GO:0005515);	Molecular Function: ATP binding (GO:0005524);	Cellular Component: spliceosomal complex (GO:0005681);	Cellular Component: nucleolus (GO:0005730);	Cellular Component: cytosol (GO:0005829);	Biological Process: mRNA export from nucleus (GO:0006406);	Biological Process: cellular response to DNA damage stimulus (GO:0006974);	Cellular Component: plasmodesma (GO:0009506);	Biological Process: regulation of gene expression (GO:0010468);	Biological Process: RNA secondary structure unwinding (GO:0010501);	Biological Process: response to cadmium ion (GO:0046686);
F01_transcript_2211	16	Cellular Component: nuclear chromosome (GO:0000228);	Molecular Function: four-way junction DNA binding (GO:0000400);	Molecular Function: Y-form DNA binding (GO:0000403);	Molecular Function: heteroduplex DNA loop binding (GO:0000404);	Molecular Function: double-strand/single-strand DNA junction binding (GO:0000406);	Biological Process: meiotic mismatch repair (GO:0000710);	Molecular Function: damaged DNA binding (GO:0003684);	Molecular Function: ATP binding (GO:0005524);	Biological Process: postreplication repair (GO:0006301);	Biological Process: meiotic gene conversion (GO:0006311);	Molecular Function: guanine/thymine mispair binding (GO:0032137);	Molecular Function: single base insertion or deletion binding (GO:0032138);	Cellular Component: MutSalpha complex (GO:0032301);	Cellular Component: MutSbeta complex (GO:0032302);	Biological Process: maintenance of DNA repeat elements (GO:0043570);	Biological Process: negative regulation of reciprocal meiotic recombination (GO:0045128);
F01_transcript_22664	16	Molecular Function: ATP binding (GO:0005524);	Cellular Component: nucleus (GO:0005634);	Cellular Component: mitochondrion (GO:0005739);	Cellular Component: vacuolar membrane (GO:0005774);	Cellular Component: endoplasmic reticulum (GO:0005783);	Cellular Component: plasma membrane (GO:0005886);	Biological Process: protein folding (GO:0006457);	Biological Process: protein secretion (GO:0009306);	Biological Process: response to water deprivation (GO:0009414);	Cellular Component: plasmodesma (GO:0009506);	Cellular Component: chloroplast (GO:0009507);	Biological Process: response to salt stress (GO:0009651);	Biological Process: regulation of meristem structural organization (GO:0009934);	Biological Process: regulation of meristem growth (GO:0010075);	Cellular Component: apoplast (GO:0048046);	Molecular Function: unfolded protein binding (GO:0051082);
F01_transcript_22920	16	Molecular Function: ornithine-oxo-acid transaminase activity (GO:0004587);	Cellular Component: mitochondrion (GO:0005739);	Biological Process: proline biosynthetic process (GO:0006561);	Biological Process: response to oxidative stress (GO:0006979);	Biological Process: response to heat (GO:0009408);	Biological Process: response to flooding (GO:0009413);	Biological Process: response to water deprivation (GO:0009414);	Biological Process: response to salt stress (GO:0009651);	Biological Process: response to auxin (GO:0009733);	Biological Process: response to abscisic acid (GO:0009737);	Biological Process: response to brassinosteroid (GO:0009741);	Biological Process: response to jasmonic acid (GO:0009753);	Biological Process: arginine catabolic process to proline via ornithine (GO:0010121);	Biological Process: arginine catabolic process to glutamate (GO:0019544);	Molecular Function: pyridoxal phosphate binding (GO:0030170);	Molecular Function: identical protein binding (GO:0042802);
F01_transcript_23163	16	Molecular Function: ATP binding (GO:0005524);	Cellular Component: nucleus (GO:0005634);	Cellular Component: mitochondrion (GO:0005739);	Cellular Component: vacuolar membrane (GO:0005774);	Cellular Component: endoplasmic reticulum (GO:0005783);	Cellular Component: plasma membrane (GO:0005886);	Biological Process: protein folding (GO:0006457);	Biological Process: protein secretion (GO:0009306);	Biological Process: response to water deprivation (GO:0009414);	Cellular Component: plasmodesma (GO:0009506);	Cellular Component: chloroplast (GO:0009507);	Biological Process: response to salt stress (GO:0009651);	Biological Process: regulation of meristem structural organization (GO:0009934);	Biological Process: regulation of meristem growth (GO:0010075);	Cellular Component: apoplast (GO:0048046);	Molecular Function: unfolded protein binding (GO:0051082);
F01_transcript_2552	16	Molecular Function: ATP binding (GO:0005524);	Cellular Component: nucleus (GO:0005634);	Cellular Component: mitochondrion (GO:0005739);	Cellular Component: vacuolar membrane (GO:0005774);	Cellular Component: endoplasmic reticulum lumen (GO:0005788);	Cellular Component: plasma membrane (GO:0005886);	Biological Process: protein folding (GO:0006457);	Biological Process: protein secretion (GO:0009306);	Biological Process: response to water deprivation (GO:0009414);	Cellular Component: plasmodesma (GO:0009506);	Cellular Component: chloroplast (GO:0009507);	Biological Process: response to salt stress (GO:0009651);	Biological Process: regulation of meristem structural organization (GO:0009934);	Biological Process: regulation of meristem growth (GO:0010075);	Cellular Component: apoplast (GO:0048046);	Molecular Function: unfolded protein binding (GO:0051082);
F01_transcript_28013	16	Molecular Function: recombinase activity (GO:0000150);	Molecular Function: four-way junction DNA binding (GO:0000400);	Biological Process: DNA recombinase assembly (GO:0000730);	Cellular Component: condensed nuclear chromosome (GO:0000794);	Molecular Function: double-stranded DNA binding (GO:0003690);	Molecular Function: single-stranded DNA binding (GO:0003697);	Molecular Function: endodeoxyribonuclease activity (GO:0004520);	Molecular Function: ATP binding (GO:0005524);	Cellular Component: nucleoplasm (GO:0005654);	Biological Process: mitotic recombination (GO:0006312);	Biological Process: reciprocal meiotic recombination (GO:0007131);	Molecular Function: DNA-dependent ATPase activity (GO:0008094);	Biological Process: response to ionizing radiation (GO:0010212);	Biological Process: strand invasion (GO:0042148);	Biological Process: chromosome organization involved in meiotic cell cycle (GO:0070192);	Biological Process: mitotic recombination-dependent replication fork processing (GO:1990426);
F01_transcript_28047	16	Biological Process: mRNA splicing, via spliceosome (GO:0000398);	Molecular Function: double-stranded DNA binding (GO:0003690);	Molecular Function: single-stranded DNA binding (GO:0003697);	Molecular Function: double-stranded RNA binding (GO:0003725);	Molecular Function: ATP-dependent RNA helicase activity (GO:0004004);	Molecular Function: protein binding (GO:0005515);	Molecular Function: ATP binding (GO:0005524);	Cellular Component: spliceosomal complex (GO:0005681);	Cellular Component: nucleolus (GO:0005730);	Cellular Component: cytosol (GO:0005829);	Biological Process: mRNA export from nucleus (GO:0006406);	Biological Process: cellular response to DNA damage stimulus (GO:0006974);	Cellular Component: plasmodesma (GO:0009506);	Biological Process: regulation of gene expression (GO:0010468);	Biological Process: RNA secondary structure unwinding (GO:0010501);	Biological Process: response to cadmium ion (GO:0046686);
F01_transcript_30310	16	Biological Process: mRNA splicing, via spliceosome (GO:0000398);	Molecular Function: double-stranded DNA binding (GO:0003690);	Molecular Function: single-stranded DNA binding (GO:0003697);	Molecular Function: double-stranded RNA binding (GO:0003725);	Molecular Function: ATP-dependent RNA helicase activity (GO:0004004);	Molecular Function: protein binding (GO:0005515);	Molecular Function: ATP binding (GO:0005524);	Cellular Component: spliceosomal complex (GO:0005681);	Cellular Component: nucleolus (GO:0005730);	Cellular Component: cytosol (GO:0005829);	Biological Process: mRNA export from nucleus (GO:0006406);	Biological Process: cellular response to DNA damage stimulus (GO:0006974);	Cellular Component: plasmodesma (GO:0009506);	Biological Process: regulation of gene expression (GO:0010468);	Biological Process: RNA secondary structure unwinding (GO:0010501);	Biological Process: response to cadmium ion (GO:0046686);
F01_transcript_30860	16	Cellular Component: commitment complex (GO:0000243);	Biological Process: spliceosomal complex assembly (GO:0000245);	Biological Process: spliceosomal snRNP assembly (GO:0000387);	Molecular Function: RNA binding (GO:0003723);	Cellular Component: U5 snRNP (GO:0005682);	Cellular Component: U1 snRNP (GO:0005685);	Cellular Component: U2 snRNP (GO:0005686);	Cellular Component: U4 snRNP (GO:0005687);	Cellular Component: U12-type spliceosomal complex (GO:0005689);	Cellular Component: viral nucleocapsid (GO:0019013);	Cellular Component: pICln-Sm protein complex (GO:0034715);	Cellular Component: SMN-Sm protein complex (GO:0034719);	Cellular Component: prespliceosome (GO:0071010);	Cellular Component: precatalytic spliceosome (GO:0071011);	Cellular Component: catalytic step 2 spliceosome (GO:0071013);	Cellular Component: spliceosomal tri-snRNP complex (GO:0097526);
F01_transcript_31188	16	Biological Process: obsolete protein import into nucleus, docking (GO:0000059);	Biological Process: protein import into nucleus, translocation (GO:0000060);	Molecular Function: structural constituent of ribosome (GO:0003735);	Cellular Component: nucleoplasm (GO:0005654);	Cellular Component: ribosome (GO:0005840);	Biological Process: translation (GO:0006412);	Biological Process: NLS-bearing protein import into nucleus (GO:0006607);	Biological Process: ribosomal protein import into nucleus (GO:0006610);	Molecular Function: nuclear localization sequence binding (GO:0008139);	Molecular Function: Ran GTPase binding (GO:0008536);	Molecular Function: protein transporter activity (GO:0008565);	Cellular Component: chloroplast (GO:0009507);	Cellular Component: integral component of membrane (GO:0016021);	Molecular Function: rRNA binding (GO:0019843);	Cellular Component: nuclear membrane (GO:0031965);	Cellular Component: nuclear periphery (GO:0034399);
F01_transcript_31418	16	Molecular Function: ATP binding (GO:0005524);	Cellular Component: nucleus (GO:0005634);	Cellular Component: mitochondrion (GO:0005739);	Cellular Component: vacuolar membrane (GO:0005774);	Cellular Component: endoplasmic reticulum lumen (GO:0005788);	Cellular Component: plasma membrane (GO:0005886);	Biological Process: protein folding (GO:0006457);	Biological Process: protein secretion (GO:0009306);	Biological Process: response to water deprivation (GO:0009414);	Cellular Component: plasmodesma (GO:0009506);	Cellular Component: chloroplast (GO:0009507);	Biological Process: response to salt stress (GO:0009651);	Biological Process: regulation of meristem structural organization (GO:0009934);	Biological Process: regulation of meristem growth (GO:0010075);	Cellular Component: apoplast (GO:0048046);	Molecular Function: unfolded protein binding (GO:0051082);
F01_transcript_32404	16	Cellular Component: nuclear chromosome (GO:0000228);	Molecular Function: four-way junction DNA binding (GO:0000400);	Biological Process: meiotic mismatch repair (GO:0000710);	Molecular Function: damaged DNA binding (GO:0003684);	Molecular Function: ATP binding (GO:0005524);	Cellular Component: cytosol (GO:0005829);	Biological Process: reciprocal meiotic recombination (GO:0007131);	Molecular Function: oxidoreductase activity (GO:0016491);	Molecular Function: ATPase activity (GO:0016887);	Molecular Function: guanine/thymine mispair binding (GO:0032137);	Molecular Function: single base insertion or deletion binding (GO:0032138);	Cellular Component: MutSalpha complex (GO:0032301);	Biological Process: interstrand cross-link repair (GO:0036297);	Biological Process: maintenance of DNA repeat elements (GO:0043570);	Biological Process: oxidation-reduction process (GO:0055114);	Molecular Function: FAD binding (GO:0071949);
F01_transcript_32889	16	Biological Process: tryptophan biosynthetic process (GO:0000162);	Biological Process: response to reactive oxygen species (GO:0000302);	Biological Process: defense response to insect (GO:0002213);	Biological Process: response to molecule of fungal origin (GO:0002238);	Molecular Function: NADPH-hemoprotein reductase activity (GO:0003958);	Cellular Component: nucleus (GO:0005634);	Cellular Component: endoplasmic reticulum (GO:0005783);	Cellular Component: cytosol (GO:0005829);	Biological Process: phenylpropanoid metabolic process (GO:0009698);	Biological Process: response to abscisic acid (GO:0009737);	Biological Process: response to jasmonic acid (GO:0009753);	Biological Process: indole glucosinolate biosynthetic process (GO:0009759);	Biological Process: cellular response to sulfur starvation (GO:0010438);	Molecular Function: kinase activity (GO:0016301);	Molecular Function: sequence-specific DNA binding (GO:0043565);	Biological Process: positive regulation of transcription, DNA-templated (GO:0045893);
F01_transcript_36388	16	Cellular Component: nuclear chromosome (GO:0000228);	Molecular Function: four-way junction DNA binding (GO:0000400);	Molecular Function: Y-form DNA binding (GO:0000403);	Molecular Function: heteroduplex DNA loop binding (GO:0000404);	Molecular Function: double-strand/single-strand DNA junction binding (GO:0000406);	Biological Process: meiotic mismatch repair (GO:0000710);	Molecular Function: damaged DNA binding (GO:0003684);	Molecular Function: ATP binding (GO:0005524);	Biological Process: postreplication repair (GO:0006301);	Biological Process: meiotic gene conversion (GO:0006311);	Molecular Function: guanine/thymine mispair binding (GO:0032137);	Molecular Function: single base insertion or deletion binding (GO:0032138);	Cellular Component: MutSalpha complex (GO:0032301);	Cellular Component: MutSbeta complex (GO:0032302);	Biological Process: maintenance of DNA repeat elements (GO:0043570);	Biological Process: negative regulation of reciprocal meiotic recombination (GO:0045128);
F01_transcript_39715	16	Molecular Function: ornithine-oxo-acid transaminase activity (GO:0004587);	Cellular Component: mitochondrion (GO:0005739);	Biological Process: proline biosynthetic process (GO:0006561);	Biological Process: response to oxidative stress (GO:0006979);	Biological Process: response to heat (GO:0009408);	Biological Process: response to flooding (GO:0009413);	Biological Process: response to water deprivation (GO:0009414);	Biological Process: response to salt stress (GO:0009651);	Biological Process: response to auxin (GO:0009733);	Biological Process: response to abscisic acid (GO:0009737);	Biological Process: response to brassinosteroid (GO:0009741);	Biological Process: response to jasmonic acid (GO:0009753);	Biological Process: arginine catabolic process to proline via ornithine (GO:0010121);	Biological Process: arginine catabolic process to glutamate (GO:0019544);	Molecular Function: pyridoxal phosphate binding (GO:0030170);	Molecular Function: identical protein binding (GO:0042802);
F01_transcript_39955	16	Molecular Function: threonine-type endopeptidase activity (GO:0004298);	Molecular Function: ATP binding (GO:0005524);	Cellular Component: nucleus (GO:0005634);	Cellular Component: vacuolar membrane (GO:0005774);	Cellular Component: cytosol (GO:0005829);	Cellular Component: integral component of plasma membrane (GO:0005887);	Biological Process: ubiquitin-dependent protein catabolic process (GO:0006511);	Cellular Component: chloroplast stroma (GO:0009570);	Biological Process: photosynthetic electron transport chain (GO:0009767);	Biological Process: response to zinc ion (GO:0010043);	Molecular Function: copper chaperone activity (GO:0016531);	Cellular Component: proteasome core complex, alpha-subunit complex (GO:0019773);	Cellular Component: chloroplast membrane (GO:0031969);	Biological Process: copper ion transmembrane transport (GO:0035434);	Molecular Function: copper-transporting ATPase activity (GO:0043682);	Biological Process: copper ion homeostasis (GO:0055070);
F01_transcript_4136	16	Molecular Function: ATP binding (GO:0005524);	Cellular Component: nucleus (GO:0005634);	Cellular Component: mitochondrion (GO:0005739);	Cellular Component: vacuolar membrane (GO:0005774);	Cellular Component: endoplasmic reticulum lumen (GO:0005788);	Cellular Component: plasma membrane (GO:0005886);	Biological Process: protein folding (GO:0006457);	Biological Process: protein secretion (GO:0009306);	Biological Process: response to water deprivation (GO:0009414);	Cellular Component: plasmodesma (GO:0009506);	Cellular Component: chloroplast (GO:0009507);	Biological Process: response to salt stress (GO:0009651);	Biological Process: regulation of meristem structural organization (GO:0009934);	Biological Process: regulation of meristem growth (GO:0010075);	Cellular Component: apoplast (GO:0048046);	Molecular Function: unfolded protein binding (GO:0051082);
F01_transcript_42203	16	Biological Process: protein peptidyl-prolyl isomerization (GO:0000413);	Molecular Function: chromatin binding (GO:0003682);	Molecular Function: peptidyl-prolyl cis-trans isomerase activity (GO:0003755);	Cellular Component: nucleus (GO:0005634);	Biological Process: protein folding (GO:0006457);	Biological Process: regulation of flower development (GO:0009909);	Biological Process: meristem structural organization (GO:0009933);	Biological Process: regulation of root meristem growth (GO:0010082);	Biological Process: leaf vascular tissue pattern formation (GO:0010305);	Biological Process: leaf formation (GO:0010338);	Biological Process: leaf shaping (GO:0010358);	Biological Process: regulation of histone methylation (GO:0031060);	Molecular Function: histone binding (GO:0042393);	Biological Process: carpel development (GO:0048440);	Biological Process: stamen development (GO:0048443);	Biological Process: sepal formation (GO:0048453);
F01_transcript_42488	16	Molecular Function: 3'-5'-exoribonuclease activity (GO:0000175);	Cellular Component: nuclear exosome (RNase complex) (GO:0000176);	Cellular Component: cytoplasmic exosome (RNase complex) (GO:0000177);	Molecular Function: translation repressor activity, nucleic acid binding (GO:0000900);	Cellular Component: P-body (GO:0000932);	Molecular Function: mRNA 3'-UTR binding (GO:0003730);	Cellular Component: cellular bud neck (GO:0005935);	Biological Process: rRNA processing (GO:0006364);	Biological Process: mRNA catabolic process (GO:0006402);	Biological Process: intracellular mRNA localization (GO:0008298);	Cellular Component: cytoplasmic stress granule (GO:0010494);	Biological Process: rRNA catabolic process (GO:0016075);	Biological Process: negative regulation of translation (GO:0017148);	Molecular Function: mRNA 5'-UTR binding (GO:0048027);	Biological Process: regulation of fungal-type cell wall organization (GO:0060237);	Biological Process: RNA phosphodiester bond hydrolysis, exonucleolytic (GO:0090503);
F01_transcript_42751	16	Biological Process: mRNA splicing, via spliceosome (GO:0000398);	Molecular Function: double-stranded DNA binding (GO:0003690);	Molecular Function: single-stranded DNA binding (GO:0003697);	Molecular Function: double-stranded RNA binding (GO:0003725);	Molecular Function: ATP-dependent RNA helicase activity (GO:0004004);	Molecular Function: protein binding (GO:0005515);	Molecular Function: ATP binding (GO:0005524);	Cellular Component: spliceosomal complex (GO:0005681);	Cellular Component: nucleolus (GO:0005730);	Cellular Component: cytosol (GO:0005829);	Biological Process: mRNA export from nucleus (GO:0006406);	Biological Process: cellular response to DNA damage stimulus (GO:0006974);	Cellular Component: plasmodesma (GO:0009506);	Biological Process: regulation of gene expression (GO:0010468);	Biological Process: RNA secondary structure unwinding (GO:0010501);	Biological Process: response to cadmium ion (GO:0046686);
F01_transcript_42767	16	Molecular Function: ATP binding (GO:0005524);	Cellular Component: nucleus (GO:0005634);	Cellular Component: mitochondrion (GO:0005739);	Cellular Component: vacuolar membrane (GO:0005774);	Cellular Component: endoplasmic reticulum lumen (GO:0005788);	Cellular Component: plasma membrane (GO:0005886);	Biological Process: protein folding (GO:0006457);	Biological Process: protein secretion (GO:0009306);	Biological Process: response to water deprivation (GO:0009414);	Cellular Component: plasmodesma (GO:0009506);	Cellular Component: chloroplast (GO:0009507);	Biological Process: response to salt stress (GO:0009651);	Biological Process: regulation of meristem structural organization (GO:0009934);	Biological Process: regulation of meristem growth (GO:0010075);	Cellular Component: apoplast (GO:0048046);	Molecular Function: unfolded protein binding (GO:0051082);
F01_transcript_4409	16	Biological Process: mRNA splicing, via spliceosome (GO:0000398);	Molecular Function: double-stranded DNA binding (GO:0003690);	Molecular Function: single-stranded DNA binding (GO:0003697);	Molecular Function: double-stranded RNA binding (GO:0003725);	Molecular Function: ATP-dependent RNA helicase activity (GO:0004004);	Molecular Function: protein binding (GO:0005515);	Molecular Function: ATP binding (GO:0005524);	Cellular Component: spliceosomal complex (GO:0005681);	Cellular Component: nucleolus (GO:0005730);	Cellular Component: cytosol (GO:0005829);	Biological Process: mRNA export from nucleus (GO:0006406);	Biological Process: cellular response to DNA damage stimulus (GO:0006974);	Cellular Component: plasmodesma (GO:0009506);	Biological Process: regulation of gene expression (GO:0010468);	Biological Process: RNA secondary structure unwinding (GO:0010501);	Biological Process: response to cadmium ion (GO:0046686);
F01_transcript_44936	16	Biological Process: mRNA splicing, via spliceosome (GO:0000398);	Molecular Function: double-stranded DNA binding (GO:0003690);	Molecular Function: single-stranded DNA binding (GO:0003697);	Molecular Function: double-stranded RNA binding (GO:0003725);	Molecular Function: ATP-dependent RNA helicase activity (GO:0004004);	Molecular Function: protein binding (GO:0005515);	Molecular Function: ATP binding (GO:0005524);	Cellular Component: spliceosomal complex (GO:0005681);	Cellular Component: nucleolus (GO:0005730);	Cellular Component: cytosol (GO:0005829);	Biological Process: mRNA export from nucleus (GO:0006406);	Biological Process: cellular response to DNA damage stimulus (GO:0006974);	Cellular Component: plasmodesma (GO:0009506);	Biological Process: regulation of gene expression (GO:0010468);	Biological Process: RNA secondary structure unwinding (GO:0010501);	Biological Process: response to cadmium ion (GO:0046686);
F01_transcript_44965	16	Molecular Function: monooxygenase activity (GO:0004497);	Molecular Function: iron ion binding (GO:0005506);	Cellular Component: mitochondrion (GO:0005739);	Cellular Component: chloroplast thylakoid membrane (GO:0009535);	Biological Process: response to wounding (GO:0009611);	Biological Process: jasmonic acid biosynthetic process (GO:0009695);	Biological Process: response to jasmonic acid (GO:0009753);	Cellular Component: chloroplast envelope (GO:0009941);	Molecular Function: allene oxide synthase activity (GO:0009978);	Cellular Component: plastoglobule (GO:0010287);	Biological Process: sterol metabolic process (GO:0016125);	Molecular Function: oxidoreductase activity, acting on paired donors, with incorporation or reduction of molecular oxygen (GO:0016705);	Molecular Function: heme binding (GO:0020037);	Biological Process: oxylipin metabolic process (GO:0031407);	Molecular Function: hydroperoxide dehydratase activity (GO:0047987);	Biological Process: oxidation-reduction process (GO:0055114);
F01_transcript_45739	16	Biological Process: mRNA splicing, via spliceosome (GO:0000398);	Molecular Function: double-stranded DNA binding (GO:0003690);	Molecular Function: single-stranded DNA binding (GO:0003697);	Molecular Function: double-stranded RNA binding (GO:0003725);	Molecular Function: ATP-dependent RNA helicase activity (GO:0004004);	Molecular Function: protein binding (GO:0005515);	Molecular Function: ATP binding (GO:0005524);	Cellular Component: spliceosomal complex (GO:0005681);	Cellular Component: nucleolus (GO:0005730);	Cellular Component: cytosol (GO:0005829);	Biological Process: mRNA export from nucleus (GO:0006406);	Biological Process: cellular response to DNA damage stimulus (GO:0006974);	Cellular Component: plasmodesma (GO:0009506);	Biological Process: regulation of gene expression (GO:0010468);	Biological Process: RNA secondary structure unwinding (GO:0010501);	Biological Process: response to cadmium ion (GO:0046686);
F01_transcript_46189	16	Biological Process: cell morphogenesis (GO:0000902);	Molecular Function: DNA binding (GO:0003677);	Molecular Function: DNA topoisomerase type II (ATP-hydrolyzing) activity (GO:0003918);	Molecular Function: ATP binding (GO:0005524);	Cellular Component: nucleus (GO:0005634);	Cellular Component: cytosol (GO:0005829);	Biological Process: DNA topological change (GO:0006265);	Biological Process: translation (GO:0006412);	Biological Process: pattern specification process (GO:0007389);	Cellular Component: DNA topoisomerase complex (ATP-hydrolyzing) (GO:0009330);	Biological Process: response to brassinosteroid (GO:0009741);	Biological Process: trichome differentiation (GO:0010026);	Cellular Component: small ribosomal subunit (GO:0015935);	Biological Process: DNA endoreduplication (GO:0042023);	Biological Process: ribosome biogenesis (GO:0042254);	Molecular Function: protein homodimerization activity (GO:0042803);
F01_transcript_46293	16	Biological Process: cell morphogenesis (GO:0000902);	Molecular Function: DNA binding (GO:0003677);	Molecular Function: DNA topoisomerase type II (ATP-hydrolyzing) activity (GO:0003918);	Molecular Function: ATP binding (GO:0005524);	Cellular Component: nucleus (GO:0005634);	Cellular Component: cytosol (GO:0005829);	Biological Process: DNA topological change (GO:0006265);	Biological Process: translation (GO:0006412);	Biological Process: pattern specification process (GO:0007389);	Cellular Component: DNA topoisomerase complex (ATP-hydrolyzing) (GO:0009330);	Biological Process: response to brassinosteroid (GO:0009741);	Biological Process: trichome differentiation (GO:0010026);	Cellular Component: small ribosomal subunit (GO:0015935);	Biological Process: DNA endoreduplication (GO:0042023);	Biological Process: ribosome biogenesis (GO:0042254);	Molecular Function: identical protein binding (GO:0042802);
F01_transcript_4724	16	Biological Process: mRNA splicing, via spliceosome (GO:0000398);	Molecular Function: double-stranded DNA binding (GO:0003690);	Molecular Function: single-stranded DNA binding (GO:0003697);	Molecular Function: double-stranded RNA binding (GO:0003725);	Molecular Function: ATP-dependent RNA helicase activity (GO:0004004);	Molecular Function: protein binding (GO:0005515);	Molecular Function: ATP binding (GO:0005524);	Cellular Component: spliceosomal complex (GO:0005681);	Cellular Component: nucleolus (GO:0005730);	Cellular Component: cytosol (GO:0005829);	Biological Process: mRNA export from nucleus (GO:0006406);	Biological Process: cellular response to DNA damage stimulus (GO:0006974);	Cellular Component: plasmodesma (GO:0009506);	Biological Process: regulation of gene expression (GO:0010468);	Biological Process: RNA secondary structure unwinding (GO:0010501);	Biological Process: response to cadmium ion (GO:0046686);
F01_transcript_50666	16	Molecular Function: ATP binding (GO:0005524);	Cellular Component: nucleus (GO:0005634);	Cellular Component: mitochondrion (GO:0005739);	Cellular Component: vacuolar membrane (GO:0005774);	Cellular Component: endoplasmic reticulum lumen (GO:0005788);	Cellular Component: plasma membrane (GO:0005886);	Biological Process: protein folding (GO:0006457);	Biological Process: protein secretion (GO:0009306);	Biological Process: response to water deprivation (GO:0009414);	Cellular Component: plasmodesma (GO:0009506);	Cellular Component: chloroplast (GO:0009507);	Biological Process: response to salt stress (GO:0009651);	Biological Process: regulation of meristem structural organization (GO:0009934);	Biological Process: regulation of meristem growth (GO:0010075);	Cellular Component: apoplast (GO:0048046);	Molecular Function: unfolded protein binding (GO:0051082);
F01_transcript_54155	16	Biological Process: protein peptidyl-prolyl isomerization (GO:0000413);	Molecular Function: chromatin binding (GO:0003682);	Molecular Function: peptidyl-prolyl cis-trans isomerase activity (GO:0003755);	Cellular Component: nucleus (GO:0005634);	Biological Process: protein folding (GO:0006457);	Biological Process: regulation of flower development (GO:0009909);	Biological Process: meristem structural organization (GO:0009933);	Biological Process: regulation of root meristem growth (GO:0010082);	Biological Process: leaf vascular tissue pattern formation (GO:0010305);	Biological Process: leaf formation (GO:0010338);	Biological Process: leaf shaping (GO:0010358);	Biological Process: regulation of histone methylation (GO:0031060);	Molecular Function: histone binding (GO:0042393);	Biological Process: carpel development (GO:0048440);	Biological Process: stamen development (GO:0048443);	Biological Process: sepal formation (GO:0048453);
F01_transcript_54331	16	Molecular Function: ornithine-oxo-acid transaminase activity (GO:0004587);	Cellular Component: mitochondrion (GO:0005739);	Biological Process: proline biosynthetic process (GO:0006561);	Biological Process: response to oxidative stress (GO:0006979);	Biological Process: response to heat (GO:0009408);	Biological Process: response to flooding (GO:0009413);	Biological Process: response to water deprivation (GO:0009414);	Biological Process: response to salt stress (GO:0009651);	Biological Process: response to auxin (GO:0009733);	Biological Process: response to abscisic acid (GO:0009737);	Biological Process: response to brassinosteroid (GO:0009741);	Biological Process: response to jasmonic acid (GO:0009753);	Biological Process: arginine catabolic process to proline via ornithine (GO:0010121);	Biological Process: arginine catabolic process to glutamate (GO:0019544);	Molecular Function: pyridoxal phosphate binding (GO:0030170);	Molecular Function: identical protein binding (GO:0042802);
F01_transcript_5673	16	Biological Process: mRNA splicing, via spliceosome (GO:0000398);	Molecular Function: double-stranded DNA binding (GO:0003690);	Molecular Function: single-stranded DNA binding (GO:0003697);	Molecular Function: double-stranded RNA binding (GO:0003725);	Molecular Function: ATP-dependent RNA helicase activity (GO:0004004);	Molecular Function: protein binding (GO:0005515);	Molecular Function: ATP binding (GO:0005524);	Cellular Component: spliceosomal complex (GO:0005681);	Cellular Component: nucleolus (GO:0005730);	Cellular Component: cytosol (GO:0005829);	Biological Process: mRNA export from nucleus (GO:0006406);	Biological Process: cellular response to DNA damage stimulus (GO:0006974);	Cellular Component: plasmodesma (GO:0009506);	Biological Process: regulation of gene expression (GO:0010468);	Biological Process: RNA secondary structure unwinding (GO:0010501);	Biological Process: response to cadmium ion (GO:0046686);
F01_transcript_57681	16	Cellular Component: commitment complex (GO:0000243);	Biological Process: spliceosomal complex assembly (GO:0000245);	Biological Process: spliceosomal snRNP assembly (GO:0000387);	Molecular Function: RNA binding (GO:0003723);	Cellular Component: U5 snRNP (GO:0005682);	Cellular Component: U1 snRNP (GO:0005685);	Cellular Component: U2 snRNP (GO:0005686);	Cellular Component: U4 snRNP (GO:0005687);	Cellular Component: U12-type spliceosomal complex (GO:0005689);	Cellular Component: viral nucleocapsid (GO:0019013);	Cellular Component: pICln-Sm protein complex (GO:0034715);	Cellular Component: SMN-Sm protein complex (GO:0034719);	Cellular Component: prespliceosome (GO:0071010);	Cellular Component: precatalytic spliceosome (GO:0071011);	Cellular Component: catalytic step 2 spliceosome (GO:0071013);	Cellular Component: spliceosomal tri-snRNP complex (GO:0097526);
F01_transcript_58645	16	Biological Process: embryonic axis specification (GO:0000578);	Cellular Component: vacuolar membrane (GO:0005774);	Cellular Component: endoplasmic reticulum (GO:0005783);	Cellular Component: trans-Golgi network (GO:0005802);	Biological Process: protein targeting to vacuole (GO:0006623);	Biological Process: endosome organization (GO:0007032);	Biological Process: vacuole organization (GO:0007033);	Cellular Component: plastid (GO:0009536);	Biological Process: phototropism (GO:0009638);	Biological Process: amyloplast organization (GO:0009660);	Biological Process: embryo development ending in seed dormancy (GO:0009793);	Biological Process: negative gravitropism (GO:0009959);	Cellular Component: late endosome membrane (GO:0031902);	Biological Process: response to starvation (GO:0042594);	Biological Process: late endosome to vacuole transport (GO:0045324);	Biological Process: cell division (GO:0051301);
F01_transcript_61426	16	Biological Process: mRNA splicing, via spliceosome (GO:0000398);	Molecular Function: double-stranded DNA binding (GO:0003690);	Molecular Function: single-stranded DNA binding (GO:0003697);	Molecular Function: double-stranded RNA binding (GO:0003725);	Molecular Function: ATP-dependent RNA helicase activity (GO:0004004);	Molecular Function: protein binding (GO:0005515);	Molecular Function: ATP binding (GO:0005524);	Cellular Component: spliceosomal complex (GO:0005681);	Cellular Component: nucleolus (GO:0005730);	Cellular Component: cytosol (GO:0005829);	Biological Process: mRNA export from nucleus (GO:0006406);	Biological Process: cellular response to DNA damage stimulus (GO:0006974);	Cellular Component: plasmodesma (GO:0009506);	Biological Process: regulation of gene expression (GO:0010468);	Biological Process: RNA secondary structure unwinding (GO:0010501);	Biological Process: response to cadmium ion (GO:0046686);
F01_transcript_6742	16	Molecular Function: ATP binding (GO:0005524);	Biological Process: response to wounding (GO:0009611);	Biological Process: response to salt stress (GO:0009651);	Biological Process: response to abscisic acid (GO:0009737);	Cellular Component: external side of plasma membrane (GO:0009897);	Biological Process: stem vascular tissue pattern formation (GO:0010222);	Biological Process: cotyledon vascular tissue pattern formation (GO:0010588);	Molecular Function: fatty acid transporter activity (GO:0015245);	Molecular Function: ATPase-coupled organic phosphonate transmembrane transporter activity (GO:0015416);	Biological Process: organic phosphonate transport (GO:0015716);	Biological Process: organophosphate ester transport (GO:0015748);	Biological Process: fatty acid transport (GO:0015908);	Cellular Component: integral component of membrane (GO:0016021);	Molecular Function: protein homodimerization activity (GO:0042803);	Biological Process: transmembrane transport (GO:0055085);	Biological Process: cutin transport (GO:0080051);
F01_transcript_7970	16	Molecular Function: monooxygenase activity (GO:0004497);	Molecular Function: iron ion binding (GO:0005506);	Cellular Component: mitochondrion (GO:0005739);	Cellular Component: chloroplast thylakoid membrane (GO:0009535);	Biological Process: response to wounding (GO:0009611);	Biological Process: jasmonic acid biosynthetic process (GO:0009695);	Biological Process: response to jasmonic acid (GO:0009753);	Cellular Component: chloroplast envelope (GO:0009941);	Molecular Function: allene oxide synthase activity (GO:0009978);	Cellular Component: plastoglobule (GO:0010287);	Biological Process: sterol metabolic process (GO:0016125);	Molecular Function: oxidoreductase activity, acting on paired donors, with incorporation or reduction of molecular oxygen (GO:0016705);	Molecular Function: heme binding (GO:0020037);	Biological Process: oxylipin metabolic process (GO:0031407);	Molecular Function: hydroperoxide dehydratase activity (GO:0047987);	Biological Process: oxidation-reduction process (GO:0055114);
F01_transcript_9246	16	Molecular Function: calmodulin-dependent protein kinase activity (GO:0004683);	Molecular Function: calcium ion binding (GO:0005509);	Molecular Function: calmodulin binding (GO:0005516);	Molecular Function: ATP binding (GO:0005524);	Cellular Component: nucleus (GO:0005634);	Cellular Component: vacuole (GO:0005773);	Cellular Component: cytosol (GO:0005829);	Cellular Component: plasma membrane (GO:0005886);	Biological Process: response to salt stress (GO:0009651);	Biological Process: abscisic acid-activated signaling pathway (GO:0009738);	Molecular Function: calcium-dependent protein serine/threonine kinase activity (GO:0009931);	Biological Process: regulation of stomatal movement (GO:0010119);	Biological Process: regulation of anion channel activity (GO:0010359);	Biological Process: peptidyl-serine phosphorylation (GO:0018105);	Biological Process: intracellular signal transduction (GO:0035556);	Biological Process: protein autophosphorylation (GO:0046777);
F01_transcript_9315	16	Molecular Function: ATP binding (GO:0005524);	Cellular Component: nucleus (GO:0005634);	Cellular Component: mitochondrion (GO:0005739);	Cellular Component: vacuolar membrane (GO:0005774);	Cellular Component: endoplasmic reticulum (GO:0005783);	Cellular Component: plasma membrane (GO:0005886);	Biological Process: protein folding (GO:0006457);	Biological Process: protein secretion (GO:0009306);	Biological Process: response to water deprivation (GO:0009414);	Cellular Component: plasmodesma (GO:0009506);	Cellular Component: chloroplast (GO:0009507);	Biological Process: response to salt stress (GO:0009651);	Biological Process: regulation of meristem structural organization (GO:0009934);	Biological Process: regulation of meristem growth (GO:0010075);	Cellular Component: apoplast (GO:0048046);	Molecular Function: unfolded protein binding (GO:0051082);
F01_transcript_9442	16	Molecular Function: monooxygenase activity (GO:0004497);	Molecular Function: iron ion binding (GO:0005506);	Cellular Component: mitochondrion (GO:0005739);	Cellular Component: chloroplast thylakoid membrane (GO:0009535);	Biological Process: response to wounding (GO:0009611);	Biological Process: jasmonic acid biosynthetic process (GO:0009695);	Biological Process: response to jasmonic acid (GO:0009753);	Cellular Component: chloroplast envelope (GO:0009941);	Molecular Function: allene oxide synthase activity (GO:0009978);	Cellular Component: plastoglobule (GO:0010287);	Biological Process: sterol metabolic process (GO:0016125);	Molecular Function: oxidoreductase activity, acting on paired donors, with incorporation or reduction of molecular oxygen (GO:0016705);	Molecular Function: heme binding (GO:0020037);	Biological Process: oxylipin metabolic process (GO:0031407);	Molecular Function: hydroperoxide dehydratase activity (GO:0047987);	Biological Process: oxidation-reduction process (GO:0055114);
F01_transcript_9682	16	Molecular Function: calmodulin-dependent protein kinase activity (GO:0004683);	Molecular Function: calcium ion binding (GO:0005509);	Molecular Function: calmodulin binding (GO:0005516);	Molecular Function: ATP binding (GO:0005524);	Cellular Component: nucleus (GO:0005634);	Cellular Component: vacuole (GO:0005773);	Cellular Component: cytosol (GO:0005829);	Cellular Component: plasma membrane (GO:0005886);	Biological Process: response to salt stress (GO:0009651);	Biological Process: abscisic acid-activated signaling pathway (GO:0009738);	Molecular Function: calcium-dependent protein serine/threonine kinase activity (GO:0009931);	Biological Process: regulation of stomatal movement (GO:0010119);	Biological Process: regulation of anion channel activity (GO:0010359);	Biological Process: peptidyl-serine phosphorylation (GO:0018105);	Biological Process: intracellular signal transduction (GO:0035556);	Biological Process: protein autophosphorylation (GO:0046777);
F01_transcript_1018	15	Molecular Function: ATP binding (GO:0005524);	Cellular Component: nucleus (GO:0005634);	Cellular Component: cytoplasm (GO:0005737);	Cellular Component: kinesin complex (GO:0005871);	Cellular Component: microtubule (GO:0005874);	Biological Process: microtubule-based movement (GO:0007018);	Biological Process: cell cycle (GO:0007049);	Molecular Function: microtubule binding (GO:0008017);	Molecular Function: ATP-dependent microtubule motor activity, plus-end-directed (GO:0008574);	Biological Process: regulation of gibberellic acid mediated signaling pathway (GO:0009937);	Biological Process: cellulose microfibril organization (GO:0010215);	Biological Process: regulation of growth (GO:0040008);	Biological Process: regulation of cell proliferation (GO:0042127);	Molecular Function: sequence-specific DNA binding (GO:0043565);	Biological Process: positive regulation of transcription, DNA-templated (GO:0045893);
F01_transcript_1034	15	Biological Process: nuclear-transcribed mRNA catabolic process, nonsense-mediated decay (GO:0000184);	Cellular Component: P-body (GO:0000932);	Molecular Function: DNA binding (GO:0003677);	Molecular Function: helicase activity (GO:0004386);	Molecular Function: ATP binding (GO:0005524);	Cellular Component: cytosol (GO:0005829);	Cellular Component: plasma membrane (GO:0005886);	Molecular Function: zinc ion binding (GO:0008270);	Cellular Component: plasmodesma (GO:0009506);	Biological Process: response to wounding (GO:0009611);	Biological Process: salicylic acid mediated signaling pathway (GO:0009863);	Biological Process: jasmonic acid mediated signaling pathway (GO:0009867);	Biological Process: sugar mediated signaling pathway (GO:0010182);	Biological Process: defense response to bacterium (GO:0042742);	Biological Process: long-day photoperiodism (GO:0048571);
F01_transcript_14845	15	Molecular Function: SNARE binding (GO:0000149);	Molecular Function: SNAP receptor activity (GO:0005484);	Cellular Component: endoplasmic reticulum membrane (GO:0005789);	Cellular Component: Golgi apparatus (GO:0005794);	Cellular Component: cytosol (GO:0005829);	Biological Process: protein targeting to vacuole (GO:0006623);	Biological Process: ER to Golgi vesicle-mediated transport (GO:0006888);	Biological Process: intra-Golgi vesicle-mediated transport (GO:0006891);	Biological Process: Golgi to vacuole transport (GO:0006896);	Cellular Component: ER to Golgi transport vesicle membrane (GO:0012507);	Cellular Component: integral component of membrane (GO:0016021);	Cellular Component: SNARE complex (GO:0031201);	Cellular Component: late endosome membrane (GO:0031902);	Biological Process: retrograde transport, endosome to Golgi (GO:0042147);	Biological Process: vesicle fusion with Golgi apparatus (GO:0048280);
F01_transcript_14970	15	Molecular Function: SNARE binding (GO:0000149);	Molecular Function: SNAP receptor activity (GO:0005484);	Cellular Component: endoplasmic reticulum membrane (GO:0005789);	Cellular Component: Golgi apparatus (GO:0005794);	Cellular Component: cytosol (GO:0005829);	Biological Process: protein targeting to vacuole (GO:0006623);	Biological Process: ER to Golgi vesicle-mediated transport (GO:0006888);	Biological Process: intra-Golgi vesicle-mediated transport (GO:0006891);	Biological Process: Golgi to vacuole transport (GO:0006896);	Cellular Component: ER to Golgi transport vesicle membrane (GO:0012507);	Cellular Component: integral component of membrane (GO:0016021);	Cellular Component: SNARE complex (GO:0031201);	Cellular Component: late endosome membrane (GO:0031902);	Biological Process: retrograde transport, endosome to Golgi (GO:0042147);	Biological Process: vesicle fusion with Golgi apparatus (GO:0048280);
F01_transcript_15347	15	Molecular Function: triose-phosphate isomerase activity (GO:0004807);	Cellular Component: mitochondrion (GO:0005739);	Cellular Component: cytosol (GO:0005829);	Biological Process: gluconeogenesis (GO:0006094);	Biological Process: glycolytic process (GO:0006096);	Biological Process: triglyceride mobilization (GO:0006642);	Cellular Component: chloroplast stroma (GO:0009570);	Cellular Component: thylakoid (GO:0009579);	Biological Process: chloroplast organization (GO:0009658);	Cellular Component: chloroplast envelope (GO:0009941);	Biological Process: glycerol catabolic process (GO:0019563);	Biological Process: multicellular organism reproduction (GO:0032504);	Biological Process: glyceraldehyde-3-phosphate biosynthetic process (GO:0046166);	Cellular Component: apoplast (GO:0048046);	Biological Process: primary root development (GO:0080022);
F01_transcript_15659	15	Molecular Function: SNARE binding (GO:0000149);	Molecular Function: SNAP receptor activity (GO:0005484);	Cellular Component: endoplasmic reticulum membrane (GO:0005789);	Cellular Component: Golgi apparatus (GO:0005794);	Cellular Component: cytosol (GO:0005829);	Biological Process: protein targeting to vacuole (GO:0006623);	Biological Process: ER to Golgi vesicle-mediated transport (GO:0006888);	Biological Process: intra-Golgi vesicle-mediated transport (GO:0006891);	Biological Process: Golgi to vacuole transport (GO:0006896);	Cellular Component: ER to Golgi transport vesicle membrane (GO:0012507);	Cellular Component: integral component of membrane (GO:0016021);	Cellular Component: SNARE complex (GO:0031201);	Cellular Component: late endosome membrane (GO:0031902);	Biological Process: retrograde transport, endosome to Golgi (GO:0042147);	Biological Process: vesicle fusion with Golgi apparatus (GO:0048280);
F01_transcript_16003	15	Molecular Function: triose-phosphate isomerase activity (GO:0004807);	Cellular Component: mitochondrion (GO:0005739);	Cellular Component: cytosol (GO:0005829);	Biological Process: gluconeogenesis (GO:0006094);	Biological Process: glycolytic process (GO:0006096);	Biological Process: triglyceride mobilization (GO:0006642);	Cellular Component: chloroplast stroma (GO:0009570);	Cellular Component: thylakoid (GO:0009579);	Biological Process: chloroplast organization (GO:0009658);	Cellular Component: chloroplast envelope (GO:0009941);	Biological Process: glycerol catabolic process (GO:0019563);	Biological Process: multicellular organism reproduction (GO:0032504);	Biological Process: glyceraldehyde-3-phosphate biosynthetic process (GO:0046166);	Cellular Component: apoplast (GO:0048046);	Biological Process: primary root development (GO:0080022);
F01_transcript_16145	15	Molecular Function: triose-phosphate isomerase activity (GO:0004807);	Cellular Component: mitochondrion (GO:0005739);	Cellular Component: cytosol (GO:0005829);	Biological Process: gluconeogenesis (GO:0006094);	Biological Process: glycolytic process (GO:0006096);	Biological Process: triglyceride mobilization (GO:0006642);	Cellular Component: chloroplast stroma (GO:0009570);	Cellular Component: thylakoid (GO:0009579);	Biological Process: chloroplast organization (GO:0009658);	Cellular Component: chloroplast envelope (GO:0009941);	Biological Process: glycerol catabolic process (GO:0019563);	Biological Process: multicellular organism reproduction (GO:0032504);	Biological Process: glyceraldehyde-3-phosphate biosynthetic process (GO:0046166);	Cellular Component: apoplast (GO:0048046);	Biological Process: primary root development (GO:0080022);
F01_transcript_16741	15	Molecular Function: SNARE binding (GO:0000149);	Molecular Function: SNAP receptor activity (GO:0005484);	Cellular Component: endoplasmic reticulum membrane (GO:0005789);	Cellular Component: Golgi apparatus (GO:0005794);	Cellular Component: cytosol (GO:0005829);	Biological Process: protein targeting to vacuole (GO:0006623);	Biological Process: ER to Golgi vesicle-mediated transport (GO:0006888);	Biological Process: intra-Golgi vesicle-mediated transport (GO:0006891);	Biological Process: Golgi to vacuole transport (GO:0006896);	Cellular Component: ER to Golgi transport vesicle membrane (GO:0012507);	Cellular Component: integral component of membrane (GO:0016021);	Cellular Component: SNARE complex (GO:0031201);	Cellular Component: late endosome membrane (GO:0031902);	Biological Process: retrograde transport, endosome to Golgi (GO:0042147);	Biological Process: vesicle fusion with Golgi apparatus (GO:0048280);
F01_transcript_16870	15	Molecular Function: peroxidase activity (GO:0004601);	Molecular Function: protein binding (GO:0005515);	Cellular Component: cytosol (GO:0005829);	Biological Process: response to cold (GO:0009409);	Cellular Component: chloroplast stroma (GO:0009570);	Cellular Component: thylakoid (GO:0009579);	Cellular Component: chloroplast envelope (GO:0009941);	Cellular Component: stromule (GO:0010319);	Biological Process: defense response to bacterium (GO:0042742);	Biological Process: hydrogen peroxide catabolic process (GO:0042744);	Biological Process: cell redox homeostasis (GO:0045454);	Cellular Component: apoplast (GO:0048046);	Molecular Function: peroxiredoxin activity (GO:0051920);	Biological Process: oxidation-reduction process (GO:0055114);	Biological Process: cellular oxidant detoxification (GO:0098869);
F01_transcript_18176	15	Molecular Function: SNARE binding (GO:0000149);	Molecular Function: SNAP receptor activity (GO:0005484);	Cellular Component: endoplasmic reticulum membrane (GO:0005789);	Cellular Component: Golgi apparatus (GO:0005794);	Cellular Component: cytosol (GO:0005829);	Biological Process: protein targeting to vacuole (GO:0006623);	Biological Process: ER to Golgi vesicle-mediated transport (GO:0006888);	Biological Process: intra-Golgi vesicle-mediated transport (GO:0006891);	Biological Process: Golgi to vacuole transport (GO:0006896);	Cellular Component: ER to Golgi transport vesicle membrane (GO:0012507);	Cellular Component: integral component of membrane (GO:0016021);	Cellular Component: SNARE complex (GO:0031201);	Cellular Component: late endosome membrane (GO:0031902);	Biological Process: retrograde transport, endosome to Golgi (GO:0042147);	Biological Process: vesicle fusion with Golgi apparatus (GO:0048280);
F01_transcript_20019	15	Molecular Function: SNARE binding (GO:0000149);	Molecular Function: SNAP receptor activity (GO:0005484);	Cellular Component: endoplasmic reticulum membrane (GO:0005789);	Cellular Component: Golgi apparatus (GO:0005794);	Cellular Component: cytosol (GO:0005829);	Biological Process: protein targeting to vacuole (GO:0006623);	Biological Process: ER to Golgi vesicle-mediated transport (GO:0006888);	Biological Process: intra-Golgi vesicle-mediated transport (GO:0006891);	Biological Process: Golgi to vacuole transport (GO:0006896);	Cellular Component: ER to Golgi transport vesicle membrane (GO:0012507);	Cellular Component: integral component of membrane (GO:0016021);	Cellular Component: SNARE complex (GO:0031201);	Cellular Component: late endosome membrane (GO:0031902);	Biological Process: retrograde transport, endosome to Golgi (GO:0042147);	Biological Process: vesicle fusion with Golgi apparatus (GO:0048280);
F01_transcript_20239	15	Cellular Component: nuclear chromosome (GO:0000228);	Molecular Function: four-way junction DNA binding (GO:0000400);	Biological Process: meiotic mismatch repair (GO:0000710);	Molecular Function: damaged DNA binding (GO:0003684);	Molecular Function: ATP binding (GO:0005524);	Cellular Component: mitochondrion (GO:0005739);	Biological Process: pyrimidine dimer repair (GO:0006290);	Biological Process: reciprocal meiotic recombination (GO:0007131);	Biological Process: response to UV (GO:0009411);	Cellular Component: plastid (GO:0009536);	Molecular Function: guanine/thymine mispair binding (GO:0032137);	Molecular Function: single base insertion or deletion binding (GO:0032138);	Cellular Component: MutSalpha complex (GO:0032301);	Biological Process: maintenance of DNA repeat elements (GO:0043570);	Biological Process: negative regulation of DNA recombination (GO:0045910);
F01_transcript_23215	15	Molecular Function: nucleotide binding (GO:0000166);	Molecular Function: DNA binding (GO:0003677);	Molecular Function: DNA-directed DNA polymerase activity (GO:0003887);	Cellular Component: nucleus (GO:0005634);	Cellular Component: cytosol (GO:0005829);	Biological Process: DNA replication (GO:0006260);	Biological Process: regulation of transcription, DNA-templated (GO:0006355);	Molecular Function: 3'-5' exonuclease activity (GO:0008408);	Molecular Function: histone-arginine N-methyltransferase activity (GO:0008469);	Cellular Component: zeta DNA polymerase complex (GO:0016035);	Biological Process: peptidyl-arginine methylation, to asymmetrical-dimethyl arginine (GO:0019919);	Biological Process: histone arginine methylation (GO:0034969);	Molecular Function: protein-arginine omega-N asymmetric methyltransferase activity (GO:0035242);	Biological Process: error-prone translesion synthesis (GO:0042276);	Biological Process: nucleic acid phosphodiester bond hydrolysis (GO:0090305);
F01_transcript_23866	15	Molecular Function: 3'-5'-exoribonuclease activity (GO:0000175);	Molecular Function: RNA binding (GO:0003723);	Molecular Function: polyribonucleotide nucleotidyltransferase activity (GO:0004654);	Biological Process: rRNA processing (GO:0006364);	Biological Process: mRNA processing (GO:0006397);	Biological Process: mRNA catabolic process (GO:0006402);	Biological Process: tRNA processing (GO:0008033);	Cellular Component: chloroplast stroma (GO:0009570);	Biological Process: negative regulation of isopentenyl diphosphate biosynthetic process, methylerythritol 4-phosphate pathway (GO:0010323);	Biological Process: chlorophyll biosynthetic process (GO:0015995);	Biological Process: cellular response to phosphate starvation (GO:0016036);	Biological Process: carotene biosynthetic process (GO:0016120);	Biological Process: xanthophyll biosynthetic process (GO:0016123);	Biological Process: chloroplast RNA processing (GO:0031425);	Biological Process: RNA phosphodiester bond hydrolysis, exonucleolytic (GO:0090503);
F01_transcript_2390	15	Molecular Function: 3'-5'-exoribonuclease activity (GO:0000175);	Molecular Function: RNA binding (GO:0003723);	Molecular Function: polyribonucleotide nucleotidyltransferase activity (GO:0004654);	Biological Process: rRNA processing (GO:0006364);	Biological Process: mRNA processing (GO:0006397);	Biological Process: mRNA catabolic process (GO:0006402);	Biological Process: tRNA processing (GO:0008033);	Cellular Component: chloroplast stroma (GO:0009570);	Biological Process: negative regulation of isopentenyl diphosphate biosynthetic process, methylerythritol 4-phosphate pathway (GO:0010323);	Biological Process: chlorophyll biosynthetic process (GO:0015995);	Biological Process: cellular response to phosphate starvation (GO:0016036);	Biological Process: carotene biosynthetic process (GO:0016120);	Biological Process: xanthophyll biosynthetic process (GO:0016123);	Biological Process: chloroplast RNA processing (GO:0031425);	Biological Process: RNA phosphodiester bond hydrolysis, exonucleolytic (GO:0090503);
F01_transcript_24435	15	Molecular Function: L-aspartate:2-oxoglutarate aminotransferase activity (GO:0004069);	Molecular Function: catalase activity (GO:0004096);	Cellular Component: cytoplasm (GO:0005737);	Biological Process: tricarboxylic acid cycle (GO:0006099);	Biological Process: 2-oxoglutarate metabolic process (GO:0006103);	Biological Process: alanine metabolic process (GO:0006522);	Biological Process: aspartate metabolic process (GO:0006531);	Biological Process: glutamate metabolic process (GO:0006536);	Biological Process: response to oxidative stress (GO:0006979);	Biological Process: biosynthetic process (GO:0009058);	Molecular Function: heme binding (GO:0020037);	Molecular Function: pyridoxal phosphate binding (GO:0030170);	Molecular Function: identical protein binding (GO:0042802);	Molecular Function: L-phenylalanine:2-oxoglutarate aminotransferase activity (GO:0080130);	Biological Process: cellular oxidant detoxification (GO:0098869);
F01_transcript_24851	15	Molecular Function: SNARE binding (GO:0000149);	Molecular Function: SNAP receptor activity (GO:0005484);	Cellular Component: endoplasmic reticulum membrane (GO:0005789);	Cellular Component: Golgi apparatus (GO:0005794);	Cellular Component: cytosol (GO:0005829);	Biological Process: protein targeting to vacuole (GO:0006623);	Biological Process: ER to Golgi vesicle-mediated transport (GO:0006888);	Biological Process: intra-Golgi vesicle-mediated transport (GO:0006891);	Biological Process: Golgi to vacuole transport (GO:0006896);	Cellular Component: ER to Golgi transport vesicle membrane (GO:0012507);	Cellular Component: integral component of membrane (GO:0016021);	Cellular Component: SNARE complex (GO:0031201);	Cellular Component: late endosome membrane (GO:0031902);	Biological Process: retrograde transport, endosome to Golgi (GO:0042147);	Biological Process: vesicle fusion with Golgi apparatus (GO:0048280);
F01_transcript_24902	15	Molecular Function: mRNA binding (GO:0003729);	Molecular Function: 3-hydroxyacyl-CoA dehydrogenase activity (GO:0003857);	Molecular Function: dodecenoyl-CoA delta-isomerase activity (GO:0004165);	Molecular Function: enoyl-CoA hydratase activity (GO:0004300);	Cellular Component: cell wall (GO:0005618);	Cellular Component: peroxisome (GO:0005777);	Cellular Component: microtubule (GO:0005874);	Biological Process: fatty acid beta-oxidation (GO:0006635);	Molecular Function: microtubule binding (GO:0008017);	Molecular Function: 3-hydroxybutyryl-CoA epimerase activity (GO:0008692);	Cellular Component: plasmodesma (GO:0009506);	Cellular Component: chloroplast (GO:0009507);	Biological Process: jasmonic acid biosynthetic process (GO:0009695);	Biological Process: flower development (GO:0009908);	Molecular Function: 3-hydroxyacyl-CoA dehydratase activity (GO:0018812);
F01_transcript_25567	15	Molecular Function: triose-phosphate isomerase activity (GO:0004807);	Cellular Component: mitochondrion (GO:0005739);	Cellular Component: cytosol (GO:0005829);	Biological Process: gluconeogenesis (GO:0006094);	Biological Process: glycolytic process (GO:0006096);	Biological Process: triglyceride mobilization (GO:0006642);	Cellular Component: chloroplast stroma (GO:0009570);	Cellular Component: thylakoid (GO:0009579);	Biological Process: chloroplast organization (GO:0009658);	Cellular Component: chloroplast envelope (GO:0009941);	Biological Process: glycerol catabolic process (GO:0019563);	Biological Process: multicellular organism reproduction (GO:0032504);	Biological Process: glyceraldehyde-3-phosphate biosynthetic process (GO:0046166);	Cellular Component: apoplast (GO:0048046);	Biological Process: primary root development (GO:0080022);
F01_transcript_27591	15	Biological Process: nuclear-transcribed mRNA catabolic process, nonsense-mediated decay (GO:0000184);	Cellular Component: P-body (GO:0000932);	Molecular Function: DNA binding (GO:0003677);	Molecular Function: helicase activity (GO:0004386);	Molecular Function: ATP binding (GO:0005524);	Cellular Component: cytosol (GO:0005829);	Cellular Component: plasma membrane (GO:0005886);	Molecular Function: zinc ion binding (GO:0008270);	Cellular Component: plasmodesma (GO:0009506);	Biological Process: response to wounding (GO:0009611);	Biological Process: salicylic acid mediated signaling pathway (GO:0009863);	Biological Process: jasmonic acid mediated signaling pathway (GO:0009867);	Biological Process: sugar mediated signaling pathway (GO:0010182);	Biological Process: defense response to bacterium (GO:0042742);	Biological Process: long-day photoperiodism (GO:0048571);
F01_transcript_27802	15	Molecular Function: SNARE binding (GO:0000149);	Molecular Function: SNAP receptor activity (GO:0005484);	Cellular Component: endoplasmic reticulum membrane (GO:0005789);	Cellular Component: Golgi apparatus (GO:0005794);	Cellular Component: cytosol (GO:0005829);	Biological Process: protein targeting to vacuole (GO:0006623);	Biological Process: ER to Golgi vesicle-mediated transport (GO:0006888);	Biological Process: intra-Golgi vesicle-mediated transport (GO:0006891);	Biological Process: Golgi to vacuole transport (GO:0006896);	Cellular Component: ER to Golgi transport vesicle membrane (GO:0012507);	Cellular Component: integral component of membrane (GO:0016021);	Cellular Component: SNARE complex (GO:0031201);	Cellular Component: late endosome membrane (GO:0031902);	Biological Process: retrograde transport, endosome to Golgi (GO:0042147);	Biological Process: vesicle fusion with Golgi apparatus (GO:0048280);
F01_transcript_27993	15	Biological Process: protein polyubiquitination (GO:0000209);	Cellular Component: nucleus (GO:0005634);	Cellular Component: cytosol (GO:0005829);	Biological Process: DNA repair (GO:0006281);	Cellular Component: plastid (GO:0009536);	Biological Process: hormone-mediated signaling pathway (GO:0009755);	Biological Process: flower development (GO:0009908);	Biological Process: negative regulation of photomorphogenesis (GO:0010100);	Biological Process: sugar mediated signaling pathway (GO:0010182);	Molecular Function: ubiquitin protein ligase binding (GO:0031625);	Biological Process: protein ubiquitination involved in ubiquitin-dependent protein catabolic process (GO:0042787);	Biological Process: short-day photoperiodism, flowering (GO:0048575);	Biological Process: cotyledon development (GO:0048825);	Molecular Function: ubiquitin protein ligase activity (GO:0061630);	Cellular Component: Cul4-RING E3 ubiquitin ligase complex (GO:0080008);
F01_transcript_2932	15	Molecular Function: 3'-5'-exoribonuclease activity (GO:0000175);	Molecular Function: RNA binding (GO:0003723);	Molecular Function: polyribonucleotide nucleotidyltransferase activity (GO:0004654);	Biological Process: rRNA processing (GO:0006364);	Biological Process: mRNA processing (GO:0006397);	Biological Process: mRNA catabolic process (GO:0006402);	Biological Process: tRNA processing (GO:0008033);	Cellular Component: chloroplast stroma (GO:0009570);	Biological Process: negative regulation of isopentenyl diphosphate biosynthetic process, methylerythritol 4-phosphate pathway (GO:0010323);	Biological Process: chlorophyll biosynthetic process (GO:0015995);	Biological Process: cellular response to phosphate starvation (GO:0016036);	Biological Process: carotene biosynthetic process (GO:0016120);	Biological Process: xanthophyll biosynthetic process (GO:0016123);	Biological Process: chloroplast RNA processing (GO:0031425);	Biological Process: RNA phosphodiester bond hydrolysis, exonucleolytic (GO:0090503);
F01_transcript_30092	15	Cellular Component: photosystem I (GO:0009522);	Cellular Component: photosystem II (GO:0009523);	Cellular Component: chloroplast thylakoid membrane (GO:0009535);	Biological Process: response to blue light (GO:0009637);	Biological Process: response to cytokinin (GO:0009735);	Biological Process: photosynthesis, light harvesting in photosystem I (GO:0009768);	Cellular Component: chloroplast envelope (GO:0009941);	Biological Process: response to red light (GO:0010114);	Biological Process: response to far red light (GO:0010218);	Cellular Component: plastoglobule (GO:0010287);	Cellular Component: integral component of membrane (GO:0016021);	Molecular Function: chlorophyll binding (GO:0016168);	Biological Process: protein-chromophore linkage (GO:0018298);	Molecular Function: pigment binding (GO:0031409);	Molecular Function: metal ion binding (GO:0046872);
F01_transcript_30388	15	Molecular Function: ATP binding (GO:0005524);	Cellular Component: nucleus (GO:0005634);	Cellular Component: cytoplasm (GO:0005737);	Cellular Component: kinesin complex (GO:0005871);	Cellular Component: microtubule (GO:0005874);	Biological Process: microtubule-based movement (GO:0007018);	Biological Process: cell cycle (GO:0007049);	Molecular Function: microtubule binding (GO:0008017);	Molecular Function: ATP-dependent microtubule motor activity, plus-end-directed (GO:0008574);	Biological Process: regulation of gibberellic acid mediated signaling pathway (GO:0009937);	Biological Process: cellulose microfibril organization (GO:0010215);	Biological Process: regulation of growth (GO:0040008);	Biological Process: regulation of cell proliferation (GO:0042127);	Molecular Function: sequence-specific DNA binding (GO:0043565);	Biological Process: positive regulation of transcription, DNA-templated (GO:0045893);
F01_transcript_30544	15	Molecular Function: mRNA binding (GO:0003729);	Molecular Function: 3-hydroxyacyl-CoA dehydrogenase activity (GO:0003857);	Molecular Function: dodecenoyl-CoA delta-isomerase activity (GO:0004165);	Molecular Function: enoyl-CoA hydratase activity (GO:0004300);	Cellular Component: cell wall (GO:0005618);	Cellular Component: peroxisome (GO:0005777);	Cellular Component: microtubule (GO:0005874);	Biological Process: fatty acid beta-oxidation (GO:0006635);	Molecular Function: microtubule binding (GO:0008017);	Molecular Function: 3-hydroxybutyryl-CoA epimerase activity (GO:0008692);	Cellular Component: plasmodesma (GO:0009506);	Cellular Component: chloroplast (GO:0009507);	Biological Process: jasmonic acid biosynthetic process (GO:0009695);	Biological Process: flower development (GO:0009908);	Molecular Function: 3-hydroxyacyl-CoA dehydratase activity (GO:0018812);
F01_transcript_31272	15	Molecular Function: aldehyde dehydrogenase (NAD) activity (GO:0004029);	Molecular Function: aldehyde dehydrogenase [NAD(P)+] activity (GO:0004030);	Molecular Function: succinate-semialdehyde dehydrogenase (NAD+) activity (GO:0004777);	Molecular Function: copper ion binding (GO:0005507);	Cellular Component: mitochondrial matrix (GO:0005759);	Biological Process: cellular aldehyde metabolic process (GO:0006081);	Biological Process: glutamate decarboxylation to succinate (GO:0006540);	Molecular Function: succinate-semialdehyde dehydrogenase [NAD(P)+] activity (GO:0009013);	Biological Process: response to heat (GO:0009408);	Biological Process: response to light stimulus (GO:0009416);	Biological Process: gamma-aminobutyric acid catabolic process (GO:0009450);	Cellular Component: chloroplast stroma (GO:0009570);	Molecular Function: NAD binding (GO:0051287);	Biological Process: oxidation-reduction process (GO:0055114);	Biological Process: reactive oxygen species metabolic process (GO:0072593);
F01_transcript_32765	15	Cellular Component: nuclear chromosome (GO:0000228);	Molecular Function: four-way junction DNA binding (GO:0000400);	Biological Process: meiotic mismatch repair (GO:0000710);	Molecular Function: damaged DNA binding (GO:0003684);	Molecular Function: ATP binding (GO:0005524);	Cellular Component: mitochondrion (GO:0005739);	Biological Process: pyrimidine dimer repair (GO:0006290);	Biological Process: reciprocal meiotic recombination (GO:0007131);	Biological Process: response to UV (GO:0009411);	Cellular Component: plastid (GO:0009536);	Molecular Function: guanine/thymine mispair binding (GO:0032137);	Molecular Function: single base insertion or deletion binding (GO:0032138);	Cellular Component: MutSalpha complex (GO:0032301);	Biological Process: maintenance of DNA repeat elements (GO:0043570);	Biological Process: negative regulation of DNA recombination (GO:0045910);
F01_transcript_32988	15	Molecular Function: mRNA binding (GO:0003729);	Molecular Function: 3-hydroxyacyl-CoA dehydrogenase activity (GO:0003857);	Molecular Function: dodecenoyl-CoA delta-isomerase activity (GO:0004165);	Molecular Function: enoyl-CoA hydratase activity (GO:0004300);	Cellular Component: cell wall (GO:0005618);	Cellular Component: peroxisome (GO:0005777);	Cellular Component: microtubule (GO:0005874);	Biological Process: fatty acid beta-oxidation (GO:0006635);	Molecular Function: microtubule binding (GO:0008017);	Molecular Function: 3-hydroxybutyryl-CoA epimerase activity (GO:0008692);	Cellular Component: plasmodesma (GO:0009506);	Cellular Component: chloroplast (GO:0009507);	Biological Process: jasmonic acid biosynthetic process (GO:0009695);	Biological Process: flower development (GO:0009908);	Molecular Function: 3-hydroxyacyl-CoA dehydratase activity (GO:0018812);
F01_transcript_33232	15	Molecular Function: aldehyde dehydrogenase (NAD) activity (GO:0004029);	Molecular Function: aldehyde dehydrogenase [NAD(P)+] activity (GO:0004030);	Molecular Function: succinate-semialdehyde dehydrogenase (NAD+) activity (GO:0004777);	Molecular Function: copper ion binding (GO:0005507);	Cellular Component: mitochondrial matrix (GO:0005759);	Biological Process: cellular aldehyde metabolic process (GO:0006081);	Biological Process: glutamate decarboxylation to succinate (GO:0006540);	Molecular Function: succinate-semialdehyde dehydrogenase [NAD(P)+] activity (GO:0009013);	Biological Process: response to heat (GO:0009408);	Biological Process: response to light stimulus (GO:0009416);	Biological Process: gamma-aminobutyric acid catabolic process (GO:0009450);	Cellular Component: chloroplast stroma (GO:0009570);	Molecular Function: NAD binding (GO:0051287);	Biological Process: oxidation-reduction process (GO:0055114);	Biological Process: reactive oxygen species metabolic process (GO:0072593);
F01_transcript_3447	15	Molecular Function: 3'-5'-exoribonuclease activity (GO:0000175);	Molecular Function: RNA binding (GO:0003723);	Molecular Function: polyribonucleotide nucleotidyltransferase activity (GO:0004654);	Biological Process: rRNA processing (GO:0006364);	Biological Process: mRNA processing (GO:0006397);	Biological Process: mRNA catabolic process (GO:0006402);	Biological Process: tRNA processing (GO:0008033);	Cellular Component: chloroplast stroma (GO:0009570);	Biological Process: negative regulation of isopentenyl diphosphate biosynthetic process, methylerythritol 4-phosphate pathway (GO:0010323);	Biological Process: chlorophyll biosynthetic process (GO:0015995);	Biological Process: cellular response to phosphate starvation (GO:0016036);	Biological Process: carotene biosynthetic process (GO:0016120);	Biological Process: xanthophyll biosynthetic process (GO:0016123);	Biological Process: chloroplast RNA processing (GO:0031425);	Biological Process: RNA phosphodiester bond hydrolysis, exonucleolytic (GO:0090503);
F01_transcript_35623	15	Biological Process: nuclear-transcribed mRNA catabolic process, nonsense-mediated decay (GO:0000184);	Cellular Component: P-body (GO:0000932);	Molecular Function: DNA binding (GO:0003677);	Molecular Function: helicase activity (GO:0004386);	Molecular Function: ATP binding (GO:0005524);	Cellular Component: cytosol (GO:0005829);	Cellular Component: plasma membrane (GO:0005886);	Molecular Function: zinc ion binding (GO:0008270);	Cellular Component: plasmodesma (GO:0009506);	Biological Process: response to wounding (GO:0009611);	Biological Process: salicylic acid mediated signaling pathway (GO:0009863);	Biological Process: jasmonic acid mediated signaling pathway (GO:0009867);	Biological Process: sugar mediated signaling pathway (GO:0010182);	Biological Process: defense response to bacterium (GO:0042742);	Biological Process: long-day photoperiodism (GO:0048571);
F01_transcript_35951	15	Molecular Function: ATP binding (GO:0005524);	Cellular Component: nucleus (GO:0005634);	Cellular Component: cytoplasm (GO:0005737);	Cellular Component: kinesin complex (GO:0005871);	Cellular Component: microtubule (GO:0005874);	Biological Process: microtubule-based movement (GO:0007018);	Biological Process: cell cycle (GO:0007049);	Molecular Function: microtubule binding (GO:0008017);	Molecular Function: ATP-dependent microtubule motor activity, plus-end-directed (GO:0008574);	Biological Process: regulation of gibberellic acid mediated signaling pathway (GO:0009937);	Biological Process: cellulose microfibril organization (GO:0010215);	Biological Process: regulation of growth (GO:0040008);	Biological Process: regulation of cell proliferation (GO:0042127);	Molecular Function: sequence-specific DNA binding (GO:0043565);	Biological Process: positive regulation of transcription, DNA-templated (GO:0045893);
F01_transcript_36357	15	Molecular Function: nucleotide binding (GO:0000166);	Molecular Function: DNA binding (GO:0003677);	Molecular Function: DNA-directed DNA polymerase activity (GO:0003887);	Cellular Component: nucleus (GO:0005634);	Cellular Component: cytosol (GO:0005829);	Biological Process: DNA replication (GO:0006260);	Biological Process: regulation of transcription, DNA-templated (GO:0006355);	Molecular Function: 3'-5' exonuclease activity (GO:0008408);	Molecular Function: histone-arginine N-methyltransferase activity (GO:0008469);	Cellular Component: zeta DNA polymerase complex (GO:0016035);	Biological Process: peptidyl-arginine methylation, to asymmetrical-dimethyl arginine (GO:0019919);	Biological Process: histone arginine methylation (GO:0034969);	Molecular Function: protein-arginine omega-N asymmetric methyltransferase activity (GO:0035242);	Biological Process: error-prone translesion synthesis (GO:0042276);	Biological Process: nucleic acid phosphodiester bond hydrolysis (GO:0090305);
F01_transcript_3650	15	Biological Process: nuclear-transcribed mRNA catabolic process, nonsense-mediated decay (GO:0000184);	Cellular Component: P-body (GO:0000932);	Molecular Function: DNA binding (GO:0003677);	Molecular Function: helicase activity (GO:0004386);	Molecular Function: ATP binding (GO:0005524);	Cellular Component: cytosol (GO:0005829);	Cellular Component: plasma membrane (GO:0005886);	Molecular Function: zinc ion binding (GO:0008270);	Cellular Component: plasmodesma (GO:0009506);	Biological Process: response to wounding (GO:0009611);	Biological Process: salicylic acid mediated signaling pathway (GO:0009863);	Biological Process: jasmonic acid mediated signaling pathway (GO:0009867);	Biological Process: sugar mediated signaling pathway (GO:0010182);	Biological Process: defense response to bacterium (GO:0042742);	Biological Process: long-day photoperiodism (GO:0048571);
F01_transcript_38179	15	Molecular Function: nucleotide binding (GO:0000166);	Molecular Function: DNA binding (GO:0003677);	Molecular Function: DNA-directed DNA polymerase activity (GO:0003887);	Cellular Component: nucleus (GO:0005634);	Cellular Component: cytosol (GO:0005829);	Biological Process: DNA replication (GO:0006260);	Biological Process: regulation of transcription, DNA-templated (GO:0006355);	Molecular Function: 3'-5' exonuclease activity (GO:0008408);	Molecular Function: histone-arginine N-methyltransferase activity (GO:0008469);	Cellular Component: zeta DNA polymerase complex (GO:0016035);	Biological Process: peptidyl-arginine methylation, to asymmetrical-dimethyl arginine (GO:0019919);	Biological Process: histone arginine methylation (GO:0034969);	Molecular Function: protein-arginine omega-N asymmetric methyltransferase activity (GO:0035242);	Biological Process: error-prone translesion synthesis (GO:0042276);	Biological Process: nucleic acid phosphodiester bond hydrolysis (GO:0090305);
F01_transcript_39138	15	Biological Process: obsolete protein import into nucleus, docking (GO:0000059);	Biological Process: protein import into nucleus, translocation (GO:0000060);	Molecular Function: structural constituent of ribosome (GO:0003735);	Cellular Component: nucleoplasm (GO:0005654);	Cellular Component: ribosome (GO:0005840);	Biological Process: translation (GO:0006412);	Biological Process: NLS-bearing protein import into nucleus (GO:0006607);	Biological Process: ribosomal protein import into nucleus (GO:0006610);	Molecular Function: nuclear localization sequence binding (GO:0008139);	Molecular Function: Ran GTPase binding (GO:0008536);	Molecular Function: protein transporter activity (GO:0008565);	Cellular Component: chloroplast (GO:0009507);	Molecular Function: rRNA binding (GO:0019843);	Cellular Component: nuclear membrane (GO:0031965);	Cellular Component: nuclear periphery (GO:0034399);
F01_transcript_3990	15	Biological Process: protein polyubiquitination (GO:0000209);	Cellular Component: nucleus (GO:0005634);	Cellular Component: cytosol (GO:0005829);	Biological Process: DNA repair (GO:0006281);	Cellular Component: plastid (GO:0009536);	Biological Process: hormone-mediated signaling pathway (GO:0009755);	Biological Process: flower development (GO:0009908);	Biological Process: negative regulation of photomorphogenesis (GO:0010100);	Biological Process: sugar mediated signaling pathway (GO:0010182);	Molecular Function: ubiquitin protein ligase binding (GO:0031625);	Biological Process: protein ubiquitination involved in ubiquitin-dependent protein catabolic process (GO:0042787);	Biological Process: short-day photoperiodism, flowering (GO:0048575);	Biological Process: cotyledon development (GO:0048825);	Molecular Function: ubiquitin protein ligase activity (GO:0061630);	Cellular Component: Cul4-RING E3 ubiquitin ligase complex (GO:0080008);
F01_transcript_40326	15	Molecular Function: SNARE binding (GO:0000149);	Molecular Function: SNAP receptor activity (GO:0005484);	Cellular Component: endoplasmic reticulum membrane (GO:0005789);	Cellular Component: Golgi apparatus (GO:0005794);	Cellular Component: cytosol (GO:0005829);	Biological Process: protein targeting to vacuole (GO:0006623);	Biological Process: ER to Golgi vesicle-mediated transport (GO:0006888);	Biological Process: intra-Golgi vesicle-mediated transport (GO:0006891);	Biological Process: Golgi to vacuole transport (GO:0006896);	Cellular Component: ER to Golgi transport vesicle membrane (GO:0012507);	Cellular Component: integral component of membrane (GO:0016021);	Cellular Component: SNARE complex (GO:0031201);	Cellular Component: late endosome membrane (GO:0031902);	Biological Process: retrograde transport, endosome to Golgi (GO:0042147);	Biological Process: vesicle fusion with Golgi apparatus (GO:0048280);
F01_transcript_4239	15	Biological Process: protein polyubiquitination (GO:0000209);	Cellular Component: nucleus (GO:0005634);	Cellular Component: cytosol (GO:0005829);	Biological Process: DNA repair (GO:0006281);	Cellular Component: plastid (GO:0009536);	Biological Process: hormone-mediated signaling pathway (GO:0009755);	Biological Process: flower development (GO:0009908);	Biological Process: negative regulation of photomorphogenesis (GO:0010100);	Biological Process: sugar mediated signaling pathway (GO:0010182);	Molecular Function: ubiquitin protein ligase binding (GO:0031625);	Biological Process: protein ubiquitination involved in ubiquitin-dependent protein catabolic process (GO:0042787);	Biological Process: short-day photoperiodism, flowering (GO:0048575);	Biological Process: cotyledon development (GO:0048825);	Molecular Function: ubiquitin protein ligase activity (GO:0061630);	Cellular Component: Cul4-RING E3 ubiquitin ligase complex (GO:0080008);
F01_transcript_42689	15	Biological Process: nuclear-transcribed mRNA catabolic process, nonsense-mediated decay (GO:0000184);	Cellular Component: P-body (GO:0000932);	Molecular Function: DNA binding (GO:0003677);	Molecular Function: helicase activity (GO:0004386);	Molecular Function: ATP binding (GO:0005524);	Cellular Component: cytosol (GO:0005829);	Cellular Component: plasma membrane (GO:0005886);	Molecular Function: zinc ion binding (GO:0008270);	Cellular Component: plasmodesma (GO:0009506);	Biological Process: response to wounding (GO:0009611);	Biological Process: salicylic acid mediated signaling pathway (GO:0009863);	Biological Process: jasmonic acid mediated signaling pathway (GO:0009867);	Biological Process: sugar mediated signaling pathway (GO:0010182);	Biological Process: defense response to bacterium (GO:0042742);	Biological Process: long-day photoperiodism (GO:0048571);
F01_transcript_43746	15	Molecular Function: triose-phosphate isomerase activity (GO:0004807);	Cellular Component: mitochondrion (GO:0005739);	Cellular Component: cytosol (GO:0005829);	Biological Process: gluconeogenesis (GO:0006094);	Biological Process: glycolytic process (GO:0006096);	Biological Process: triglyceride mobilization (GO:0006642);	Cellular Component: chloroplast stroma (GO:0009570);	Cellular Component: thylakoid (GO:0009579);	Biological Process: chloroplast organization (GO:0009658);	Cellular Component: chloroplast envelope (GO:0009941);	Biological Process: glycerol catabolic process (GO:0019563);	Biological Process: multicellular organism reproduction (GO:0032504);	Biological Process: glyceraldehyde-3-phosphate biosynthetic process (GO:0046166);	Cellular Component: apoplast (GO:0048046);	Biological Process: primary root development (GO:0080022);
F01_transcript_44670	15	Molecular Function: rDNA binding (GO:0000182);	Molecular Function: RNA polymerase II transcription cofactor activity (GO:0001104);	Molecular Function: DNA-directed DNA polymerase activity (GO:0003887);	Molecular Function: iron ion binding (GO:0005506);	Cellular Component: cytosol (GO:0005829);	Biological Process: regulation of transcription from RNA polymerase II promoter (GO:0006357);	Biological Process: ubiquitin-dependent protein catabolic process (GO:0006511);	Molecular Function: zinc ion binding (GO:0008270);	Biological Process: iron-sulfur cluster assembly (GO:0016226);	Biological Process: protein deubiquitination (GO:0016579);	Cellular Component: mediator complex (GO:0016592);	Molecular Function: thiol-dependent ubiquitinyl hydrolase activity (GO:0036459);	Biological Process: transcription of nuclear large rRNA transcript from RNA polymerase I promoter (GO:0042790);	Molecular Function: iron-sulfur cluster binding (GO:0051536);	Biological Process: DNA biosynthetic process (GO:0071897);
F01_transcript_45632	15	Molecular Function: inorganic diphosphatase activity (GO:0004427);	Cellular Component: mitochondrion (GO:0005739);	Cellular Component: Golgi apparatus (GO:0005794);	Cellular Component: plasma membrane (GO:0005886);	Biological Process: response to water deprivation (GO:0009414);	Biological Process: response to salt stress (GO:0009651);	Molecular Function: hydrogen-translocating pyrophosphatase activity (GO:0009678);	Cellular Component: plant-type vacuole membrane (GO:0009705);	Biological Process: auxin polar transport (GO:0009926);	Cellular Component: chloroplast envelope (GO:0009941);	Cellular Component: endosome membrane (GO:0010008);	Biological Process: proton transport (GO:0015992);	Cellular Component: integral component of membrane (GO:0016021);	Biological Process: leaf development (GO:0048366);	Biological Process: transmembrane transport (GO:0055085);
F01_transcript_46198	15	Cellular Component: endosome (GO:0005768);	Cellular Component: trans-Golgi network (GO:0005802);	Cellular Component: plasma membrane (GO:0005886);	Biological Process: response to light stimulus (GO:0009416);	Cellular Component: plant-type cell wall (GO:0009505);	Biological Process: plasmodesma organization (GO:0009663);	Biological Process: response to abscisic acid (GO:0009737);	Biological Process: response to glucose (GO:0009749);	Biological Process: unidimensional cell growth (GO:0009826);	Biological Process: plant-type cell wall modification involved in multidimensional cell growth (GO:0009831);	Biological Process: maintenance of root meristem identity (GO:0010078);	Biological Process: cellulose microfibril organization (GO:0010215);	Cellular Component: integral component of membrane (GO:0016021);	Biological Process: cell differentiation (GO:0030154);	Biological Process: regulation of plant-type cell wall cellulose biosynthetic process (GO:2001009);
F01_transcript_4657	15	Molecular Function: mRNA binding (GO:0003729);	Molecular Function: 3-hydroxyacyl-CoA dehydrogenase activity (GO:0003857);	Molecular Function: dodecenoyl-CoA delta-isomerase activity (GO:0004165);	Molecular Function: enoyl-CoA hydratase activity (GO:0004300);	Cellular Component: cell wall (GO:0005618);	Cellular Component: peroxisome (GO:0005777);	Cellular Component: microtubule (GO:0005874);	Biological Process: fatty acid beta-oxidation (GO:0006635);	Molecular Function: microtubule binding (GO:0008017);	Molecular Function: 3-hydroxybutyryl-CoA epimerase activity (GO:0008692);	Cellular Component: plasmodesma (GO:0009506);	Cellular Component: chloroplast (GO:0009507);	Biological Process: jasmonic acid biosynthetic process (GO:0009695);	Biological Process: flower development (GO:0009908);	Molecular Function: 3-hydroxyacyl-CoA dehydratase activity (GO:0018812);
F01_transcript_46742	15	Biological Process: protein polyubiquitination (GO:0000209);	Cellular Component: nucleus (GO:0005634);	Cellular Component: cytosol (GO:0005829);	Biological Process: DNA repair (GO:0006281);	Cellular Component: plastid (GO:0009536);	Biological Process: hormone-mediated signaling pathway (GO:0009755);	Biological Process: flower development (GO:0009908);	Biological Process: negative regulation of photomorphogenesis (GO:0010100);	Biological Process: sugar mediated signaling pathway (GO:0010182);	Molecular Function: ubiquitin protein ligase binding (GO:0031625);	Biological Process: protein ubiquitination involved in ubiquitin-dependent protein catabolic process (GO:0042787);	Biological Process: short-day photoperiodism, flowering (GO:0048575);	Biological Process: cotyledon development (GO:0048825);	Molecular Function: ubiquitin protein ligase activity (GO:0061630);	Cellular Component: Cul4-RING E3 ubiquitin ligase complex (GO:0080008);
F01_transcript_47626	15	Molecular Function: 3'-5'-exoribonuclease activity (GO:0000175);	Molecular Function: RNA binding (GO:0003723);	Molecular Function: polyribonucleotide nucleotidyltransferase activity (GO:0004654);	Biological Process: rRNA processing (GO:0006364);	Biological Process: mRNA processing (GO:0006397);	Biological Process: mRNA catabolic process (GO:0006402);	Biological Process: tRNA processing (GO:0008033);	Cellular Component: chloroplast stroma (GO:0009570);	Biological Process: negative regulation of isopentenyl diphosphate biosynthetic process, methylerythritol 4-phosphate pathway (GO:0010323);	Biological Process: chlorophyll biosynthetic process (GO:0015995);	Biological Process: cellular response to phosphate starvation (GO:0016036);	Biological Process: carotene biosynthetic process (GO:0016120);	Biological Process: xanthophyll biosynthetic process (GO:0016123);	Biological Process: chloroplast RNA processing (GO:0031425);	Biological Process: RNA phosphodiester bond hydrolysis, exonucleolytic (GO:0090503);
F01_transcript_47838	15	Biological Process: nuclear-transcribed mRNA catabolic process, nonsense-mediated decay (GO:0000184);	Cellular Component: P-body (GO:0000932);	Molecular Function: DNA binding (GO:0003677);	Molecular Function: helicase activity (GO:0004386);	Molecular Function: ATP binding (GO:0005524);	Cellular Component: cytosol (GO:0005829);	Cellular Component: plasma membrane (GO:0005886);	Molecular Function: zinc ion binding (GO:0008270);	Cellular Component: plasmodesma (GO:0009506);	Biological Process: response to wounding (GO:0009611);	Biological Process: salicylic acid mediated signaling pathway (GO:0009863);	Biological Process: jasmonic acid mediated signaling pathway (GO:0009867);	Biological Process: sugar mediated signaling pathway (GO:0010182);	Biological Process: defense response to bacterium (GO:0042742);	Biological Process: long-day photoperiodism (GO:0048571);
F01_transcript_49376	15	Biological Process: nuclear-transcribed mRNA catabolic process, nonsense-mediated decay (GO:0000184);	Cellular Component: P-body (GO:0000932);	Molecular Function: DNA binding (GO:0003677);	Molecular Function: helicase activity (GO:0004386);	Molecular Function: ATP binding (GO:0005524);	Cellular Component: cytosol (GO:0005829);	Cellular Component: plasma membrane (GO:0005886);	Molecular Function: zinc ion binding (GO:0008270);	Cellular Component: plasmodesma (GO:0009506);	Biological Process: response to wounding (GO:0009611);	Biological Process: salicylic acid mediated signaling pathway (GO:0009863);	Biological Process: jasmonic acid mediated signaling pathway (GO:0009867);	Biological Process: sugar mediated signaling pathway (GO:0010182);	Biological Process: defense response to bacterium (GO:0042742);	Biological Process: long-day photoperiodism (GO:0048571);
F01_transcript_49788	15	Molecular Function: ATP binding (GO:0005524);	Cellular Component: nucleus (GO:0005634);	Cellular Component: cytoplasm (GO:0005737);	Cellular Component: kinesin complex (GO:0005871);	Cellular Component: microtubule (GO:0005874);	Biological Process: microtubule-based movement (GO:0007018);	Biological Process: cell cycle (GO:0007049);	Molecular Function: microtubule binding (GO:0008017);	Molecular Function: ATP-dependent microtubule motor activity, plus-end-directed (GO:0008574);	Biological Process: regulation of gibberellic acid mediated signaling pathway (GO:0009937);	Biological Process: cellulose microfibril organization (GO:0010215);	Biological Process: regulation of growth (GO:0040008);	Biological Process: regulation of cell proliferation (GO:0042127);	Molecular Function: sequence-specific DNA binding (GO:0043565);	Biological Process: positive regulation of transcription, DNA-templated (GO:0045893);
F01_transcript_50087	15	Molecular Function: SNARE binding (GO:0000149);	Molecular Function: SNAP receptor activity (GO:0005484);	Cellular Component: endoplasmic reticulum membrane (GO:0005789);	Cellular Component: Golgi apparatus (GO:0005794);	Cellular Component: cytosol (GO:0005829);	Biological Process: protein targeting to vacuole (GO:0006623);	Biological Process: ER to Golgi vesicle-mediated transport (GO:0006888);	Biological Process: intra-Golgi vesicle-mediated transport (GO:0006891);	Biological Process: Golgi to vacuole transport (GO:0006896);	Cellular Component: ER to Golgi transport vesicle membrane (GO:0012507);	Cellular Component: integral component of membrane (GO:0016021);	Cellular Component: SNARE complex (GO:0031201);	Cellular Component: late endosome membrane (GO:0031902);	Biological Process: retrograde transport, endosome to Golgi (GO:0042147);	Biological Process: vesicle fusion with Golgi apparatus (GO:0048280);
F01_transcript_50768	15	Molecular Function: aldehyde dehydrogenase (NAD) activity (GO:0004029);	Molecular Function: aldehyde dehydrogenase [NAD(P)+] activity (GO:0004030);	Molecular Function: succinate-semialdehyde dehydrogenase (NAD+) activity (GO:0004777);	Molecular Function: copper ion binding (GO:0005507);	Cellular Component: mitochondrial matrix (GO:0005759);	Biological Process: cellular aldehyde metabolic process (GO:0006081);	Biological Process: glutamate decarboxylation to succinate (GO:0006540);	Molecular Function: succinate-semialdehyde dehydrogenase [NAD(P)+] activity (GO:0009013);	Biological Process: response to heat (GO:0009408);	Biological Process: response to light stimulus (GO:0009416);	Biological Process: gamma-aminobutyric acid catabolic process (GO:0009450);	Cellular Component: chloroplast stroma (GO:0009570);	Molecular Function: NAD binding (GO:0051287);	Biological Process: oxidation-reduction process (GO:0055114);	Biological Process: reactive oxygen species metabolic process (GO:0072593);
F01_transcript_51741	15	Molecular Function: SNARE binding (GO:0000149);	Molecular Function: SNAP receptor activity (GO:0005484);	Cellular Component: endoplasmic reticulum membrane (GO:0005789);	Cellular Component: Golgi apparatus (GO:0005794);	Cellular Component: cytosol (GO:0005829);	Biological Process: protein targeting to vacuole (GO:0006623);	Biological Process: ER to Golgi vesicle-mediated transport (GO:0006888);	Biological Process: intra-Golgi vesicle-mediated transport (GO:0006891);	Biological Process: Golgi to vacuole transport (GO:0006896);	Cellular Component: ER to Golgi transport vesicle membrane (GO:0012507);	Cellular Component: integral component of membrane (GO:0016021);	Cellular Component: SNARE complex (GO:0031201);	Cellular Component: late endosome membrane (GO:0031902);	Biological Process: retrograde transport, endosome to Golgi (GO:0042147);	Biological Process: vesicle fusion with Golgi apparatus (GO:0048280);
F01_transcript_54426	15	Molecular Function: damaged DNA binding (GO:0003684);	Molecular Function: DNA clamp loader activity (GO:0003689);	Molecular Function: ATP binding (GO:0005524);	Cellular Component: DNA replication factor C complex (GO:0005663);	Biological Process: DNA replication (GO:0006260);	Biological Process: DNA repair (GO:0006281);	Biological Process: sphingolipid metabolic process (GO:0006665);	Molecular Function: sphinganine-1-phosphate aldolase activity (GO:0008117);	Biological Process: cellular response to starvation (GO:0009267);	Molecular Function: carboxy-lyase activity (GO:0016831);	Biological Process: calcium-mediated signaling (GO:0019722);	Biological Process: carboxylic acid metabolic process (GO:0019752);	Molecular Function: pyridoxal phosphate binding (GO:0030170);	Cellular Component: cortical endoplasmic reticulum (GO:0032541);	Cellular Component: perinuclear endoplasmic reticulum (GO:0097038);
F01_transcript_57956	15	Molecular Function: ATP binding (GO:0005524);	Biological Process: response to wounding (GO:0009611);	Biological Process: response to salt stress (GO:0009651);	Biological Process: response to abscisic acid (GO:0009737);	Cellular Component: external side of plasma membrane (GO:0009897);	Biological Process: stem vascular tissue pattern formation (GO:0010222);	Biological Process: cotyledon vascular tissue pattern formation (GO:0010588);	Cellular Component: integral component of membrane (GO:0016021);	Biological Process: protein ubiquitination (GO:0016567);	Molecular Function: ATPase activity (GO:0016887);	Biological Process: regulation of cell adhesion (GO:0030155);	Molecular Function: protein homodimerization activity (GO:0042803);	Molecular Function: metal ion binding (GO:0046872);	Molecular Function: ubiquitin protein ligase activity (GO:0061630);	Biological Process: cutin transport (GO:0080051);
F01_transcript_60472	15	Biological Process: embryonic axis specification (GO:0000578);	Cellular Component: vacuolar membrane (GO:0005774);	Cellular Component: endoplasmic reticulum (GO:0005783);	Cellular Component: trans-Golgi network (GO:0005802);	Biological Process: protein targeting to vacuole (GO:0006623);	Biological Process: endosome organization (GO:0007032);	Biological Process: vacuole organization (GO:0007033);	Biological Process: phototropism (GO:0009638);	Biological Process: amyloplast organization (GO:0009660);	Biological Process: embryo development ending in seed dormancy (GO:0009793);	Biological Process: negative gravitropism (GO:0009959);	Cellular Component: late endosome membrane (GO:0031902);	Biological Process: response to starvation (GO:0042594);	Biological Process: late endosome to vacuole transport (GO:0045324);	Biological Process: cell division (GO:0051301);
F01_transcript_60663	15	Molecular Function: aldehyde dehydrogenase (NAD) activity (GO:0004029);	Molecular Function: aldehyde dehydrogenase [NAD(P)+] activity (GO:0004030);	Molecular Function: succinate-semialdehyde dehydrogenase (NAD+) activity (GO:0004777);	Molecular Function: copper ion binding (GO:0005507);	Cellular Component: mitochondrial matrix (GO:0005759);	Biological Process: cellular aldehyde metabolic process (GO:0006081);	Biological Process: glutamate decarboxylation to succinate (GO:0006540);	Molecular Function: succinate-semialdehyde dehydrogenase [NAD(P)+] activity (GO:0009013);	Biological Process: response to heat (GO:0009408);	Biological Process: response to light stimulus (GO:0009416);	Biological Process: gamma-aminobutyric acid catabolic process (GO:0009450);	Cellular Component: chloroplast stroma (GO:0009570);	Molecular Function: NAD binding (GO:0051287);	Biological Process: oxidation-reduction process (GO:0055114);	Biological Process: reactive oxygen species metabolic process (GO:0072593);
F01_transcript_60955	15	Biological Process: mRNA splicing, via spliceosome (GO:0000398);	Molecular Function: RNA binding (GO:0003723);	Cellular Component: U5 snRNP (GO:0005682);	Cellular Component: U1 snRNP (GO:0005685);	Cellular Component: U2 snRNP (GO:0005686);	Cellular Component: U4 snRNP (GO:0005687);	Cellular Component: U12-type spliceosomal complex (GO:0005689);	Cellular Component: small nucleolar ribonucleoprotein complex (GO:0005732);	Cellular Component: viral nucleocapsid (GO:0019013);	Cellular Component: SMN-Sm protein complex (GO:0034719);	Cellular Component: P granule (GO:0043186);	Cellular Component: U2-type prespliceosome (GO:0071004);	Cellular Component: precatalytic spliceosome (GO:0071011);	Cellular Component: catalytic step 2 spliceosome (GO:0071013);	Cellular Component: spliceosomal tri-snRNP complex (GO:0097526);
F01_transcript_8295	15	Molecular Function: ATP binding (GO:0005524);	Cellular Component: cell wall (GO:0005618);	Cellular Component: vacuolar membrane (GO:0005774);	Cellular Component: endoplasmic reticulum lumen (GO:0005788);	Cellular Component: Golgi apparatus (GO:0005794);	Cellular Component: cytosol (GO:0005829);	Cellular Component: plasma membrane (GO:0005886);	Biological Process: regulation of transcription, DNA-templated (GO:0006355);	Biological Process: protein folding (GO:0006457);	Biological Process: response to heat (GO:0009408);	Cellular Component: plasmodesma (GO:0009506);	Cellular Component: chloroplast (GO:0009507);	Biological Process: polar nucleus fusion (GO:0010197);	Cellular Component: mediator complex (GO:0016592);	Biological Process: ubiquitin-dependent ERAD pathway (GO:0030433);
F01_transcript_8730	15	Molecular Function: aldehyde dehydrogenase (NAD) activity (GO:0004029);	Molecular Function: aldehyde dehydrogenase [NAD(P)+] activity (GO:0004030);	Molecular Function: succinate-semialdehyde dehydrogenase (NAD+) activity (GO:0004777);	Molecular Function: copper ion binding (GO:0005507);	Cellular Component: mitochondrial matrix (GO:0005759);	Biological Process: cellular aldehyde metabolic process (GO:0006081);	Biological Process: glutamate decarboxylation to succinate (GO:0006540);	Molecular Function: succinate-semialdehyde dehydrogenase [NAD(P)+] activity (GO:0009013);	Biological Process: response to heat (GO:0009408);	Biological Process: response to light stimulus (GO:0009416);	Biological Process: gamma-aminobutyric acid catabolic process (GO:0009450);	Cellular Component: chloroplast stroma (GO:0009570);	Molecular Function: NAD binding (GO:0051287);	Biological Process: oxidation-reduction process (GO:0055114);	Biological Process: reactive oxygen species metabolic process (GO:0072593);
F01_transcript_9282	15	Molecular Function: aldehyde dehydrogenase (NAD) activity (GO:0004029);	Molecular Function: aldehyde dehydrogenase [NAD(P)+] activity (GO:0004030);	Molecular Function: succinate-semialdehyde dehydrogenase (NAD+) activity (GO:0004777);	Molecular Function: copper ion binding (GO:0005507);	Cellular Component: mitochondrial matrix (GO:0005759);	Biological Process: cellular aldehyde metabolic process (GO:0006081);	Biological Process: glutamate decarboxylation to succinate (GO:0006540);	Molecular Function: succinate-semialdehyde dehydrogenase [NAD(P)+] activity (GO:0009013);	Biological Process: response to heat (GO:0009408);	Biological Process: response to light stimulus (GO:0009416);	Biological Process: gamma-aminobutyric acid catabolic process (GO:0009450);	Cellular Component: chloroplast stroma (GO:0009570);	Molecular Function: NAD binding (GO:0051287);	Biological Process: oxidation-reduction process (GO:0055114);	Biological Process: reactive oxygen species metabolic process (GO:0072593);
F01_transcript_9675	15	Molecular Function: aldehyde dehydrogenase (NAD) activity (GO:0004029);	Molecular Function: aldehyde dehydrogenase [NAD(P)+] activity (GO:0004030);	Molecular Function: succinate-semialdehyde dehydrogenase (NAD+) activity (GO:0004777);	Molecular Function: copper ion binding (GO:0005507);	Cellular Component: mitochondrial matrix (GO:0005759);	Biological Process: cellular aldehyde metabolic process (GO:0006081);	Biological Process: glutamate decarboxylation to succinate (GO:0006540);	Molecular Function: succinate-semialdehyde dehydrogenase [NAD(P)+] activity (GO:0009013);	Biological Process: response to heat (GO:0009408);	Biological Process: response to light stimulus (GO:0009416);	Biological Process: gamma-aminobutyric acid catabolic process (GO:0009450);	Cellular Component: chloroplast stroma (GO:0009570);	Molecular Function: NAD binding (GO:0051287);	Biological Process: oxidation-reduction process (GO:0055114);	Biological Process: reactive oxygen species metabolic process (GO:0072593);
F01_transcript_10099	14	Biological Process: cell death (GO:0008219);	Cellular Component: chloroplast thylakoid (GO:0009534);	Biological Process: defense response to bacterium, incompatible interaction (GO:0009816);	Biological Process: flower development (GO:0009908);	Cellular Component: chloroplast envelope (GO:0009941);	Biological Process: fruit development (GO:0010154);	Molecular Function: chlorophyllide a oxygenase [overall] activity (GO:0010277);	Biological Process: chlorophyll catabolic process (GO:0015996);	Cellular Component: integral component of membrane (GO:0016021);	Molecular Function: protochlorophyllide reductase activity (GO:0016630);	Molecular Function: pheophorbide a oxygenase activity (GO:0032441);	Molecular Function: metal ion binding (GO:0046872);	Molecular Function: 2 iron, 2 sulfur cluster binding (GO:0051537);	Biological Process: oxidation-reduction process (GO:0055114);
F01_transcript_10837	14	Molecular Function: 3-chloroallyl aldehyde dehydrogenase activity (GO:0004028);	Cellular Component: cell wall (GO:0005618);	Cellular Component: peroxisome (GO:0005777);	Cellular Component: cytosol (GO:0005829);	Molecular Function: betaine-aldehyde dehydrogenase activity (GO:0008802);	Biological Process: response to water deprivation (GO:0009414);	Cellular Component: chloroplast (GO:0009507);	Cellular Component: leucoplast (GO:0009516);	Biological Process: response to salt stress (GO:0009651);	Molecular Function: aminobutyraldehyde dehydrogenase activity (GO:0019145);	Biological Process: glycine betaine biosynthetic process from choline (GO:0019285);	Molecular Function: 1-pyrroline dehydrogenase activity (GO:0033737);	Biological Process: oxidation-reduction process (GO:0055114);	Biological Process: cellular response to anoxia (GO:0071454);
F01_transcript_10884	14	Molecular Function: iron ion binding (GO:0005506);	Cellular Component: endoplasmic reticulum (GO:0005783);	Biological Process: response to brassinosteroid (GO:0009741);	Biological Process: unidimensional cell growth (GO:0009826);	Biological Process: jasmonic acid mediated signaling pathway (GO:0009867);	Molecular Function: steroid 22-alpha hydroxylase activity (GO:0010012);	Biological Process: brassinosteroid homeostasis (GO:0010268);	Biological Process: leaf shaping (GO:0010358);	Cellular Component: integral component of membrane (GO:0016021);	Biological Process: sterol metabolic process (GO:0016125);	Biological Process: brassinosteroid biosynthetic process (GO:0016132);	Molecular Function: oxidoreductase activity, acting on paired donors, with incorporation or reduction of molecular oxygen (GO:0016705);	Molecular Function: heme binding (GO:0020037);	Biological Process: oxidation-reduction process (GO:0055114);
F01_transcript_12372	14	Biological Process: autophagy of mitochondrion (GO:0000422);	Cellular Component: nucleus (GO:0005634);	Cellular Component: cytosol (GO:0005829);	Biological Process: protein lipidation (GO:0006497);	Biological Process: response to water deprivation (GO:0009414);	Biological Process: leaf senescence (GO:0010150);	Cellular Component: extrinsic component of membrane (GO:0019898);	Molecular Function: phosphatidylinositol-3-phosphate binding (GO:0032266);	Cellular Component: pre-autophagosomal structure membrane (GO:0034045);	Biological Process: protein localization to pre-autophagosomal structure (GO:0034497);	Biological Process: response to starvation (GO:0042594);	Biological Process: autophagy of nucleus (GO:0044804);	Biological Process: autophagic cell death (GO:0048102);	Molecular Function: phosphatidylinositol-3,5-bisphosphate binding (GO:0080025);
F01_transcript_12701	14	Molecular Function: magnesium ion binding (GO:0000287);	Molecular Function: isocitrate dehydrogenase (NADP+) activity (GO:0004450);	Molecular Function: copper ion binding (GO:0005507);	Cellular Component: peroxisome (GO:0005777);	Cellular Component: cytosol (GO:0005829);	Cellular Component: plasma membrane (GO:0005886);	Biological Process: tricarboxylic acid cycle (GO:0006099);	Biological Process: isocitrate metabolic process (GO:0006102);	Biological Process: NADP metabolic process (GO:0006739);	Cellular Component: plasmodesma (GO:0009506);	Cellular Component: chloroplast stroma (GO:0009570);	Biological Process: defense response to bacterium (GO:0042742);	Cellular Component: apoplast (GO:0048046);	Molecular Function: NAD binding (GO:0051287);
F01_transcript_13344	14	Molecular Function: magnesium ion binding (GO:0000287);	Molecular Function: isocitrate dehydrogenase (NADP+) activity (GO:0004450);	Molecular Function: copper ion binding (GO:0005507);	Cellular Component: peroxisome (GO:0005777);	Cellular Component: cytosol (GO:0005829);	Cellular Component: plasma membrane (GO:0005886);	Biological Process: tricarboxylic acid cycle (GO:0006099);	Biological Process: isocitrate metabolic process (GO:0006102);	Biological Process: NADP metabolic process (GO:0006739);	Cellular Component: plasmodesma (GO:0009506);	Cellular Component: chloroplast stroma (GO:0009570);	Biological Process: defense response to bacterium (GO:0042742);	Cellular Component: apoplast (GO:0048046);	Molecular Function: NAD binding (GO:0051287);
F01_transcript_13877	14	Cellular Component: nuclear exosome (RNase complex) (GO:0000176);	Cellular Component: cytoplasmic exosome (RNase complex) (GO:0000177);	Biological Process: exonucleolytic trimming to generate mature 3'-end of 5.8S rRNA from tricistronic rRNA transcript (SSU-rRNA, 5.8S rRNA, LSU-rRNA) (GO:0000467);	Cellular Component: cytosol (GO:0005829);	Molecular Function: AU-rich element binding (GO:0017091);	Biological Process: nuclear-transcribed mRNA catabolic process, exonucleolytic, 3'-5' (GO:0034427);	Biological Process: U1 snRNA 3'-end processing (GO:0034473);	Biological Process: U4 snRNA 3'-end processing (GO:0034475);	Biological Process: U5 snRNA 3'-end processing (GO:0034476);	Biological Process: exonucleolytic nuclear-transcribed mRNA catabolic process involved in deadenylation-dependent decay (GO:0043928);	Biological Process: nuclear mRNA surveillance (GO:0071028);	Biological Process: nuclear polyadenylation-dependent rRNA catabolic process (GO:0071035);	Biological Process: nuclear polyadenylation-dependent tRNA catabolic process (GO:0071038);	Biological Process: nuclear polyadenylation-dependent mRNA catabolic process (GO:0071042);
F01_transcript_14881	14	Cellular Component: nuclear exosome (RNase complex) (GO:0000176);	Cellular Component: cytoplasmic exosome (RNase complex) (GO:0000177);	Biological Process: exonucleolytic trimming to generate mature 3'-end of 5.8S rRNA from tricistronic rRNA transcript (SSU-rRNA, 5.8S rRNA, LSU-rRNA) (GO:0000467);	Cellular Component: cytosol (GO:0005829);	Molecular Function: AU-rich element binding (GO:0017091);	Biological Process: nuclear-transcribed mRNA catabolic process, exonucleolytic, 3'-5' (GO:0034427);	Biological Process: U1 snRNA 3'-end processing (GO:0034473);	Biological Process: U4 snRNA 3'-end processing (GO:0034475);	Biological Process: U5 snRNA 3'-end processing (GO:0034476);	Biological Process: exonucleolytic nuclear-transcribed mRNA catabolic process involved in deadenylation-dependent decay (GO:0043928);	Biological Process: nuclear mRNA surveillance (GO:0071028);	Biological Process: nuclear polyadenylation-dependent rRNA catabolic process (GO:0071035);	Biological Process: nuclear polyadenylation-dependent tRNA catabolic process (GO:0071038);	Biological Process: nuclear polyadenylation-dependent mRNA catabolic process (GO:0071042);
F01_transcript_16364	14	Cellular Component: cytosol (GO:0005829);	Cellular Component: plasma membrane (GO:0005886);	Molecular Function: dTDP-4-dehydrorhamnose 3,5-epimerase activity (GO:0008830);	Molecular Function: dTDP-4-dehydrorhamnose reductase activity (GO:0008831);	Cellular Component: plasmodesma (GO:0009506);	Biological Process: UDP-rhamnose biosynthetic process (GO:0010253);	Molecular Function: UDP-4-keto-6-deoxy-glucose-3,5-epimerase activity (GO:0010489);	Molecular Function: UDP-4-keto-rhamnose-4-keto-reductase activity (GO:0010490);	Biological Process: dTDP-rhamnose biosynthetic process (GO:0019305);	Cellular Component: apoplast (GO:0048046);	Molecular Function: UDP-glucose 4,6-dehydratase activity (GO:0050377);	Molecular Function: coenzyme binding (GO:0050662);	Biological Process: oxidation-reduction process (GO:0055114);	Biological Process: cell wall organization (GO:0071555);
F01_transcript_17958	14	Biological Process: sulfate assimilation (GO:0000103);	Molecular Function: enzyme inhibitor activity (GO:0004857);	Cellular Component: cytosol (GO:0005829);	Cellular Component: plasma membrane (GO:0005886);	Biological Process: protein folding (GO:0006457);	Biological Process: glycerol ether metabolic process (GO:0006662);	Biological Process: response to cold (GO:0009409);	Biological Process: plasmodesmata-mediated intercellular transport (GO:0010497);	Molecular Function: protein disulfide oxidoreductase activity (GO:0015035);	Molecular Function: oxidoreductase activity, acting on a sulfur group of donors, disulfide as acceptor (GO:0016671);	Biological Process: cellular response to oxidative stress (GO:0034599);	Biological Process: negative regulation of catalytic activity (GO:0043086);	Biological Process: cell redox homeostasis (GO:0045454);	Biological Process: oxidation-reduction process (GO:0055114);
F01_transcript_19083	14	Cellular Component: euchromatin (GO:0000791);	Molecular Function: DNA binding (GO:0003677);	Molecular Function: GTP cyclohydrolase II activity (GO:0003935);	Cellular Component: nuclear heterochromatin (GO:0005720);	Biological Process: chromatin silencing (GO:0006342);	Cellular Component: chloroplast (GO:0009507);	Biological Process: multidimensional cell growth (GO:0009825);	Biological Process: negative regulation of flower development (GO:0009910);	Biological Process: shoot system morphogenesis (GO:0010016);	Biological Process: vernalization response (GO:0010048);	Cellular Component: integral component of membrane (GO:0016021);	Molecular Function: methylated histone binding (GO:0035064);	Biological Process: negative regulation of molecular function, epigenetic (GO:0045857);	Biological Process: photoperiodism, flowering (GO:0048573);
F01_transcript_19152	14	Molecular Function: GTPase activity (GO:0003924);	Molecular Function: GTP binding (GO:0005525);	Cellular Component: nucleolus (GO:0005730);	Cellular Component: spindle (GO:0005819);	Cellular Component: cytosol (GO:0005829);	Cellular Component: plasma membrane (GO:0005886);	Biological Process: small GTPase mediated signal transduction (GO:0007264);	Molecular Function: protein transporter activity (GO:0008565);	Biological Process: positive gravitropism (GO:0009958);	Biological Process: regulation of auxin mediated signaling pathway (GO:0010928);	Biological Process: protein transport (GO:0015031);	Cellular Component: site of polarized growth (GO:0030427);	Cellular Component: retromer complex (GO:0030904);	Biological Process: retrograde transport, endosome to Golgi (GO:0042147);
F01_transcript_19566	14	Cellular Component: nuclear chromosome (GO:0000228);	Molecular Function: four-way junction DNA binding (GO:0000400);	Biological Process: meiotic mismatch repair (GO:0000710);	Molecular Function: damaged DNA binding (GO:0003684);	Molecular Function: ATP binding (GO:0005524);	Cellular Component: mitochondrion (GO:0005739);	Biological Process: reciprocal meiotic recombination (GO:0007131);	Biological Process: response to UV (GO:0009411);	Cellular Component: plastid (GO:0009536);	Molecular Function: guanine/thymine mispair binding (GO:0032137);	Molecular Function: single base insertion or deletion binding (GO:0032138);	Cellular Component: MutSalpha complex (GO:0032301);	Biological Process: maintenance of DNA repeat elements (GO:0043570);	Biological Process: negative regulation of DNA recombination (GO:0045910);
F01_transcript_19618	14	Molecular Function: iron ion binding (GO:0005506);	Cellular Component: endoplasmic reticulum (GO:0005783);	Biological Process: response to brassinosteroid (GO:0009741);	Biological Process: unidimensional cell growth (GO:0009826);	Biological Process: jasmonic acid mediated signaling pathway (GO:0009867);	Molecular Function: steroid 22-alpha hydroxylase activity (GO:0010012);	Biological Process: brassinosteroid homeostasis (GO:0010268);	Biological Process: leaf shaping (GO:0010358);	Cellular Component: integral component of membrane (GO:0016021);	Biological Process: sterol metabolic process (GO:0016125);	Biological Process: brassinosteroid biosynthetic process (GO:0016132);	Molecular Function: oxidoreductase activity, acting on paired donors, with incorporation or reduction of molecular oxygen (GO:0016705);	Molecular Function: heme binding (GO:0020037);	Biological Process: oxidation-reduction process (GO:0055114);
F01_transcript_20743	14	Cellular Component: nuclear chromosome (GO:0000228);	Molecular Function: four-way junction DNA binding (GO:0000400);	Biological Process: meiotic mismatch repair (GO:0000710);	Molecular Function: damaged DNA binding (GO:0003684);	Molecular Function: ATP binding (GO:0005524);	Cellular Component: mitochondrion (GO:0005739);	Biological Process: reciprocal meiotic recombination (GO:0007131);	Biological Process: response to UV (GO:0009411);	Cellular Component: plastid (GO:0009536);	Molecular Function: guanine/thymine mispair binding (GO:0032137);	Molecular Function: single base insertion or deletion binding (GO:0032138);	Cellular Component: MutSalpha complex (GO:0032301);	Biological Process: maintenance of DNA repeat elements (GO:0043570);	Biological Process: negative regulation of DNA recombination (GO:0045910);
F01_transcript_21010	14	Biological Process: telomere maintenance (GO:0000723);	Molecular Function: DNA helicase activity (GO:0003678);	Molecular Function: glutamate-ammonia ligase activity (GO:0004356);	Molecular Function: ATP binding (GO:0005524);	Cellular Component: cytosol (GO:0005829);	Biological Process: DNA repair (GO:0006281);	Biological Process: glutamine biosynthetic process (GO:0006542);	Molecular Function: microtubule binding (GO:0008017);	Biological Process: response to abscisic acid (GO:0009737);	Biological Process: lateral root formation (GO:0010311);	Biological Process: DNA duplex unwinding (GO:0032508);	Molecular Function: gamma-tubulin binding (GO:0043015);	Molecular Function: protein self-association (GO:0043621);	Biological Process: root cap development (GO:0048829);
F01_transcript_21468	14	Molecular Function: DNA helicase activity (GO:0003678);	Molecular Function: ATP-dependent RNA helicase activity (GO:0004004);	Molecular Function: ATP binding (GO:0005524);	Cellular Component: nucleus (GO:0005634);	Biological Process: pollen development (GO:0009555);	Biological Process: megagametogenesis (GO:0009561);	Biological Process: positive regulation of gibberellic acid mediated signaling pathway (GO:0009939);	Biological Process: positive regulation of auxin mediated signaling pathway (GO:0010929);	Biological Process: RNA metabolic process (GO:0016070);	Biological Process: DNA duplex unwinding (GO:0032508);	Cellular Component: mitochondrial nucleoid (GO:0042645);	Biological Process: positive regulation of cytokinin-activated signaling pathway (GO:0080038);	Biological Process: positive regulation of response to salt stress (GO:1901002);	Biological Process: positive regulation of response to water deprivation (GO:1902584);
F01_transcript_22894	14	Cellular Component: spindle pole (GO:0000922);	Cellular Component: equatorial microtubule organizing center (GO:0000923);	Molecular Function: structural constituent of cytoskeleton (GO:0005200);	Cellular Component: centrosome (GO:0005813);	Cellular Component: spindle pole body (GO:0005816);	Cellular Component: microtubule (GO:0005874);	Biological Process: meiotic cell cycle (GO:0007126);	Cellular Component: gamma-tubulin small complex (GO:0008275);	Biological Process: cytoplasmic microtubule organization (GO:0031122);	Molecular Function: gamma-tubulin binding (GO:0043015);	Molecular Function: microtubule minus-end binding (GO:0051011);	Biological Process: centrosome duplication (GO:0051298);	Biological Process: interphase microtubule nucleation by interphase microtubule organizing center (GO:0051415);	Biological Process: mitotic spindle assembly (GO:0090307);
F01_transcript_24073	14	Biological Process: cell death (GO:0008219);	Cellular Component: chloroplast thylakoid (GO:0009534);	Biological Process: defense response to bacterium, incompatible interaction (GO:0009816);	Biological Process: flower development (GO:0009908);	Cellular Component: chloroplast envelope (GO:0009941);	Biological Process: fruit development (GO:0010154);	Molecular Function: chlorophyllide a oxygenase [overall] activity (GO:0010277);	Biological Process: chlorophyll catabolic process (GO:0015996);	Cellular Component: integral component of membrane (GO:0016021);	Molecular Function: protochlorophyllide reductase activity (GO:0016630);	Molecular Function: pheophorbide a oxygenase activity (GO:0032441);	Molecular Function: metal ion binding (GO:0046872);	Molecular Function: 2 iron, 2 sulfur cluster binding (GO:0051537);	Biological Process: oxidation-reduction process (GO:0055114);
F01_transcript_25966	14	Cellular Component: nucleus (GO:0005634);	Biological Process: transcription, DNA-templated (GO:0006351);	Biological Process: cellular protein modification process (GO:0006464);	Biological Process: detection of light stimulus (GO:0009583);	Biological Process: tropism (GO:0009606);	Molecular Function: photoreceptor activity (GO:0009881);	Biological Process: red or far-red light signaling pathway (GO:0010017);	Biological Process: response to red light (GO:0010114);	Biological Process: response to far red light (GO:0010218);	Biological Process: regulation of gene expression (GO:0010468);	Molecular Function: identical protein binding (GO:0042802);	Biological Process: regulation of nitrogen compound metabolic process (GO:0051171);	Biological Process: regulation of primary metabolic process (GO:0080090);	Biological Process: regulation of cellular macromolecule biosynthetic process (GO:2000112);
F01_transcript_25998	14	Biological Process: telomere maintenance (GO:0000723);	Molecular Function: DNA helicase activity (GO:0003678);	Molecular Function: glutamate-ammonia ligase activity (GO:0004356);	Molecular Function: ATP binding (GO:0005524);	Cellular Component: cytosol (GO:0005829);	Biological Process: DNA repair (GO:0006281);	Biological Process: glutamine biosynthetic process (GO:0006542);	Molecular Function: microtubule binding (GO:0008017);	Biological Process: response to abscisic acid (GO:0009737);	Biological Process: lateral root formation (GO:0010311);	Biological Process: DNA duplex unwinding (GO:0032508);	Molecular Function: gamma-tubulin binding (GO:0043015);	Molecular Function: protein self-association (GO:0043621);	Biological Process: root cap development (GO:0048829);
F01_transcript_26016	14	Cellular Component: chromosome, centromeric region (GO:0000775);	Cellular Component: chromosome, telomeric region (GO:0000781);	Molecular Function: transcription factor activity, core RNA polymerase II binding (GO:0000991);	Molecular Function: transcription factor activity, RNA polymerase II transcription factor binding (GO:0001076);	Molecular Function: DNA binding (GO:0003677);	Molecular Function: translation elongation factor activity (GO:0003746);	Cellular Component: nucleolus (GO:0005730);	Biological Process: chromatin silencing at telomere (GO:0006348);	Biological Process: translational elongation (GO:0006414);	Biological Process: poly(A)+ mRNA export from nucleus (GO:0016973);	Biological Process: chromatin silencing at centromere (GO:0030702);	Biological Process: regulation of transcription elongation from RNA polymerase II promoter (GO:0034243);	Biological Process: chromatin organization involved in regulation of transcription (GO:0034401);	Cellular Component: mitotic spindle (GO:0072686);
F01_transcript_27236	14	Biological Process: cellular glucose homeostasis (GO:0001678);	Molecular Function: glucokinase activity (GO:0004340);	Molecular Function: ATP binding (GO:0005524);	Molecular Function: glucose binding (GO:0005536);	Cellular Component: mitochondrion (GO:0005739);	Cellular Component: cytosol (GO:0005829);	Biological Process: glycolytic process (GO:0006096);	Molecular Function: fructokinase activity (GO:0008865);	Cellular Component: chloroplast outer membrane (GO:0009707);	Biological Process: response to glucose (GO:0009749);	Cellular Component: integral component of membrane (GO:0016021);	Molecular Function: mannokinase activity (GO:0019158);	Biological Process: carbohydrate phosphorylation (GO:0046835);	Biological Process: glucose 6-phosphate metabolic process (GO:0051156);
F01_transcript_28030	14	Biological Process: DNA repair (GO:0006281);	Molecular Function: zinc ion binding (GO:0008270);	Biological Process: photomorphogenesis (GO:0009640);	Biological Process: shade avoidance (GO:0009641);	Biological Process: entrainment of circadian clock (GO:0009649);	Biological Process: regulation of stomatal movement (GO:0010119);	Biological Process: protein ubiquitination (GO:0016567);	Cellular Component: nuclear body (GO:0016604);	Molecular Function: ligase activity (GO:0016874);	Biological Process: positive regulation of proteasomal ubiquitin-dependent protein catabolic process (GO:0032436);	Molecular Function: identical protein binding (GO:0042802);	Biological Process: anthocyanin-containing compound metabolic process (GO:0046283);	Biological Process: photoperiodism, flowering (GO:0048573);	Molecular Function: ubiquitin protein ligase activity (GO:0061630);
F01_transcript_29442	14	Biological Process: double-strand break repair via homologous recombination (GO:0000724);	Cellular Component: nuclear chromatin (GO:0000790);	Molecular Function: single-stranded DNA binding (GO:0003697);	Molecular Function: RNA helicase activity (GO:0003724);	Molecular Function: single-stranded RNA binding (GO:0003727);	Molecular Function: ATP binding (GO:0005524);	Cellular Component: cytosol (GO:0005829);	Biological Process: DNA replication initiation (GO:0006270);	Biological Process: DNA duplex unwinding (GO:0032508);	Molecular Function: 3'-5' DNA/RNA helicase activity (GO:0033679);	Cellular Component: MCM complex (GO:0042555);	Cellular Component: MCM core complex (GO:0097373);	Biological Process: mitotic DNA replication (GO:1902969);	Molecular Function: single-stranded DNA-dependent ATP-dependent 3'-5' DNA helicase activity (GO:1990518);
F01_transcript_30698	14	Biological Process: telomere maintenance (GO:0000723);	Molecular Function: DNA helicase activity (GO:0003678);	Molecular Function: glutamate-ammonia ligase activity (GO:0004356);	Molecular Function: ATP binding (GO:0005524);	Cellular Component: cytosol (GO:0005829);	Biological Process: DNA repair (GO:0006281);	Biological Process: glutamine biosynthetic process (GO:0006542);	Molecular Function: microtubule binding (GO:0008017);	Biological Process: response to abscisic acid (GO:0009737);	Biological Process: lateral root formation (GO:0010311);	Biological Process: DNA duplex unwinding (GO:0032508);	Molecular Function: gamma-tubulin binding (GO:0043015);	Molecular Function: protein self-association (GO:0043621);	Biological Process: root cap development (GO:0048829);
F01_transcript_32046	14	Molecular Function: glycerol-3-phosphate dehydrogenase [NAD+] activity (GO:0004367);	Molecular Function: calcium-transporting ATPase activity (GO:0005388);	Molecular Function: calmodulin binding (GO:0005516);	Molecular Function: ATP binding (GO:0005524);	Cellular Component: cytosol (GO:0005829);	Cellular Component: integral component of plasma membrane (GO:0005887);	Biological Process: carbohydrate metabolic process (GO:0005975);	Cellular Component: glycerol-3-phosphate dehydrogenase complex (GO:0009331);	Cellular Component: intracellular membrane-bounded organelle (GO:0043231);	Biological Process: glycerol-3-phosphate catabolic process (GO:0046168);	Molecular Function: metal ion binding (GO:0046872);	Molecular Function: NAD binding (GO:0051287);	Biological Process: oxidation-reduction process (GO:0055114);	Biological Process: calcium ion transmembrane transport (GO:0070588);
F01_transcript_34543	14	Biological Process: autophagosome assembly (GO:0000045);	Biological Process: autophagy of mitochondrion (GO:0000422);	Molecular Function: cysteine-type endopeptidase activity (GO:0004197);	Molecular Function: protein binding (GO:0005515);	Cellular Component: vacuolar lumen (GO:0005775);	Cellular Component: autophagosome (GO:0005776);	Cellular Component: cytosol (GO:0005829);	Biological Process: C-terminal protein lipidation (GO:0006501);	Biological Process: protein targeting to membrane (GO:0006612);	Biological Process: protein processing (GO:0016485);	Molecular Function: cysteine-type carboxypeptidase activity (GO:0016807);	Molecular Function: Atg8-specific protease activity (GO:0019786);	Biological Process: autophagy of nucleus (GO:0044804);	Biological Process: protein delipidation (GO:0051697);
F01_transcript_34545	14	Biological Process: sulfate assimilation (GO:0000103);	Molecular Function: enzyme inhibitor activity (GO:0004857);	Cellular Component: cytosol (GO:0005829);	Cellular Component: plasma membrane (GO:0005886);	Biological Process: protein folding (GO:0006457);	Biological Process: glycerol ether metabolic process (GO:0006662);	Biological Process: response to cold (GO:0009409);	Biological Process: plasmodesmata-mediated intercellular transport (GO:0010497);	Molecular Function: protein disulfide oxidoreductase activity (GO:0015035);	Molecular Function: oxidoreductase activity, acting on a sulfur group of donors, disulfide as acceptor (GO:0016671);	Biological Process: cellular response to oxidative stress (GO:0034599);	Biological Process: negative regulation of catalytic activity (GO:0043086);	Biological Process: cell redox homeostasis (GO:0045454);	Biological Process: oxidation-reduction process (GO:0055114);
F01_transcript_35487	14	Molecular Function: transcription factor activity, sequence-specific DNA binding (GO:0003700);	Molecular Function: protein binding (GO:0005515);	Cellular Component: nucleus (GO:0005634);	Biological Process: regulation of transcription, DNA-templated (GO:0006355);	Biological Process: response to ethylene (GO:0009723);	Biological Process: response to abscisic acid (GO:0009737);	Biological Process: salicylic acid mediated signaling pathway (GO:0009863);	Biological Process: jasmonic acid mediated signaling pathway (GO:0009867);	Biological Process: negative regulation of gibberellic acid mediated signaling pathway (GO:0009938);	Biological Process: negative regulation of seed germination (GO:0010187);	Biological Process: hyperosmotic salinity response (GO:0042538);	Molecular Function: sequence-specific DNA binding (GO:0043565);	Biological Process: regulation of seed dormancy process (GO:2000033);	Biological Process: regulation of reactive oxygen species metabolic process (GO:2000377);
F01_transcript_3647	14	Biological Process: telomere maintenance (GO:0000723);	Molecular Function: DNA helicase activity (GO:0003678);	Molecular Function: glutamate-ammonia ligase activity (GO:0004356);	Molecular Function: ATP binding (GO:0005524);	Cellular Component: cytosol (GO:0005829);	Biological Process: DNA repair (GO:0006281);	Biological Process: glutamine biosynthetic process (GO:0006542);	Molecular Function: microtubule binding (GO:0008017);	Biological Process: response to abscisic acid (GO:0009737);	Biological Process: lateral root formation (GO:0010311);	Biological Process: DNA duplex unwinding (GO:0032508);	Molecular Function: gamma-tubulin binding (GO:0043015);	Molecular Function: protein self-association (GO:0043621);	Biological Process: root cap development (GO:0048829);
F01_transcript_38633	14	Cellular Component: nucleus (GO:0005634);	Cellular Component: plasma membrane (GO:0005886);	Molecular Function: zinc ion binding (GO:0008270);	Biological Process: plant-type hypersensitive response (GO:0009626);	Biological Process: systemic acquired resistance (GO:0009627);	Biological Process: salicylic acid biosynthetic process (GO:0009697);	Biological Process: response to nitrate (GO:0010167);	Biological Process: regulation of salicylic acid metabolic process (GO:0010337);	Biological Process: protein ubiquitination (GO:0016567);	Molecular Function: ligase activity (GO:0016874);	Biological Process: defense response to bacterium (GO:0042742);	Biological Process: proteasome-mediated ubiquitin-dependent protein catabolic process (GO:0043161);	Molecular Function: ubiquitin protein ligase activity (GO:0061630);	Biological Process: response to benzoic acid (GO:0080021);
F01_transcript_3966	14	Molecular Function: iron ion binding (GO:0005506);	Cellular Component: endoplasmic reticulum (GO:0005783);	Biological Process: response to brassinosteroid (GO:0009741);	Biological Process: unidimensional cell growth (GO:0009826);	Biological Process: jasmonic acid mediated signaling pathway (GO:0009867);	Molecular Function: steroid 22-alpha hydroxylase activity (GO:0010012);	Biological Process: brassinosteroid homeostasis (GO:0010268);	Biological Process: leaf shaping (GO:0010358);	Cellular Component: integral component of membrane (GO:0016021);	Biological Process: sterol metabolic process (GO:0016125);	Biological Process: brassinosteroid biosynthetic process (GO:0016132);	Molecular Function: oxidoreductase activity, acting on paired donors, with incorporation or reduction of molecular oxygen (GO:0016705);	Molecular Function: heme binding (GO:0020037);	Biological Process: oxidation-reduction process (GO:0055114);
F01_transcript_40602	14	Molecular Function: nucleotide binding (GO:0000166);	Molecular Function: signal transducer, downstream of receptor, with serine/threonine kinase activity (GO:0004702);	Cellular Component: cytoplasm (GO:0005737);	Biological Process: transcription, DNA-templated (GO:0006351);	Biological Process: tRNA modification (GO:0006400);	Biological Process: protein phosphorylation (GO:0006468);	Biological Process: cell proliferation (GO:0008283);	Biological Process: anatomical structure morphogenesis (GO:0009653);	Biological Process: hormone-mediated signaling pathway (GO:0009755);	Biological Process: regulation of signal transduction (GO:0009966);	Biological Process: single-organism metabolic process (GO:0044710);	Biological Process: leaf development (GO:0048366);	Biological Process: cellular response to abscisic acid stimulus (GO:0071215);	Biological Process: regulation of primary metabolic process (GO:0080090);
F01_transcript_40692	14	Molecular Function: glycerol-3-phosphate dehydrogenase [NAD+] activity (GO:0004367);	Molecular Function: calcium-transporting ATPase activity (GO:0005388);	Molecular Function: calmodulin binding (GO:0005516);	Molecular Function: ATP binding (GO:0005524);	Cellular Component: cytosol (GO:0005829);	Cellular Component: integral component of plasma membrane (GO:0005887);	Biological Process: carbohydrate metabolic process (GO:0005975);	Cellular Component: glycerol-3-phosphate dehydrogenase complex (GO:0009331);	Cellular Component: intracellular membrane-bounded organelle (GO:0043231);	Biological Process: glycerol-3-phosphate catabolic process (GO:0046168);	Molecular Function: metal ion binding (GO:0046872);	Molecular Function: NAD binding (GO:0051287);	Biological Process: oxidation-reduction process (GO:0055114);	Biological Process: calcium ion transmembrane transport (GO:0070588);
F01_transcript_41452	14	Cellular Component: plasma membrane (GO:0005886);	Molecular Function: CTD phosphatase activity (GO:0008420);	Molecular Function: adenine transmembrane transporter activity (GO:0015207);	Molecular Function: guanine transmembrane transporter activity (GO:0015208);	Molecular Function: uracil transmembrane transporter activity (GO:0015210);	Molecular Function: solute:cation symporter activity (GO:0015294);	Cellular Component: integral component of membrane (GO:0016021);	Cellular Component: DNA-directed RNA polymerase II, holoenzyme (GO:0016591);	Biological Process: hypoxanthine transport (GO:0035344);	Biological Process: dephosphorylation of RNA polymerase II C-terminal domain (GO:0070940);	Biological Process: cation transmembrane transport (GO:0098655);	Biological Process: adenine import across plasma membrane (GO:0098702);	Biological Process: guanine import across plasma membrane (GO:0098710);	Biological Process: uracil import across plasma membrane (GO:0098721);
F01_transcript_41770	14	Biological Process: DNA repair (GO:0006281);	Molecular Function: zinc ion binding (GO:0008270);	Biological Process: photomorphogenesis (GO:0009640);	Biological Process: shade avoidance (GO:0009641);	Biological Process: entrainment of circadian clock (GO:0009649);	Biological Process: regulation of stomatal movement (GO:0010119);	Biological Process: protein ubiquitination (GO:0016567);	Cellular Component: nuclear body (GO:0016604);	Molecular Function: ligase activity (GO:0016874);	Biological Process: positive regulation of proteasomal ubiquitin-dependent protein catabolic process (GO:0032436);	Molecular Function: identical protein binding (GO:0042802);	Biological Process: anthocyanin-containing compound metabolic process (GO:0046283);	Biological Process: photoperiodism, flowering (GO:0048573);	Molecular Function: ubiquitin protein ligase activity (GO:0061630);
F01_transcript_42557	14	Molecular Function: protein serine/threonine kinase activity (GO:0004674);	Molecular Function: ATP binding (GO:0005524);	Cellular Component: nucleus (GO:0005634);	Cellular Component: mitochondrion (GO:0005739);	Cellular Component: cytosol (GO:0005829);	Cellular Component: plasma membrane (GO:0005886);	Biological Process: protein phosphorylation (GO:0006468);	Biological Process: response to nutrient (GO:0007584);	Molecular Function: zinc ion binding (GO:0008270);	Biological Process: response to water deprivation (GO:0009414);	Cellular Component: plastid (GO:0009536);	Biological Process: potassium ion import (GO:0010107);	Biological Process: stomatal movement (GO:0010118);	Biological Process: intracellular signal transduction (GO:0035556);
F01_transcript_43198	14	Biological Process: telomere maintenance (GO:0000723);	Molecular Function: DNA helicase activity (GO:0003678);	Molecular Function: glutamate-ammonia ligase activity (GO:0004356);	Molecular Function: ATP binding (GO:0005524);	Cellular Component: cytosol (GO:0005829);	Biological Process: DNA repair (GO:0006281);	Biological Process: glutamine biosynthetic process (GO:0006542);	Molecular Function: microtubule binding (GO:0008017);	Biological Process: response to abscisic acid (GO:0009737);	Biological Process: lateral root formation (GO:0010311);	Biological Process: DNA duplex unwinding (GO:0032508);	Molecular Function: gamma-tubulin binding (GO:0043015);	Molecular Function: protein self-association (GO:0043621);	Biological Process: root cap development (GO:0048829);
F01_transcript_43539	14	Cellular Component: cyclin-dependent protein kinase holoenzyme complex (GO:0000307);	Molecular Function: protein kinase activity (GO:0004672);	Cellular Component: nucleus (GO:0005634);	Cellular Component: cytoplasm (GO:0005737);	Biological Process: response to blue light (GO:0009637);	Biological Process: regulation of stomatal movement (GO:0010119);	Molecular Function: cyclin-dependent protein serine/threonine kinase regulator activity (GO:0016538);	Biological Process: positive regulation of cyclin-dependent protein serine/threonine kinase activity (GO:0045737);	Biological Process: positive regulation of transcription from RNA polymerase II promoter (GO:0045944);	Biological Process: cell division (GO:0051301);	Biological Process: reactive oxygen species metabolic process (GO:0072593);	Biological Process: positive regulation of phosphorylation of RNA polymerase II C-terminal domain (GO:1901409);	Biological Process: stomatal opening (GO:1990069);	Biological Process: regulation of response to water deprivation (GO:2000070);
F01_transcript_43810	14	Molecular Function: L-ornithine transmembrane transporter activity (GO:0000064);	Molecular Function: structural constituent of ribosome (GO:0003735);	Molecular Function: L-histidine transmembrane transporter activity (GO:0005290);	Cellular Component: mitochondrion (GO:0005739);	Biological Process: translation (GO:0006412);	Biological Process: proline biosynthetic process (GO:0006561);	Molecular Function: arginine transmembrane transporter activity (GO:0015181);	Molecular Function: L-lysine transmembrane transporter activity (GO:0015189);	Cellular Component: integral component of membrane (GO:0016021);	Biological Process: L-arginine import (GO:0043091);	Biological Process: L-histidine transmembrane transport (GO:0089709);	Biological Process: L-ornithine transmembrane transport (GO:1903352);	Biological Process: L-lysine transmembrane transport (GO:1903401);	Biological Process: arginine transmembrane transport (GO:1903826);
F01_transcript_44502	14	Molecular Function: succinate-CoA ligase (ADP-forming) activity (GO:0004775);	Molecular Function: ATP binding (GO:0005524);	Cellular Component: cell wall (GO:0005618);	Cellular Component: nucleus (GO:0005634);	Cellular Component: cytosol (GO:0005829);	Cellular Component: plasma membrane (GO:0005886);	Biological Process: protein folding (GO:0006457);	Biological Process: SRP-dependent cotranslational protein targeting to membrane, translocation (GO:0006616);	Biological Process: metabolic process (GO:0008152);	Biological Process: response to heat (GO:0009408);	Cellular Component: chloroplast (GO:0009507);	Biological Process: response to virus (GO:0009615);	Molecular Function: cofactor binding (GO:0048037);	Molecular Function: unfolded protein binding (GO:0051082);
F01_transcript_44899	14	Molecular Function: ATP binding (GO:0005524);	Cellular Component: nuclear envelope (GO:0005635);	Cellular Component: Golgi apparatus (GO:0005794);	Cellular Component: cytosol (GO:0005829);	Cellular Component: plasma membrane (GO:0005886);	Biological Process: regulation of transcription, DNA-templated (GO:0006355);	Cellular Component: plasmodesma (GO:0009506);	Cellular Component: chloroplast stroma (GO:0009570);	Biological Process: response to red light (GO:0010114);	Biological Process: response to far red light (GO:0010218);	Molecular Function: protein domain specific binding (GO:0019904);	Molecular Function: protein phosphorylated amino acid binding (GO:0045309);	Biological Process: leaf development (GO:0048366);	Biological Process: response to karrikin (GO:0080167);
F01_transcript_45905	14	Biological Process: autophagosome assembly (GO:0000045);	Biological Process: autophagy of mitochondrion (GO:0000422);	Molecular Function: cysteine-type endopeptidase activity (GO:0004197);	Molecular Function: protein binding (GO:0005515);	Cellular Component: vacuolar lumen (GO:0005775);	Cellular Component: autophagosome (GO:0005776);	Cellular Component: cytosol (GO:0005829);	Biological Process: C-terminal protein lipidation (GO:0006501);	Biological Process: protein targeting to membrane (GO:0006612);	Biological Process: protein processing (GO:0016485);	Molecular Function: cysteine-type carboxypeptidase activity (GO:0016807);	Molecular Function: Atg8-specific protease activity (GO:0019786);	Biological Process: autophagy of nucleus (GO:0044804);	Biological Process: protein delipidation (GO:0051697);
F01_transcript_462	14	Molecular Function: nucleotide binding (GO:0000166);	Molecular Function: signal transducer, downstream of receptor, with serine/threonine kinase activity (GO:0004702);	Cellular Component: cytoplasm (GO:0005737);	Biological Process: transcription, DNA-templated (GO:0006351);	Biological Process: tRNA modification (GO:0006400);	Biological Process: protein phosphorylation (GO:0006468);	Biological Process: cell proliferation (GO:0008283);	Biological Process: anatomical structure morphogenesis (GO:0009653);	Biological Process: hormone-mediated signaling pathway (GO:0009755);	Biological Process: regulation of signal transduction (GO:0009966);	Biological Process: single-organism metabolic process (GO:0044710);	Biological Process: leaf development (GO:0048366);	Biological Process: cellular response to abscisic acid stimulus (GO:0071215);	Biological Process: regulation of primary metabolic process (GO:0080090);
F01_transcript_46287	14	Biological Process: maturation of SSU-rRNA from tricistronic rRNA transcript (SSU-rRNA, 5.8S rRNA, LSU-rRNA) (GO:0000462);	Biological Process: endonucleolytic cleavage of tricistronic rRNA transcript (SSU-rRNA, 5.8S rRNA, LSU-rRNA) (GO:0000479);	Molecular Function: GTPase activity (GO:0003924);	Molecular Function: ATP binding (GO:0005524);	Molecular Function: GTP binding (GO:0005525);	Cellular Component: nucleus (GO:0005634);	Cellular Component: mitochondrial inner membrane (GO:0005743);	Biological Process: drug transmembrane transport (GO:0006855);	Biological Process: cellular iron ion homeostasis (GO:0006879);	Molecular Function: xenobiotic-transporting ATPase activity (GO:0008559);	Cellular Component: integral component of membrane (GO:0016021);	Cellular Component: 90S preribosome (GO:0030686);	Molecular Function: U3 snoRNA binding (GO:0034511);	Biological Process: xenobiotic transport (GO:0042908);
F01_transcript_47372	14	Biological Process: phosphorelay signal transduction system (GO:0000160);	Molecular Function: microtubule motor activity (GO:0003777);	Molecular Function: ATP binding (GO:0005524);	Cellular Component: nucleus (GO:0005634);	Cellular Component: cytoplasm (GO:0005737);	Cellular Component: kinesin complex (GO:0005871);	Cellular Component: microtubule (GO:0005874);	Biological Process: microtubule-based movement (GO:0007018);	Molecular Function: microtubule binding (GO:0008017);	Biological Process: cytokinin-activated signaling pathway (GO:0009736);	Molecular Function: histidine phosphotransfer kinase activity (GO:0009927);	Biological Process: phosphorylation (GO:0016310);	Molecular Function: ATPase activity (GO:0016887);	Molecular Function: protein histidine kinase binding (GO:0043424);
F01_transcript_47374	14	Cellular Component: nucleus (GO:0005634);	Biological Process: transcription, DNA-templated (GO:0006351);	Biological Process: cellular protein modification process (GO:0006464);	Biological Process: detection of light stimulus (GO:0009583);	Biological Process: tropism (GO:0009606);	Molecular Function: photoreceptor activity (GO:0009881);	Biological Process: red or far-red light signaling pathway (GO:0010017);	Biological Process: response to red light (GO:0010114);	Biological Process: response to far red light (GO:0010218);	Biological Process: regulation of gene expression (GO:0010468);	Molecular Function: identical protein binding (GO:0042802);	Biological Process: regulation of nitrogen compound metabolic process (GO:0051171);	Biological Process: regulation of primary metabolic process (GO:0080090);	Biological Process: regulation of cellular macromolecule biosynthetic process (GO:2000112);
F01_transcript_48290	14	Biological Process: autophagosome assembly (GO:0000045);	Biological Process: autophagy of mitochondrion (GO:0000422);	Molecular Function: cysteine-type endopeptidase activity (GO:0004197);	Molecular Function: protein binding (GO:0005515);	Cellular Component: vacuolar lumen (GO:0005775);	Cellular Component: autophagosome (GO:0005776);	Cellular Component: cytosol (GO:0005829);	Biological Process: C-terminal protein lipidation (GO:0006501);	Biological Process: protein targeting to membrane (GO:0006612);	Biological Process: protein processing (GO:0016485);	Molecular Function: cysteine-type carboxypeptidase activity (GO:0016807);	Molecular Function: Atg8-specific protease activity (GO:0019786);	Biological Process: autophagy of nucleus (GO:0044804);	Biological Process: protein delipidation (GO:0051697);
F01_transcript_49109	14	Cellular Component: plasma membrane (GO:0005886);	Molecular Function: CTD phosphatase activity (GO:0008420);	Molecular Function: adenine transmembrane transporter activity (GO:0015207);	Molecular Function: guanine transmembrane transporter activity (GO:0015208);	Molecular Function: uracil transmembrane transporter activity (GO:0015210);	Molecular Function: solute:cation symporter activity (GO:0015294);	Cellular Component: integral component of membrane (GO:0016021);	Cellular Component: DNA-directed RNA polymerase II, holoenzyme (GO:0016591);	Biological Process: hypoxanthine transport (GO:0035344);	Biological Process: dephosphorylation of RNA polymerase II C-terminal domain (GO:0070940);	Biological Process: cation transmembrane transport (GO:0098655);	Biological Process: adenine import across plasma membrane (GO:0098702);	Biological Process: guanine import across plasma membrane (GO:0098710);	Biological Process: uracil import across plasma membrane (GO:0098721);
F01_transcript_4954	14	Molecular Function: glycerol-3-phosphate dehydrogenase [NAD+] activity (GO:0004367);	Molecular Function: calcium-transporting ATPase activity (GO:0005388);	Molecular Function: calmodulin binding (GO:0005516);	Molecular Function: ATP binding (GO:0005524);	Cellular Component: cytosol (GO:0005829);	Cellular Component: integral component of plasma membrane (GO:0005887);	Biological Process: carbohydrate metabolic process (GO:0005975);	Cellular Component: glycerol-3-phosphate dehydrogenase complex (GO:0009331);	Cellular Component: intracellular membrane-bounded organelle (GO:0043231);	Biological Process: glycerol-3-phosphate catabolic process (GO:0046168);	Molecular Function: metal ion binding (GO:0046872);	Molecular Function: NAD binding (GO:0051287);	Biological Process: oxidation-reduction process (GO:0055114);	Biological Process: calcium ion transmembrane transport (GO:0070588);
F01_transcript_50429	14	Biological Process: telomere maintenance (GO:0000723);	Cellular Component: nuclear chromosome, telomeric region (GO:0000784);	Molecular Function: damaged DNA binding (GO:0003684);	Molecular Function: double-stranded DNA binding (GO:0003690);	Molecular Function: ATP-dependent DNA helicase activity (GO:0004003);	Molecular Function: protein binding (GO:0005515);	Biological Process: double-strand break repair via nonhomologous end joining (GO:0006303);	Biological Process: DNA recombination (GO:0006310);	Biological Process: response to heat (GO:0009408);	Biological Process: DNA duplex unwinding (GO:0032508);	Molecular Function: telomeric DNA binding (GO:0042162);	Cellular Component: Ku70:Ku80 complex (GO:0043564);	Biological Process: cellular response to gamma radiation (GO:0071480);	Biological Process: cellular response to X-ray (GO:0071481);
F01_transcript_50919	14	Biological Process: telomere maintenance (GO:0000723);	Molecular Function: DNA helicase activity (GO:0003678);	Molecular Function: glutamate-ammonia ligase activity (GO:0004356);	Molecular Function: ATP binding (GO:0005524);	Cellular Component: cytosol (GO:0005829);	Biological Process: DNA repair (GO:0006281);	Biological Process: glutamine biosynthetic process (GO:0006542);	Molecular Function: microtubule binding (GO:0008017);	Biological Process: response to abscisic acid (GO:0009737);	Biological Process: lateral root formation (GO:0010311);	Biological Process: DNA duplex unwinding (GO:0032508);	Molecular Function: gamma-tubulin binding (GO:0043015);	Molecular Function: protein self-association (GO:0043621);	Biological Process: root cap development (GO:0048829);
F01_transcript_51026	14	Molecular Function: nucleotide binding (GO:0000166);	Molecular Function: signal transducer, downstream of receptor, with serine/threonine kinase activity (GO:0004702);	Cellular Component: cytoplasm (GO:0005737);	Biological Process: transcription, DNA-templated (GO:0006351);	Biological Process: tRNA modification (GO:0006400);	Biological Process: protein phosphorylation (GO:0006468);	Biological Process: cell proliferation (GO:0008283);	Biological Process: anatomical structure morphogenesis (GO:0009653);	Biological Process: hormone-mediated signaling pathway (GO:0009755);	Biological Process: regulation of signal transduction (GO:0009966);	Biological Process: single-organism metabolic process (GO:0044710);	Biological Process: leaf development (GO:0048366);	Biological Process: cellular response to abscisic acid stimulus (GO:0071215);	Biological Process: regulation of primary metabolic process (GO:0080090);
F01_transcript_51904	14	Molecular Function: DNA binding (GO:0003677);	Molecular Function: DNA ligase (ATP) activity (GO:0003910);	Molecular Function: ATP binding (GO:0005524);	Cellular Component: nucleus (GO:0005634);	Cellular Component: cytoplasm (GO:0005737);	Biological Process: lagging strand elongation (GO:0006273);	Biological Process: double-strand break repair via nonhomologous end joining (GO:0006303);	Biological Process: DNA recombination (GO:0006310);	Cellular Component: plasmodesma (GO:0009506);	Biological Process: response to X-ray (GO:0010165);	Molecular Function: metal ion binding (GO:0046872);	Cellular Component: apoplast (GO:0048046);	Biological Process: DNA ligation involved in DNA repair (GO:0051103);	Biological Process: DNA biosynthetic process (GO:0071897);
F01_transcript_52593	14	Molecular Function: iron ion binding (GO:0005506);	Cellular Component: endoplasmic reticulum (GO:0005783);	Biological Process: response to brassinosteroid (GO:0009741);	Biological Process: unidimensional cell growth (GO:0009826);	Biological Process: jasmonic acid mediated signaling pathway (GO:0009867);	Molecular Function: steroid 22-alpha hydroxylase activity (GO:0010012);	Biological Process: brassinosteroid homeostasis (GO:0010268);	Biological Process: leaf shaping (GO:0010358);	Cellular Component: integral component of membrane (GO:0016021);	Biological Process: sterol metabolic process (GO:0016125);	Biological Process: brassinosteroid biosynthetic process (GO:0016132);	Molecular Function: oxidoreductase activity, acting on paired donors, with incorporation or reduction of molecular oxygen (GO:0016705);	Molecular Function: heme binding (GO:0020037);	Biological Process: oxidation-reduction process (GO:0055114);
F01_transcript_537	14	Molecular Function: nucleotide binding (GO:0000166);	Molecular Function: signal transducer, downstream of receptor, with serine/threonine kinase activity (GO:0004702);	Cellular Component: cytoplasm (GO:0005737);	Biological Process: transcription, DNA-templated (GO:0006351);	Biological Process: tRNA modification (GO:0006400);	Biological Process: protein phosphorylation (GO:0006468);	Biological Process: cell proliferation (GO:0008283);	Biological Process: anatomical structure morphogenesis (GO:0009653);	Biological Process: hormone-mediated signaling pathway (GO:0009755);	Biological Process: regulation of signal transduction (GO:0009966);	Biological Process: single-organism metabolic process (GO:0044710);	Biological Process: leaf development (GO:0048366);	Biological Process: cellular response to abscisic acid stimulus (GO:0071215);	Biological Process: regulation of primary metabolic process (GO:0080090);
F01_transcript_53848	14	Biological Process: sulfate assimilation (GO:0000103);	Molecular Function: thioredoxin-disulfide reductase activity (GO:0004791);	Biological Process: protein folding (GO:0006457);	Biological Process: glycerol ether metabolic process (GO:0006662);	Molecular Function: enzyme activator activity (GO:0008047);	Cellular Component: chloroplast thylakoid (GO:0009534);	Cellular Component: chloroplast stroma (GO:0009570);	Molecular Function: protein disulfide oxidoreductase activity (GO:0015035);	Molecular Function: oxidoreductase activity, acting on a sulfur group of donors, disulfide as acceptor (GO:0016671);	Biological Process: cellular response to oxidative stress (GO:0034599);	Biological Process: positive regulation of catalytic activity (GO:0043085);	Biological Process: cell redox homeostasis (GO:0045454);	Molecular Function: protein-disulfide reductase activity (GO:0047134);	Biological Process: oxidation-reduction process (GO:0055114);
F01_transcript_54739	14	Biological Process: sulfate assimilation (GO:0000103);	Cellular Component: nucleus (GO:0005634);	Cellular Component: cytosol (GO:0005829);	Cellular Component: plasma membrane (GO:0005886);	Biological Process: protein folding (GO:0006457);	Biological Process: glycerol ether metabolic process (GO:0006662);	Biological Process: cell communication (GO:0007154);	Molecular Function: electron carrier activity (GO:0009055);	Cellular Component: plastid (GO:0009536);	Molecular Function: protein disulfide oxidoreductase activity (GO:0015035);	Molecular Function: oxidoreductase activity, acting on a sulfur group of donors, disulfide as acceptor (GO:0016671);	Biological Process: electron transport chain (GO:0022900);	Biological Process: cellular response to oxidative stress (GO:0034599);	Biological Process: cell redox homeostasis (GO:0045454);
F01_transcript_56220	14	Biological Process: telomere maintenance (GO:0000723);	Molecular Function: DNA helicase activity (GO:0003678);	Molecular Function: glutamate-ammonia ligase activity (GO:0004356);	Molecular Function: ATP binding (GO:0005524);	Cellular Component: cytosol (GO:0005829);	Biological Process: DNA repair (GO:0006281);	Biological Process: glutamine biosynthetic process (GO:0006542);	Molecular Function: microtubule binding (GO:0008017);	Biological Process: response to abscisic acid (GO:0009737);	Biological Process: lateral root formation (GO:0010311);	Biological Process: DNA duplex unwinding (GO:0032508);	Molecular Function: gamma-tubulin binding (GO:0043015);	Molecular Function: protein self-association (GO:0043621);	Biological Process: root cap development (GO:0048829);
F01_transcript_56858	14	Biological Process: regulation of cell growth (GO:0001558);	Molecular Function: protein binding (GO:0005515);	Cellular Component: nucleolus (GO:0005730);	Cellular Component: cytosol (GO:0005829);	Cellular Component: plasma membrane (GO:0005886);	Biological Process: transcription, DNA-templated (GO:0006351);	Biological Process: autophagy (GO:0006914);	Biological Process: organelle organization (GO:0006996);	Biological Process: auxin-activated signaling pathway (GO:0009734);	Biological Process: response to cytokinin (GO:0009735);	Biological Process: leaf senescence (GO:0010150);	Biological Process: cellular component biogenesis (GO:0044085);	Biological Process: cell cycle G1/S phase transition (GO:0044843);	Biological Process: regulation of cell division (GO:0051302);
F01_transcript_57118	14	Molecular Function: magnesium ion binding (GO:0000287);	Molecular Function: isocitrate dehydrogenase (NADP+) activity (GO:0004450);	Molecular Function: copper ion binding (GO:0005507);	Cellular Component: peroxisome (GO:0005777);	Cellular Component: cytosol (GO:0005829);	Cellular Component: plasma membrane (GO:0005886);	Biological Process: tricarboxylic acid cycle (GO:0006099);	Biological Process: isocitrate metabolic process (GO:0006102);	Biological Process: NADP metabolic process (GO:0006739);	Cellular Component: plasmodesma (GO:0009506);	Cellular Component: chloroplast stroma (GO:0009570);	Biological Process: defense response to bacterium (GO:0042742);	Cellular Component: apoplast (GO:0048046);	Molecular Function: NAD binding (GO:0051287);
F01_transcript_57635	14	Biological Process: DNA repair (GO:0006281);	Molecular Function: zinc ion binding (GO:0008270);	Biological Process: photomorphogenesis (GO:0009640);	Biological Process: shade avoidance (GO:0009641);	Biological Process: entrainment of circadian clock (GO:0009649);	Biological Process: regulation of stomatal movement (GO:0010119);	Biological Process: protein ubiquitination (GO:0016567);	Cellular Component: nuclear body (GO:0016604);	Molecular Function: ligase activity (GO:0016874);	Biological Process: positive regulation of proteasomal ubiquitin-dependent protein catabolic process (GO:0032436);	Molecular Function: identical protein binding (GO:0042802);	Biological Process: anthocyanin-containing compound metabolic process (GO:0046283);	Biological Process: photoperiodism, flowering (GO:0048573);	Molecular Function: ubiquitin protein ligase activity (GO:0061630);
F01_transcript_57717	14	Cellular Component: spindle pole (GO:0000922);	Cellular Component: equatorial microtubule organizing center (GO:0000923);	Molecular Function: structural constituent of cytoskeleton (GO:0005200);	Cellular Component: centrosome (GO:0005813);	Cellular Component: spindle pole body (GO:0005816);	Cellular Component: microtubule (GO:0005874);	Biological Process: meiotic cell cycle (GO:0007126);	Cellular Component: gamma-tubulin small complex (GO:0008275);	Biological Process: cytoplasmic microtubule organization (GO:0031122);	Molecular Function: gamma-tubulin binding (GO:0043015);	Molecular Function: microtubule minus-end binding (GO:0051011);	Biological Process: centrosome duplication (GO:0051298);	Biological Process: interphase microtubule nucleation by interphase microtubule organizing center (GO:0051415);	Biological Process: mitotic spindle assembly (GO:0090307);
F01_transcript_57847	14	Cellular Component: nuclear chromosome (GO:0000228);	Molecular Function: four-way junction DNA binding (GO:0000400);	Biological Process: meiotic mismatch repair (GO:0000710);	Molecular Function: damaged DNA binding (GO:0003684);	Molecular Function: ATP binding (GO:0005524);	Cellular Component: mitochondrion (GO:0005739);	Biological Process: reciprocal meiotic recombination (GO:0007131);	Biological Process: response to UV (GO:0009411);	Cellular Component: plastid (GO:0009536);	Molecular Function: guanine/thymine mispair binding (GO:0032137);	Molecular Function: single base insertion or deletion binding (GO:0032138);	Cellular Component: MutSalpha complex (GO:0032301);	Biological Process: maintenance of DNA repeat elements (GO:0043570);	Biological Process: negative regulation of DNA recombination (GO:0045910);
F01_transcript_58002	14	Molecular Function: glycerol-3-phosphate dehydrogenase [NAD+] activity (GO:0004367);	Molecular Function: calcium-transporting ATPase activity (GO:0005388);	Molecular Function: calmodulin binding (GO:0005516);	Molecular Function: ATP binding (GO:0005524);	Cellular Component: cytosol (GO:0005829);	Cellular Component: integral component of plasma membrane (GO:0005887);	Biological Process: carbohydrate metabolic process (GO:0005975);	Cellular Component: glycerol-3-phosphate dehydrogenase complex (GO:0009331);	Cellular Component: intracellular membrane-bounded organelle (GO:0043231);	Biological Process: glycerol-3-phosphate catabolic process (GO:0046168);	Molecular Function: metal ion binding (GO:0046872);	Molecular Function: NAD binding (GO:0051287);	Biological Process: oxidation-reduction process (GO:0055114);	Biological Process: calcium ion transmembrane transport (GO:0070588);
F01_transcript_58323	14	Cellular Component: spindle pole (GO:0000922);	Cellular Component: equatorial microtubule organizing center (GO:0000923);	Molecular Function: structural constituent of cytoskeleton (GO:0005200);	Cellular Component: centrosome (GO:0005813);	Cellular Component: spindle pole body (GO:0005816);	Cellular Component: microtubule (GO:0005874);	Biological Process: meiotic cell cycle (GO:0007126);	Cellular Component: gamma-tubulin small complex (GO:0008275);	Biological Process: cytoplasmic microtubule organization (GO:0031122);	Molecular Function: gamma-tubulin binding (GO:0043015);	Molecular Function: microtubule minus-end binding (GO:0051011);	Biological Process: centrosome duplication (GO:0051298);	Biological Process: interphase microtubule nucleation by interphase microtubule organizing center (GO:0051415);	Biological Process: mitotic spindle assembly (GO:0090307);
F01_transcript_59017	14	Molecular Function: ATP binding (GO:0005524);	Cellular Component: nuclear envelope (GO:0005635);	Cellular Component: Golgi apparatus (GO:0005794);	Cellular Component: cytosol (GO:0005829);	Cellular Component: plasma membrane (GO:0005886);	Biological Process: regulation of transcription, DNA-templated (GO:0006355);	Cellular Component: plasmodesma (GO:0009506);	Cellular Component: chloroplast stroma (GO:0009570);	Biological Process: response to red light (GO:0010114);	Biological Process: response to far red light (GO:0010218);	Molecular Function: protein domain specific binding (GO:0019904);	Molecular Function: protein phosphorylated amino acid binding (GO:0045309);	Biological Process: leaf development (GO:0048366);	Biological Process: response to karrikin (GO:0080167);
F01_transcript_60750	14	Biological Process: autophagosome assembly (GO:0000045);	Biological Process: autophagy of mitochondrion (GO:0000422);	Molecular Function: cysteine-type endopeptidase activity (GO:0004197);	Molecular Function: protein binding (GO:0005515);	Cellular Component: vacuolar lumen (GO:0005775);	Cellular Component: autophagosome (GO:0005776);	Cellular Component: cytosol (GO:0005829);	Biological Process: C-terminal protein lipidation (GO:0006501);	Biological Process: protein targeting to membrane (GO:0006612);	Biological Process: protein processing (GO:0016485);	Molecular Function: cysteine-type carboxypeptidase activity (GO:0016807);	Molecular Function: Atg8-specific protease activity (GO:0019786);	Biological Process: autophagy of nucleus (GO:0044804);	Biological Process: protein delipidation (GO:0051697);
F01_transcript_61008	14	Molecular Function: magnesium ion binding (GO:0000287);	Molecular Function: isocitrate dehydrogenase (NADP+) activity (GO:0004450);	Molecular Function: copper ion binding (GO:0005507);	Cellular Component: peroxisome (GO:0005777);	Cellular Component: cytosol (GO:0005829);	Cellular Component: plasma membrane (GO:0005886);	Biological Process: tricarboxylic acid cycle (GO:0006099);	Biological Process: isocitrate metabolic process (GO:0006102);	Biological Process: NADP metabolic process (GO:0006739);	Cellular Component: plasmodesma (GO:0009506);	Cellular Component: chloroplast stroma (GO:0009570);	Biological Process: defense response to bacterium (GO:0042742);	Cellular Component: apoplast (GO:0048046);	Molecular Function: NAD binding (GO:0051287);
F01_transcript_6109	14	Biological Process: telomere maintenance (GO:0000723);	Cellular Component: nuclear chromosome, telomeric region (GO:0000784);	Molecular Function: damaged DNA binding (GO:0003684);	Molecular Function: double-stranded DNA binding (GO:0003690);	Molecular Function: ATP-dependent DNA helicase activity (GO:0004003);	Molecular Function: protein binding (GO:0005515);	Molecular Function: ATP binding (GO:0005524);	Biological Process: double-strand break repair via nonhomologous end joining (GO:0006303);	Biological Process: DNA recombination (GO:0006310);	Biological Process: DNA duplex unwinding (GO:0032508);	Molecular Function: telomeric DNA binding (GO:0042162);	Cellular Component: Ku70:Ku80 complex (GO:0043564);	Biological Process: cellular response to gamma radiation (GO:0071480);	Biological Process: cellular response to X-ray (GO:0071481);
F01_transcript_6280	14	Molecular Function: transcription factor activity, sequence-specific DNA binding (GO:0003700);	Molecular Function: protein binding (GO:0005515);	Cellular Component: nucleus (GO:0005634);	Biological Process: regulation of transcription, DNA-templated (GO:0006355);	Biological Process: response to ethylene (GO:0009723);	Biological Process: response to abscisic acid (GO:0009737);	Biological Process: salicylic acid mediated signaling pathway (GO:0009863);	Biological Process: jasmonic acid mediated signaling pathway (GO:0009867);	Biological Process: negative regulation of gibberellic acid mediated signaling pathway (GO:0009938);	Biological Process: negative regulation of seed germination (GO:0010187);	Biological Process: hyperosmotic salinity response (GO:0042538);	Molecular Function: sequence-specific DNA binding (GO:0043565);	Biological Process: regulation of seed dormancy process (GO:2000033);	Biological Process: regulation of reactive oxygen species metabolic process (GO:2000377);
F01_transcript_6593	14	Molecular Function: glycerol-3-phosphate dehydrogenase [NAD+] activity (GO:0004367);	Molecular Function: calcium-transporting ATPase activity (GO:0005388);	Molecular Function: calmodulin binding (GO:0005516);	Molecular Function: ATP binding (GO:0005524);	Cellular Component: cytosol (GO:0005829);	Cellular Component: integral component of plasma membrane (GO:0005887);	Biological Process: carbohydrate metabolic process (GO:0005975);	Cellular Component: glycerol-3-phosphate dehydrogenase complex (GO:0009331);	Cellular Component: intracellular membrane-bounded organelle (GO:0043231);	Biological Process: glycerol-3-phosphate catabolic process (GO:0046168);	Molecular Function: metal ion binding (GO:0046872);	Molecular Function: NAD binding (GO:0051287);	Biological Process: oxidation-reduction process (GO:0055114);	Biological Process: calcium ion transmembrane transport (GO:0070588);
F01_transcript_6663	14	Molecular Function: dihydrouracil dehydrogenase (NAD+) activity (GO:0004159);	Molecular Function: zinc ion binding (GO:0008270);	Molecular Function: 5-amino-6-(5-phosphoribosylamino)uracil reductase activity (GO:0008703);	Molecular Function: diaminohydroxyphosphoribosylaminopyrimidine deaminase activity (GO:0008835);	Biological Process: riboflavin biosynthetic process (GO:0009231);	Biological Process: RNA modification (GO:0009451);	Cellular Component: chloroplast (GO:0009507);	Biological Process: response to high light intensity (GO:0009644);	Biological Process: chloroplast organization (GO:0009658);	Molecular Function: hydrolase activity, hydrolyzing N-glycosyl compounds (GO:0016799);	Biological Process: FAD metabolic process (GO:0046443);	Molecular Function: NADP binding (GO:0050661);	Biological Process: oxidation-reduction process (GO:0055114);	Biological Process: carbohydrate derivative metabolic process (GO:1901135);
F01_transcript_7161	14	Molecular Function: dihydrouracil dehydrogenase (NAD+) activity (GO:0004159);	Molecular Function: zinc ion binding (GO:0008270);	Molecular Function: 5-amino-6-(5-phosphoribosylamino)uracil reductase activity (GO:0008703);	Molecular Function: diaminohydroxyphosphoribosylaminopyrimidine deaminase activity (GO:0008835);	Biological Process: riboflavin biosynthetic process (GO:0009231);	Biological Process: RNA modification (GO:0009451);	Cellular Component: chloroplast (GO:0009507);	Biological Process: response to high light intensity (GO:0009644);	Biological Process: chloroplast organization (GO:0009658);	Molecular Function: hydrolase activity, hydrolyzing N-glycosyl compounds (GO:0016799);	Biological Process: FAD metabolic process (GO:0046443);	Molecular Function: NADP binding (GO:0050661);	Biological Process: oxidation-reduction process (GO:0055114);	Biological Process: carbohydrate derivative metabolic process (GO:1901135);
F01_transcript_9168	14	Molecular Function: glycerol-3-phosphate dehydrogenase [NAD+] activity (GO:0004367);	Molecular Function: calcium-transporting ATPase activity (GO:0005388);	Molecular Function: calmodulin binding (GO:0005516);	Molecular Function: ATP binding (GO:0005524);	Cellular Component: cytosol (GO:0005829);	Cellular Component: integral component of plasma membrane (GO:0005887);	Biological Process: carbohydrate metabolic process (GO:0005975);	Cellular Component: glycerol-3-phosphate dehydrogenase complex (GO:0009331);	Cellular Component: intracellular membrane-bounded organelle (GO:0043231);	Biological Process: glycerol-3-phosphate catabolic process (GO:0046168);	Molecular Function: metal ion binding (GO:0046872);	Molecular Function: NAD binding (GO:0051287);	Biological Process: oxidation-reduction process (GO:0055114);	Biological Process: calcium ion transmembrane transport (GO:0070588);
F01_transcript_9210	14	Biological Process: autophagosome assembly (GO:0000045);	Biological Process: autophagy of mitochondrion (GO:0000422);	Molecular Function: cysteine-type endopeptidase activity (GO:0004197);	Molecular Function: protein binding (GO:0005515);	Cellular Component: vacuolar lumen (GO:0005775);	Cellular Component: autophagosome (GO:0005776);	Cellular Component: cytosol (GO:0005829);	Biological Process: C-terminal protein lipidation (GO:0006501);	Biological Process: protein targeting to membrane (GO:0006612);	Biological Process: protein processing (GO:0016485);	Molecular Function: cysteine-type carboxypeptidase activity (GO:0016807);	Molecular Function: Atg8-specific protease activity (GO:0019786);	Biological Process: autophagy of nucleus (GO:0044804);	Biological Process: protein delipidation (GO:0051697);
F01_transcript_10263	13	Molecular Function: nucleotide binding (GO:0000166);	Molecular Function: DNA binding (GO:0003677);	Molecular Function: calmodulin-dependent protein kinase activity (GO:0004683);	Molecular Function: calmodulin binding (GO:0005516);	Cellular Component: nucleus (GO:0005634);	Cellular Component: cytoplasm (GO:0005737);	Biological Process: transcription, DNA-templated (GO:0006351);	Biological Process: abscisic acid-activated signaling pathway (GO:0009738);	Molecular Function: calcium-dependent protein serine/threonine kinase activity (GO:0009931);	Biological Process: peptidyl-serine phosphorylation (GO:0018105);	Biological Process: intracellular signal transduction (GO:0035556);	Molecular Function: ion binding (GO:0043167);	Biological Process: protein autophosphorylation (GO:0046777);
F01_transcript_10376	13	Cellular Component: nuclear exosome (RNase complex) (GO:0000176);	Cellular Component: cytoplasmic exosome (RNase complex) (GO:0000177);	Biological Process: exonucleolytic trimming to generate mature 3'-end of 5.8S rRNA from tricistronic rRNA transcript (SSU-rRNA, 5.8S rRNA, LSU-rRNA) (GO:0000467);	Molecular Function: AU-rich element binding (GO:0017091);	Biological Process: nuclear-transcribed mRNA catabolic process, exonucleolytic, 3'-5' (GO:0034427);	Biological Process: U1 snRNA 3'-end processing (GO:0034473);	Biological Process: U4 snRNA 3'-end processing (GO:0034475);	Biological Process: U5 snRNA 3'-end processing (GO:0034476);	Biological Process: exonucleolytic nuclear-transcribed mRNA catabolic process involved in deadenylation-dependent decay (GO:0043928);	Biological Process: nuclear mRNA surveillance (GO:0071028);	Biological Process: nuclear polyadenylation-dependent rRNA catabolic process (GO:0071035);	Biological Process: nuclear polyadenylation-dependent tRNA catabolic process (GO:0071038);	Biological Process: nuclear polyadenylation-dependent mRNA catabolic process (GO:0071042);
F01_transcript_10998	13	Cellular Component: integral component of plasma membrane (GO:0005887);	Biological Process: water transport (GO:0006833);	Biological Process: cellular water homeostasis (GO:0009992);	Biological Process: response to boron-containing substance (GO:0010036);	Molecular Function: arsenite transmembrane transporter activity (GO:0015105);	Molecular Function: water channel activity (GO:0015250);	Molecular Function: glycerol channel activity (GO:0015254);	Biological Process: arsenite transport (GO:0015700);	Biological Process: glycerol transport (GO:0015793);	Cellular Component: lateral plasma membrane (GO:0016328);	Biological Process: borate transmembrane transport (GO:0035445);	Biological Process: response to arsenic-containing substance (GO:0046685);	Molecular Function: borate uptake transmembrane transporter activity (GO:0080138);
F01_transcript_11631	13	Biological Process: tRNA wobble position uridine thiolation (GO:0002143);	Molecular Function: thiosulfate sulfurtransferase activity (GO:0004792);	Molecular Function: ATP binding (GO:0005524);	Cellular Component: cytosol (GO:0005829);	Biological Process: Mo-molybdopterin cofactor biosynthetic process (GO:0006777);	Biological Process: protein adenylylation (GO:0018117);	Biological Process: enzyme active site formation via cysteine modification to L-cysteine persulfide (GO:0018192);	Biological Process: protein urmylation (GO:0032447);	Molecular Function: URM1 activating enzyme activity (GO:0042292);	Molecular Function: metal ion binding (GO:0046872);	Molecular Function: molybdopterin-synthase sulfurtransferase activity (GO:0061604);	Molecular Function: molybdopterin-synthase adenylyltransferase activity (GO:0061605);	Molecular Function: protein adenylyltransferase activity (GO:0070733);
F01_transcript_12305	13	Biological Process: fatty acid metabolic process (GO:0006631);	Biological Process: response to oxidative stress (GO:0006979);	Biological Process: response to temperature stimulus (GO:0009266);	Cellular Component: chloroplast thylakoid (GO:0009534);	Biological Process: response to salt stress (GO:0009651);	Biological Process: phloem sucrose loading (GO:0009915);	Cellular Component: chloroplast envelope (GO:0009941);	Molecular Function: tocopherol cyclase activity (GO:0009976);	Biological Process: vitamin E biosynthetic process (GO:0010189);	Cellular Component: plastoglobule (GO:0010287);	Biological Process: chlorophyll metabolic process (GO:0015994);	Biological Process: xanthophyll metabolic process (GO:0016122);	Biological Process: regulation of defense response (GO:0031347);
F01_transcript_12401	13	Molecular Function: GTPase activity (GO:0003924);	Molecular Function: structural constituent of cytoskeleton (GO:0005200);	Molecular Function: GTP binding (GO:0005525);	Cellular Component: cell wall (GO:0005618);	Cellular Component: cytosol (GO:0005829);	Cellular Component: microtubule (GO:0005874);	Cellular Component: plasma membrane (GO:0005886);	Biological Process: microtubule-based movement (GO:0007018);	Cellular Component: plasmodesma (GO:0009506);	Cellular Component: tubulin complex (GO:0045298);	Biological Process: response to cadmium ion (GO:0046686);	Cellular Component: apoplast (GO:0048046);	Biological Process: cellular response to gravity (GO:0071258);
F01_transcript_12770	13	Molecular Function: tRNA binding (GO:0000049);	Biological Process: formation of translation preinitiation complex (GO:0001731);	Molecular Function: translation initiation factor activity (GO:0003743);	Molecular Function: translation elongation factor activity (GO:0003746);	Molecular Function: GTPase activity (GO:0003924);	Molecular Function: GTP binding (GO:0005525);	Cellular Component: cytosol (GO:0005829);	Cellular Component: eukaryotic translation initiation factor 2 complex (GO:0005850);	Cellular Component: eukaryotic 43S preinitiation complex (GO:0016282);	Molecular Function: translation initiation factor binding (GO:0031369);	Cellular Component: eukaryotic 48S preinitiation complex (GO:0033290);	Cellular Component: multi-eIF complex (GO:0043614);	Biological Process: positive regulation of translational fidelity (GO:0045903);
F01_transcript_13437	13	Biological Process: tRNA wobble uridine modification (GO:0002098);	Molecular Function: calmodulin binding (GO:0005516);	Molecular Function: ATP binding (GO:0005524);	Cellular Component: nucleus (GO:0005634);	Cellular Component: cytoplasm (GO:0005737);	Biological Process: regulation of transcription from RNA polymerase II promoter (GO:0006357);	Biological Process: meristem structural organization (GO:0009933);	Biological Process: root meristem growth (GO:0010449);	Molecular Function: protein-disulfide reductase (glutathione) activity (GO:0019153);	Cellular Component: Elongator holoenzyme complex (GO:0033588);	Biological Process: leaf development (GO:0048366);	Biological Process: oxidation-reduction process (GO:0055114);	Biological Process: 5-carbamoylmethyl uridine residue modification (GO:0080178);
F01_transcript_14899	13	Biological Process: ribosomal subunit export from nucleus (GO:0000054);	Biological Process: exonucleolytic trimming to generate mature 3'-end of 5.8S rRNA from tricistronic rRNA transcript (SSU-rRNA, 5.8S rRNA, LSU-rRNA) (GO:0000467);	Molecular Function: GTPase activity (GO:0003924);	Molecular Function: GTP binding (GO:0005525);	Cellular Component: nucleus (GO:0005634);	Cellular Component: cytosol (GO:0005829);	Biological Process: protein import into nucleus (GO:0006606);	Biological Process: nucleus organization (GO:0006997);	Biological Process: small GTPase mediated signal transduction (GO:0007264);	Biological Process: negative regulation of G2/M transition of mitotic cell cycle (GO:0010972);	Cellular Component: integral component of membrane (GO:0016021);	Biological Process: poly(A)+ mRNA export from nucleus (GO:0016973);	Biological Process: regulation of chromatin silencing at telomere (GO:0031938);
F01_transcript_15728	13	Molecular Function: transcription factor activity, sequence-specific DNA binding (GO:0003700);	Cellular Component: nucleus (GO:0005634);	Biological Process: regulation of transcription, DNA-templated (GO:0006355);	Biological Process: gravitropism (GO:0009630);	Biological Process: leaf morphogenesis (GO:0009965);	Biological Process: positive regulation of auxin biosynthetic process (GO:0010601);	Molecular Function: protein self-association (GO:0043621);	Molecular Function: transcription regulatory region DNA binding (GO:0044212);	Molecular Function: metal ion binding (GO:0046872);	Molecular Function: protein heterodimerization activity (GO:0046982);	Biological Process: floral organ morphogenesis (GO:0048444);	Biological Process: regulation of auxin polar transport (GO:2000012);	Biological Process: regulation of starch metabolic process (GO:2000904);
F01_transcript_15826	13	Cellular Component: Golgi membrane (GO:0000139);	Molecular Function: sugar:proton symporter activity (GO:0005351);	Molecular Function: UDP-N-acetylgalactosamine transmembrane transporter activity (GO:0005463);	Cellular Component: endoplasmic reticulum (GO:0005783);	Biological Process: carbohydrate transport (GO:0008643);	Biological Process: pollen exine formation (GO:0010584);	Biological Process: UDP-N-acetylgalactosamine transport (GO:0015789);	Biological Process: proton transport (GO:0015992);	Cellular Component: integral component of membrane (GO:0016021);	Biological Process: regulation of shoot apical meristem development (GO:1902183);	Biological Process: negative regulation of ER-associated ubiquitin-dependent protein catabolic process (GO:1903070);	Biological Process: negative regulation of cytokinin dehydrogenase activity (GO:1903857);	Biological Process: UDP-N-acetylglucosamine transmembrane transport (GO:1990569);
F01_transcript_17220	13	Molecular Function: nucleoside diphosphate kinase activity (GO:0004550);	Molecular Function: ATP binding (GO:0005524);	Cellular Component: nucleus (GO:0005634);	Biological Process: nucleoside diphosphate phosphorylation (GO:0006165);	Biological Process: GTP biosynthetic process (GO:0006183);	Biological Process: UTP biosynthetic process (GO:0006228);	Biological Process: CTP biosynthetic process (GO:0006241);	Cellular Component: chloroplast stroma (GO:0009570);	Cellular Component: thylakoid (GO:0009579);	Biological Process: red, far-red light phototransduction (GO:0009585);	Biological Process: auxin-activated signaling pathway (GO:0009734);	Cellular Component: chloroplast envelope (GO:0009941);	Biological Process: response to hydrogen peroxide (GO:0042542);
F01_transcript_17514	13	Molecular Function: ATP binding (GO:0005524);	Cellular Component: nucleus (GO:0005634);	Cellular Component: cytosol (GO:0005829);	Cellular Component: plasma membrane (GO:0005886);	Biological Process: postreplication repair (GO:0006301);	Biological Process: ubiquitin-dependent protein catabolic process (GO:0006511);	Biological Process: response to iron ion (GO:0010039);	Biological Process: root epidermal cell differentiation (GO:0010053);	Biological Process: protein deubiquitination (GO:0016579);	Cellular Component: UBC13-MMS2 complex (GO:0031372);	Molecular Function: ubiquitin protein ligase binding (GO:0031625);	Molecular Function: ubiquitin protein ligase activity (GO:0061630);	Biological Process: protein K63-linked ubiquitination (GO:0070534);
F01_transcript_18169	13	Molecular Function: RNA polymerase II transcription cofactor activity (GO:0001104);	Biological Process: regulation of transcription from RNA polymerase II promoter (GO:0006357);	Biological Process: termination of RNA polymerase II transcription (GO:0006369);	Biological Process: regulation of vernalization response (GO:0010219);	Cellular Component: mediator complex (GO:0016592);	Biological Process: negative regulation of transcription, DNA-templated (GO:0045892);	Biological Process: carpel development (GO:0048440);	Biological Process: petal development (GO:0048441);	Biological Process: sepal development (GO:0048442);	Biological Process: stamen development (GO:0048443);	Biological Process: regulation of timing of transition from vegetative to reproductive phase (GO:0048510);	Biological Process: specification of floral organ number (GO:0048833);	Cellular Component: core mediator complex (GO:0070847);
F01_transcript_18600	13	Molecular Function: xanthine dehydrogenase activity (GO:0004854);	Molecular Function: iron ion binding (GO:0005506);	Cellular Component: cytosol (GO:0005829);	Molecular Function: electron carrier activity (GO:0009055);	Biological Process: xanthine catabolic process (GO:0009115);	Biological Process: abscisic acid biosynthetic process (GO:0009688);	Biological Process: auxin biosynthetic process (GO:0009851);	Molecular Function: oxidoreductase activity, acting on CH-OH group of donors (GO:0016614);	Molecular Function: molybdopterin cofactor binding (GO:0043546);	Molecular Function: indole-3-acetaldehyde oxidase activity (GO:0050302);	Molecular Function: 2 iron, 2 sulfur cluster binding (GO:0051537);	Biological Process: oxidation-reduction process (GO:0055114);	Molecular Function: FAD binding (GO:0071949);
F01_transcript_19712	13	Molecular Function: UTP:glucose-1-phosphate uridylyltransferase activity (GO:0003983);	Cellular Component: cytosol (GO:0005829);	Biological Process: UDP-glucose metabolic process (GO:0006011);	Biological Process: nucleotide-sugar biosynthetic process (GO:0009226);	Biological Process: pollen development (GO:0009555);	Molecular Function: UTP:arabinose-1-phosphate uridylyltransferase activity (GO:0010491);	Molecular Function: UTP:galactose-1-phosphate uridylyltransferase activity (GO:0017103);	Biological Process: UDP-L-arabinose metabolic process (GO:0033356);	Biological Process: UDP-glucuronate metabolic process (GO:0046398);	Molecular Function: UTP:xylose-1-phosphate uridylyltransferase activity (GO:0047338);	Molecular Function: glucuronate-1-phosphate uridylyltransferase activity (GO:0047350);	Biological Process: UDP-D-galactose metabolic process (GO:0052573);	Cellular Component: pollen tube (GO:0090406);
F01_transcript_19750	13	Cellular Component: nuclear exosome (RNase complex) (GO:0000176);	Cellular Component: cytoplasmic exosome (RNase complex) (GO:0000177);	Biological Process: exonucleolytic trimming to generate mature 3'-end of 5.8S rRNA from tricistronic rRNA transcript (SSU-rRNA, 5.8S rRNA, LSU-rRNA) (GO:0000467);	Molecular Function: RNA binding (GO:0003723);	Cellular Component: mitochondrion (GO:0005739);	Biological Process: nuclear-transcribed mRNA catabolic process, exonucleolytic, 3'-5' (GO:0034427);	Biological Process: U4 snRNA 3'-end processing (GO:0034475);	Biological Process: exonucleolytic nuclear-transcribed mRNA catabolic process involved in deadenylation-dependent decay (GO:0043928);	Biological Process: CUT catabolic process (GO:0071034);	Biological Process: nuclear polyadenylation-dependent rRNA catabolic process (GO:0071035);	Biological Process: nuclear polyadenylation-dependent tRNA catabolic process (GO:0071038);	Biological Process: nuclear retention of pre-mRNA with aberrant 3'-ends at the site of transcription (GO:0071049);	Biological Process: polyadenylation-dependent snoRNA 3'-end processing (GO:0071051);
F01_transcript_20196	13	Molecular Function: Rho guanyl-nucleotide exchange factor activity (GO:0005089);	Cellular Component: nucleus (GO:0005634);	Cellular Component: cytosol (GO:0005829);	Cellular Component: plasma membrane (GO:0005886);	Biological Process: small GTPase mediated signal transduction (GO:0007264);	Biological Process: regulation of actin polymerization or depolymerization (GO:0008064);	Biological Process: regulation of cell shape (GO:0008360);	Biological Process: positive gravitropism (GO:0009958);	Biological Process: regulation of auxin mediated signaling pathway (GO:0010928);	Biological Process: vesicle-mediated transport (GO:0016192);	Cellular Component: extrinsic component of membrane (GO:0019898);	Biological Process: positive regulation of GTPase activity (GO:0043547);	Cellular Component: endoplasmic reticulum exit site (GO:0070971);
F01_transcript_2048	13	Molecular Function: aconitate hydratase activity (GO:0003994);	Molecular Function: copper ion binding (GO:0005507);	Cellular Component: mitochondrion (GO:0005739);	Cellular Component: vacuole (GO:0005773);	Cellular Component: cytosol (GO:0005829);	Cellular Component: plasma membrane (GO:0005886);	Biological Process: citrate metabolic process (GO:0006101);	Biological Process: isocitrate metabolic process (GO:0006102);	Cellular Component: plasmodesma (GO:0009506);	Cellular Component: plastid (GO:0009536);	Molecular Function: mRNA 5'-UTR binding (GO:0048027);	Cellular Component: apoplast (GO:0048046);	Molecular Function: 4 iron, 4 sulfur cluster binding (GO:0051539);
F01_transcript_20709	13	Biological Process: regulation of alternative mRNA splicing, via spliceosome (GO:0000381);	Cellular Component: P-body (GO:0000932);	Molecular Function: RNA binding (GO:0003723);	Molecular Function: ATP-dependent peptidase activity (GO:0004176);	Molecular Function: metalloendopeptidase activity (GO:0004222);	Molecular Function: ATP binding (GO:0005524);	Cellular Component: nucleus (GO:0005634);	Cellular Component: mitochondrion (GO:0005739);	Biological Process: proteolysis (GO:0006508);	Biological Process: seed germination (GO:0009845);	Cellular Component: chloroplast envelope (GO:0009941);	Biological Process: PSII associated light-harvesting complex II catabolic process (GO:0010304);	Cellular Component: integral component of membrane (GO:0016021);
F01_transcript_20836	13	Cellular Component: integral component of plasma membrane (GO:0005887);	Biological Process: water transport (GO:0006833);	Biological Process: cellular water homeostasis (GO:0009992);	Biological Process: response to boron-containing substance (GO:0010036);	Molecular Function: arsenite transmembrane transporter activity (GO:0015105);	Molecular Function: water channel activity (GO:0015250);	Molecular Function: glycerol channel activity (GO:0015254);	Biological Process: arsenite transport (GO:0015700);	Biological Process: glycerol transport (GO:0015793);	Cellular Component: lateral plasma membrane (GO:0016328);	Biological Process: borate transmembrane transport (GO:0035445);	Biological Process: response to arsenic-containing substance (GO:0046685);	Molecular Function: borate uptake transmembrane transporter activity (GO:0080138);
F01_transcript_21041	13	Molecular Function: phosphorelay sensor kinase activity (GO:0000155);	Molecular Function: protein serine/threonine kinase activity (GO:0004674);	Molecular Function: ATP binding (GO:0005524);	Cellular Component: endoplasmic reticulum membrane (GO:0005789);	Biological Process: regulation of transcription, DNA-templated (GO:0006355);	Biological Process: negative regulation of ethylene-activated signaling pathway (GO:0010105);	Cellular Component: integral component of membrane (GO:0016021);	Biological Process: peptidyl-histidine phosphorylation (GO:0018106);	Biological Process: signal transduction by protein phosphorylation (GO:0023014);	Molecular Function: ethylene receptor activity (GO:0038199);	Molecular Function: metal ion binding (GO:0046872);	Molecular Function: ethylene binding (GO:0051740);	Biological Process: regulation of starch metabolic process (GO:2000904);
F01_transcript_21147	13	Molecular Function: DNA binding (GO:0003677);	Molecular Function: DNA topoisomerase type II (ATP-hydrolyzing) activity (GO:0003918);	Molecular Function: ATP binding (GO:0005524);	Cellular Component: chromosome (GO:0005694);	Cellular Component: mitochondrion (GO:0005739);	Biological Process: DNA topological change (GO:0006265);	Biological Process: DNA unwinding involved in DNA replication (GO:0006268);	Biological Process: regulation of transcription, DNA-templated (GO:0006355);	Biological Process: chromosome segregation (GO:0007059);	Cellular Component: nucleoid (GO:0009295);	Cellular Component: DNA topoisomerase complex (ATP-hydrolyzing) (GO:0009330);	Cellular Component: chloroplast (GO:0009507);	Cellular Component: mediator complex (GO:0016592);
F01_transcript_21345	13	Biological Process: tRNA wobble position uridine thiolation (GO:0002143);	Molecular Function: thiosulfate sulfurtransferase activity (GO:0004792);	Molecular Function: ATP binding (GO:0005524);	Cellular Component: cytosol (GO:0005829);	Biological Process: Mo-molybdopterin cofactor biosynthetic process (GO:0006777);	Biological Process: protein adenylylation (GO:0018117);	Biological Process: enzyme active site formation via cysteine modification to L-cysteine persulfide (GO:0018192);	Biological Process: protein urmylation (GO:0032447);	Molecular Function: URM1 activating enzyme activity (GO:0042292);	Molecular Function: metal ion binding (GO:0046872);	Molecular Function: molybdopterin-synthase sulfurtransferase activity (GO:0061604);	Molecular Function: molybdopterin-synthase adenylyltransferase activity (GO:0061605);	Molecular Function: protein adenylyltransferase activity (GO:0070733);
F01_transcript_22259	13	Cellular Component: nuclear pore (GO:0005643);	Cellular Component: Golgi apparatus (GO:0005794);	Biological Process: nuclear envelope organization (GO:0006998);	Cellular Component: integral component of membrane (GO:0016021);	Molecular Function: structural constituent of nuclear pore (GO:0017056);	Cellular Component: nuclear membrane (GO:0031965);	Cellular Component: cell division site (GO:0032153);	Cellular Component: cortical endoplasmic reticulum (GO:0032541);	Biological Process: cellular protein localization (GO:0034613);	Biological Process: nuclear pore complex assembly (GO:0051292);	Biological Process: endoplasmic reticulum tubular network organization (GO:0071786);	Biological Process: establishment of spindle pole body localization to nuclear envelope (GO:0071790);	Biological Process: mitotic cytokinesis, site selection (GO:1902408);
F01_transcript_23376	13	Cellular Component: nuclear exosome (RNase complex) (GO:0000176);	Cellular Component: cytoplasmic exosome (RNase complex) (GO:0000177);	Biological Process: exonucleolytic trimming to generate mature 3'-end of 5.8S rRNA from tricistronic rRNA transcript (SSU-rRNA, 5.8S rRNA, LSU-rRNA) (GO:0000467);	Molecular Function: AU-rich element binding (GO:0017091);	Biological Process: nuclear-transcribed mRNA catabolic process, exonucleolytic, 3'-5' (GO:0034427);	Biological Process: U1 snRNA 3'-end processing (GO:0034473);	Biological Process: U4 snRNA 3'-end processing (GO:0034475);	Biological Process: U5 snRNA 3'-end processing (GO:0034476);	Biological Process: exonucleolytic nuclear-transcribed mRNA catabolic process involved in deadenylation-dependent decay (GO:0043928);	Biological Process: nuclear mRNA surveillance (GO:0071028);	Biological Process: nuclear polyadenylation-dependent rRNA catabolic process (GO:0071035);	Biological Process: nuclear polyadenylation-dependent tRNA catabolic process (GO:0071038);	Biological Process: nuclear polyadenylation-dependent mRNA catabolic process (GO:0071042);
F01_transcript_23640	13	Molecular Function: xanthine dehydrogenase activity (GO:0004854);	Molecular Function: iron ion binding (GO:0005506);	Cellular Component: cytosol (GO:0005829);	Molecular Function: electron carrier activity (GO:0009055);	Biological Process: xanthine catabolic process (GO:0009115);	Biological Process: abscisic acid biosynthetic process (GO:0009688);	Biological Process: auxin biosynthetic process (GO:0009851);	Molecular Function: oxidoreductase activity, acting on CH-OH group of donors (GO:0016614);	Molecular Function: molybdopterin cofactor binding (GO:0043546);	Molecular Function: indole-3-acetaldehyde oxidase activity (GO:0050302);	Molecular Function: 2 iron, 2 sulfur cluster binding (GO:0051537);	Biological Process: oxidation-reduction process (GO:0055114);	Molecular Function: FAD binding (GO:0071949);
F01_transcript_24649	13	Molecular Function: calmodulin-dependent protein kinase activity (GO:0004683);	Molecular Function: protein tyrosine kinase activity (GO:0004713);	Molecular Function: calcium ion binding (GO:0005509);	Molecular Function: calmodulin binding (GO:0005516);	Molecular Function: ATP binding (GO:0005524);	Cellular Component: nucleus (GO:0005634);	Cellular Component: cytoplasm (GO:0005737);	Cellular Component: plasma membrane (GO:0005886);	Biological Process: abscisic acid-activated signaling pathway (GO:0009738);	Molecular Function: calcium-dependent protein serine/threonine kinase activity (GO:0009931);	Biological Process: peptidyl-serine phosphorylation (GO:0018105);	Biological Process: intracellular signal transduction (GO:0035556);	Biological Process: protein autophosphorylation (GO:0046777);
F01_transcript_25651	13	Molecular Function: ATP binding (GO:0005524);	Cellular Component: integral component of plasma membrane (GO:0005887);	Biological Process: cellular copper ion homeostasis (GO:0006878);	Biological Process: metabolic process (GO:0008152);	Biological Process: response to light intensity (GO:0009642);	Cellular Component: chloroplast envelope (GO:0009941);	Molecular Function: cadmium ion transmembrane transporter activity (GO:0015086);	Molecular Function: zinc-transporting ATPase activity (GO:0015633);	Molecular Function: cation-transporting ATPase activity (GO:0019829);	Molecular Function: metal ion binding (GO:0046872);	Biological Process: zinc ion homeostasis (GO:0055069);	Biological Process: cadmium ion transmembrane transport (GO:0070574);	Biological Process: zinc II ion transmembrane transport (GO:0071577);
F01_transcript_25661	13	Molecular Function: xanthine dehydrogenase activity (GO:0004854);	Molecular Function: iron ion binding (GO:0005506);	Cellular Component: cytosol (GO:0005829);	Molecular Function: electron carrier activity (GO:0009055);	Biological Process: xanthine catabolic process (GO:0009115);	Biological Process: abscisic acid biosynthetic process (GO:0009688);	Biological Process: auxin biosynthetic process (GO:0009851);	Molecular Function: oxidoreductase activity, acting on CH-OH group of donors (GO:0016614);	Molecular Function: molybdopterin cofactor binding (GO:0043546);	Molecular Function: indole-3-acetaldehyde oxidase activity (GO:0050302);	Molecular Function: 2 iron, 2 sulfur cluster binding (GO:0051537);	Biological Process: oxidation-reduction process (GO:0055114);	Molecular Function: FAD binding (GO:0071949);
F01_transcript_25870	13	Molecular Function: UTP:glucose-1-phosphate uridylyltransferase activity (GO:0003983);	Cellular Component: cytosol (GO:0005829);	Biological Process: UDP-glucose metabolic process (GO:0006011);	Biological Process: nucleotide-sugar biosynthetic process (GO:0009226);	Biological Process: pollen development (GO:0009555);	Molecular Function: UTP:arabinose-1-phosphate uridylyltransferase activity (GO:0010491);	Molecular Function: UTP:galactose-1-phosphate uridylyltransferase activity (GO:0017103);	Biological Process: UDP-L-arabinose metabolic process (GO:0033356);	Biological Process: UDP-glucuronate metabolic process (GO:0046398);	Molecular Function: UTP:xylose-1-phosphate uridylyltransferase activity (GO:0047338);	Molecular Function: glucuronate-1-phosphate uridylyltransferase activity (GO:0047350);	Biological Process: UDP-D-galactose metabolic process (GO:0052573);	Cellular Component: pollen tube (GO:0090406);
F01_transcript_26052	13	Molecular Function: GTPase activity (GO:0003924);	Molecular Function: structural constituent of cytoskeleton (GO:0005200);	Molecular Function: GTP binding (GO:0005525);	Cellular Component: cell wall (GO:0005618);	Cellular Component: nucleolus (GO:0005730);	Cellular Component: Golgi apparatus (GO:0005794);	Cellular Component: microtubule (GO:0005874);	Cellular Component: plasma membrane (GO:0005886);	Biological Process: microtubule-based process (GO:0007017);	Cellular Component: plasmodesma (GO:0009506);	Biological Process: response to salt stress (GO:0009651);	Cellular Component: tubulin complex (GO:0045298);	Biological Process: response to cadmium ion (GO:0046686);
F01_transcript_26121	13	Molecular Function: protein serine/threonine kinase activity (GO:0004674);	Molecular Function: ATP binding (GO:0005524);	Cellular Component: nucleus (GO:0005634);	Biological Process: double-strand break repair via nonhomologous end joining (GO:0006303);	Biological Process: protein phosphorylation (GO:0006468);	Biological Process: telomere maintenance via telomerase (GO:0007004);	Biological Process: meiotic cell cycle (GO:0007126);	Cellular Component: plasmodesma (GO:0009506);	Cellular Component: plastid (GO:0009536);	Biological Process: response to aluminum ion (GO:0010044);	Biological Process: response to gamma radiation (GO:0010332);	Biological Process: regulation of telomere maintenance (GO:0032204);	Biological Process: multicellular organism reproduction (GO:0032504);
F01_transcript_26428	13	Cellular Component: SAGA complex (GO:0000124);	Molecular Function: transcription coactivator activity (GO:0003713);	Cellular Component: nuclear pore (GO:0005643);	Biological Process: sucrose metabolic process (GO:0005985);	Biological Process: transcription elongation from RNA polymerase II promoter (GO:0006368);	Biological Process: mRNA export from nucleus (GO:0006406);	Biological Process: response to carbon dioxide (GO:0010037);	Biological Process: protein transport (GO:0015031);	Molecular Function: sucrose synthase activity (GO:0016157);	Biological Process: histone deubiquitination (GO:0016578);	Biological Process: positive regulation of transcription, DNA-templated (GO:0045893);	Cellular Component: transcription export complex 2 (GO:0070390);	Cellular Component: DUBm complex (GO:0071819);
F01_transcript_26473	13	Molecular Function: xanthine dehydrogenase activity (GO:0004854);	Molecular Function: iron ion binding (GO:0005506);	Cellular Component: cytosol (GO:0005829);	Molecular Function: electron carrier activity (GO:0009055);	Biological Process: xanthine catabolic process (GO:0009115);	Biological Process: abscisic acid biosynthetic process (GO:0009688);	Biological Process: auxin biosynthetic process (GO:0009851);	Molecular Function: oxidoreductase activity, acting on CH-OH group of donors (GO:0016614);	Molecular Function: molybdopterin cofactor binding (GO:0043546);	Molecular Function: indole-3-acetaldehyde oxidase activity (GO:0050302);	Molecular Function: 2 iron, 2 sulfur cluster binding (GO:0051537);	Biological Process: oxidation-reduction process (GO:0055114);	Molecular Function: FAD binding (GO:0071949);
F01_transcript_26811	13	Cellular Component: SAGA complex (GO:0000124);	Molecular Function: transcription coactivator activity (GO:0003713);	Cellular Component: nuclear pore (GO:0005643);	Biological Process: sucrose metabolic process (GO:0005985);	Biological Process: transcription elongation from RNA polymerase II promoter (GO:0006368);	Biological Process: mRNA export from nucleus (GO:0006406);	Biological Process: response to carbon dioxide (GO:0010037);	Biological Process: protein transport (GO:0015031);	Molecular Function: sucrose synthase activity (GO:0016157);	Biological Process: histone deubiquitination (GO:0016578);	Biological Process: positive regulation of transcription, DNA-templated (GO:0045893);	Cellular Component: transcription export complex 2 (GO:0070390);	Cellular Component: DUBm complex (GO:0071819);
F01_transcript_27034	13	Molecular Function: xanthine dehydrogenase activity (GO:0004854);	Molecular Function: iron ion binding (GO:0005506);	Cellular Component: cytosol (GO:0005829);	Molecular Function: electron carrier activity (GO:0009055);	Biological Process: xanthine catabolic process (GO:0009115);	Biological Process: abscisic acid biosynthetic process (GO:0009688);	Biological Process: auxin biosynthetic process (GO:0009851);	Molecular Function: oxidoreductase activity, acting on CH-OH group of donors (GO:0016614);	Molecular Function: molybdopterin cofactor binding (GO:0043546);	Molecular Function: indole-3-acetaldehyde oxidase activity (GO:0050302);	Molecular Function: 2 iron, 2 sulfur cluster binding (GO:0051537);	Biological Process: oxidation-reduction process (GO:0055114);	Molecular Function: FAD binding (GO:0071949);
F01_transcript_27691	13	Molecular Function: UTP:glucose-1-phosphate uridylyltransferase activity (GO:0003983);	Cellular Component: cytosol (GO:0005829);	Biological Process: UDP-glucose metabolic process (GO:0006011);	Biological Process: nucleotide-sugar biosynthetic process (GO:0009226);	Biological Process: pollen development (GO:0009555);	Molecular Function: UTP:arabinose-1-phosphate uridylyltransferase activity (GO:0010491);	Molecular Function: UTP:galactose-1-phosphate uridylyltransferase activity (GO:0017103);	Biological Process: UDP-L-arabinose metabolic process (GO:0033356);	Biological Process: UDP-glucuronate metabolic process (GO:0046398);	Molecular Function: UTP:xylose-1-phosphate uridylyltransferase activity (GO:0047338);	Molecular Function: glucuronate-1-phosphate uridylyltransferase activity (GO:0047350);	Biological Process: UDP-D-galactose metabolic process (GO:0052573);	Cellular Component: pollen tube (GO:0090406);
F01_transcript_2776	13	Cellular Component: THO complex (GO:0000347);	Molecular Function: DNA binding (GO:0003677);	Molecular Function: DNA helicase activity (GO:0003678);	Molecular Function: ATP binding (GO:0005524);	Cellular Component: cytosol (GO:0005829);	Biological Process: DNA unwinding involved in DNA replication (GO:0006268);	Biological Process: DNA replication initiation (GO:0006270);	Biological Process: cell cycle (GO:0007049);	Biological Process: embryo development ending in seed dormancy (GO:0009793);	Biological Process: regulation of root meristem growth (GO:0010082);	Biological Process: regulation of cell proliferation (GO:0042127);	Cellular Component: MCM complex (GO:0042555);	Molecular Function: metal ion binding (GO:0046872);
F01_transcript_28533	13	Molecular Function: Rho guanyl-nucleotide exchange factor activity (GO:0005089);	Cellular Component: nucleus (GO:0005634);	Cellular Component: cytosol (GO:0005829);	Cellular Component: plasma membrane (GO:0005886);	Biological Process: small GTPase mediated signal transduction (GO:0007264);	Biological Process: regulation of actin polymerization or depolymerization (GO:0008064);	Biological Process: regulation of cell shape (GO:0008360);	Biological Process: positive gravitropism (GO:0009958);	Biological Process: regulation of auxin mediated signaling pathway (GO:0010928);	Biological Process: vesicle-mediated transport (GO:0016192);	Cellular Component: extrinsic component of membrane (GO:0019898);	Biological Process: positive regulation of GTPase activity (GO:0043547);	Cellular Component: endoplasmic reticulum exit site (GO:0070971);
F01_transcript_28781	13	Biological Process: fatty acid metabolic process (GO:0006631);	Biological Process: response to oxidative stress (GO:0006979);	Biological Process: response to temperature stimulus (GO:0009266);	Cellular Component: chloroplast thylakoid (GO:0009534);	Biological Process: response to salt stress (GO:0009651);	Biological Process: phloem sucrose loading (GO:0009915);	Cellular Component: chloroplast envelope (GO:0009941);	Molecular Function: tocopherol cyclase activity (GO:0009976);	Biological Process: vitamin E biosynthetic process (GO:0010189);	Cellular Component: plastoglobule (GO:0010287);	Biological Process: chlorophyll metabolic process (GO:0015994);	Biological Process: xanthophyll metabolic process (GO:0016122);	Biological Process: regulation of defense response (GO:0031347);
F01_transcript_29011	13	Molecular Function: aconitate hydratase activity (GO:0003994);	Molecular Function: copper ion binding (GO:0005507);	Cellular Component: mitochondrion (GO:0005739);	Cellular Component: vacuole (GO:0005773);	Cellular Component: cytosol (GO:0005829);	Cellular Component: plasma membrane (GO:0005886);	Biological Process: citrate metabolic process (GO:0006101);	Biological Process: isocitrate metabolic process (GO:0006102);	Cellular Component: plasmodesma (GO:0009506);	Cellular Component: plastid (GO:0009536);	Molecular Function: mRNA 5'-UTR binding (GO:0048027);	Cellular Component: apoplast (GO:0048046);	Molecular Function: 4 iron, 4 sulfur cluster binding (GO:0051539);
F01_transcript_3001	13	Molecular Function: phospholipase D activity (GO:0004630);	Molecular Function: calcium ion binding (GO:0005509);	Cellular Component: vacuole (GO:0005773);	Cellular Component: plasma membrane (GO:0005886);	Biological Process: response to cold (GO:0009409);	Cellular Component: plasmodesma (GO:0009506);	Biological Process: positive regulation of abscisic acid-activated signaling pathway (GO:0009789);	Biological Process: programmed cell death (GO:0012501);	Biological Process: lipid catabolic process (GO:0016042);	Biological Process: phosphatidylcholine metabolic process (GO:0046470);	Biological Process: phosphatidic acid metabolic process (GO:0046473);	Molecular Function: N-acylphosphatidylethanolamine-specific phospholipase D activity (GO:0070290);	Biological Process: regulation of stomatal closure (GO:0090333);
F01_transcript_30139	13	Molecular Function: nucleotide binding (GO:0000166);	Biological Process: protein polyubiquitination (GO:0000209);	Biological Process: nuclear-transcribed mRNA poly(A) tail shortening (GO:0000289);	Biological Process: conjugation with cellular fusion (GO:0000747);	Molecular Function: RNA binding (GO:0003723);	Molecular Function: ubiquitin-protein transferase activity (GO:0004842);	Cellular Component: cytosol (GO:0005829);	Molecular Function: zinc ion binding (GO:0008270);	Biological Process: proteasomal protein catabolic process (GO:0010498);	Cellular Component: CCR4-NOT core complex (GO:0030015);	Biological Process: deadenylation-independent decapping of nuclear-transcribed mRNA (GO:0031087);	Biological Process: positive regulation of transcription elongation from RNA polymerase II promoter (GO:0032968);	Molecular Function: sequence-specific DNA binding (GO:0043565);
F01_transcript_32494	13	Molecular Function: xanthine dehydrogenase activity (GO:0004854);	Molecular Function: iron ion binding (GO:0005506);	Cellular Component: cytosol (GO:0005829);	Molecular Function: electron carrier activity (GO:0009055);	Biological Process: xanthine catabolic process (GO:0009115);	Biological Process: abscisic acid biosynthetic process (GO:0009688);	Biological Process: auxin biosynthetic process (GO:0009851);	Molecular Function: oxidoreductase activity, acting on CH-OH group of donors (GO:0016614);	Molecular Function: molybdopterin cofactor binding (GO:0043546);	Molecular Function: indole-3-acetaldehyde oxidase activity (GO:0050302);	Molecular Function: 2 iron, 2 sulfur cluster binding (GO:0051537);	Biological Process: oxidation-reduction process (GO:0055114);	Molecular Function: FAD binding (GO:0071949);
F01_transcript_3281	13	Molecular Function: phospholipase D activity (GO:0004630);	Molecular Function: calcium ion binding (GO:0005509);	Cellular Component: vacuole (GO:0005773);	Cellular Component: plasma membrane (GO:0005886);	Biological Process: response to cold (GO:0009409);	Cellular Component: plasmodesma (GO:0009506);	Biological Process: positive regulation of abscisic acid-activated signaling pathway (GO:0009789);	Biological Process: programmed cell death (GO:0012501);	Biological Process: lipid catabolic process (GO:0016042);	Biological Process: phosphatidylcholine metabolic process (GO:0046470);	Biological Process: phosphatidic acid metabolic process (GO:0046473);	Molecular Function: N-acylphosphatidylethanolamine-specific phospholipase D activity (GO:0070290);	Biological Process: regulation of stomatal closure (GO:0090333);
F01_transcript_33245	13	Molecular Function: DNA binding (GO:0003677);	Molecular Function: D-arabinono-1,4-lactone oxidase activity (GO:0003885);	Molecular Function: DNA-directed 5'-3' RNA polymerase activity (GO:0003899);	Cellular Component: nucleus (GO:0005634);	Biological Process: transcription, DNA-templated (GO:0006351);	Cellular Component: plastid (GO:0009536);	Cellular Component: integral component of membrane (GO:0016021);	Molecular Function: galactonolactone dehydrogenase activity (GO:0016633);	Biological Process: L-ascorbic acid biosynthetic process (GO:0019853);	Cellular Component: mitochondrial membrane (GO:0031966);	Molecular Function: flavin adenine dinucleotide binding (GO:0050660);	Biological Process: oxidation-reduction process (GO:0055114);	Molecular Function: L-gulono-1,4-lactone dehydrogenase activity (GO:0080049);
F01_transcript_33415	13	Molecular Function: Rho guanyl-nucleotide exchange factor activity (GO:0005089);	Cellular Component: nucleus (GO:0005634);	Cellular Component: cytosol (GO:0005829);	Cellular Component: plasma membrane (GO:0005886);	Biological Process: small GTPase mediated signal transduction (GO:0007264);	Biological Process: regulation of actin polymerization or depolymerization (GO:0008064);	Biological Process: regulation of cell shape (GO:0008360);	Biological Process: positive gravitropism (GO:0009958);	Biological Process: regulation of auxin mediated signaling pathway (GO:0010928);	Biological Process: vesicle-mediated transport (GO:0016192);	Cellular Component: extrinsic component of membrane (GO:0019898);	Biological Process: positive regulation of GTPase activity (GO:0043547);	Cellular Component: endoplasmic reticulum exit site (GO:0070971);
F01_transcript_34080	13	Biological Process: maturation of SSU-rRNA from tricistronic rRNA transcript (SSU-rRNA, 5.8S rRNA, LSU-rRNA) (GO:0000462);	Biological Process: endonucleolytic cleavage of tricistronic rRNA transcript (SSU-rRNA, 5.8S rRNA, LSU-rRNA) (GO:0000479);	Molecular Function: GTPase activity (GO:0003924);	Molecular Function: ATP binding (GO:0005524);	Molecular Function: GTP binding (GO:0005525);	Cellular Component: nucleus (GO:0005634);	Cellular Component: mitochondrial inner membrane (GO:0005743);	Biological Process: cellular iron ion homeostasis (GO:0006879);	Cellular Component: integral component of membrane (GO:0016021);	Cellular Component: 90S preribosome (GO:0030686);	Molecular Function: U3 snoRNA binding (GO:0034511);	Molecular Function: ATPase activity, coupled to transmembrane movement of substances (GO:0042626);	Biological Process: transmembrane transport (GO:0055085);
F01_transcript_35352	13	Cellular Component: nucleus (GO:0005634);	Cellular Component: plasma membrane (GO:0005886);	Molecular Function: zinc ion binding (GO:0008270);	Biological Process: plant-type hypersensitive response (GO:0009626);	Biological Process: systemic acquired resistance (GO:0009627);	Biological Process: salicylic acid biosynthetic process (GO:0009697);	Biological Process: response to nitrate (GO:0010167);	Biological Process: regulation of salicylic acid metabolic process (GO:0010337);	Biological Process: protein ubiquitination (GO:0016567);	Biological Process: defense response to bacterium (GO:0042742);	Biological Process: proteasome-mediated ubiquitin-dependent protein catabolic process (GO:0043161);	Molecular Function: ubiquitin protein ligase activity (GO:0061630);	Biological Process: response to benzoic acid (GO:0080021);
F01_transcript_35391	13	Cellular Component: SAGA complex (GO:0000124);	Molecular Function: transcription coactivator activity (GO:0003713);	Cellular Component: nuclear pore (GO:0005643);	Biological Process: sucrose metabolic process (GO:0005985);	Biological Process: transcription elongation from RNA polymerase II promoter (GO:0006368);	Biological Process: mRNA export from nucleus (GO:0006406);	Biological Process: response to carbon dioxide (GO:0010037);	Biological Process: protein transport (GO:0015031);	Molecular Function: sucrose synthase activity (GO:0016157);	Biological Process: histone deubiquitination (GO:0016578);	Biological Process: positive regulation of transcription, DNA-templated (GO:0045893);	Cellular Component: transcription export complex 2 (GO:0070390);	Cellular Component: DUBm complex (GO:0071819);
F01_transcript_35943	13	Molecular Function: UTP:glucose-1-phosphate uridylyltransferase activity (GO:0003983);	Cellular Component: cytosol (GO:0005829);	Biological Process: UDP-glucose metabolic process (GO:0006011);	Biological Process: nucleotide-sugar biosynthetic process (GO:0009226);	Biological Process: pollen development (GO:0009555);	Molecular Function: UTP:arabinose-1-phosphate uridylyltransferase activity (GO:0010491);	Molecular Function: UTP:galactose-1-phosphate uridylyltransferase activity (GO:0017103);	Biological Process: UDP-L-arabinose metabolic process (GO:0033356);	Biological Process: UDP-glucuronate metabolic process (GO:0046398);	Molecular Function: UTP:xylose-1-phosphate uridylyltransferase activity (GO:0047338);	Molecular Function: glucuronate-1-phosphate uridylyltransferase activity (GO:0047350);	Biological Process: UDP-D-galactose metabolic process (GO:0052573);	Cellular Component: pollen tube (GO:0090406);
F01_transcript_36227	13	Cellular Component: multivesicular body (GO:0005771);	Cellular Component: cytosol (GO:0005829);	Biological Process: protein targeting to vacuole (GO:0006623);	Biological Process: Golgi to vacuole transport (GO:0006896);	Biological Process: endocytosis (GO:0006897);	Biological Process: positive gravitropism (GO:0009958);	Biological Process: auxin homeostasis (GO:0010252);	Biological Process: vesicle organization (GO:0016050);	Cellular Component: extrinsic component of membrane (GO:0019898);	Cellular Component: retromer complex (GO:0030904);	Molecular Function: phosphatidylinositol binding (GO:0035091);	Cellular Component: intracellular membrane-bounded organelle (GO:0043231);	Biological Process: root development (GO:0048364);
F01_transcript_36373	13	Molecular Function: ATP binding (GO:0005524);	Cellular Component: integral component of plasma membrane (GO:0005887);	Biological Process: cellular copper ion homeostasis (GO:0006878);	Biological Process: metabolic process (GO:0008152);	Biological Process: response to light intensity (GO:0009642);	Cellular Component: chloroplast envelope (GO:0009941);	Molecular Function: cadmium ion transmembrane transporter activity (GO:0015086);	Molecular Function: zinc-transporting ATPase activity (GO:0015633);	Molecular Function: cation-transporting ATPase activity (GO:0019829);	Molecular Function: metal ion binding (GO:0046872);	Biological Process: zinc ion homeostasis (GO:0055069);	Biological Process: cadmium ion transmembrane transport (GO:0070574);	Biological Process: zinc II ion transmembrane transport (GO:0071577);
F01_transcript_36935	13	Molecular Function: protein serine/threonine kinase activity (GO:0004674);	Molecular Function: ATP binding (GO:0005524);	Cellular Component: nucleus (GO:0005634);	Cellular Component: mitochondrion (GO:0005739);	Cellular Component: cytosol (GO:0005829);	Cellular Component: plasma membrane (GO:0005886);	Biological Process: protein phosphorylation (GO:0006468);	Biological Process: response to nutrient (GO:0007584);	Biological Process: response to water deprivation (GO:0009414);	Cellular Component: plastid (GO:0009536);	Biological Process: potassium ion import (GO:0010107);	Biological Process: stomatal movement (GO:0010118);	Biological Process: intracellular signal transduction (GO:0035556);
F01_transcript_3707	13	Cellular Component: SAGA complex (GO:0000124);	Molecular Function: transcription coactivator activity (GO:0003713);	Cellular Component: nuclear pore (GO:0005643);	Biological Process: sucrose metabolic process (GO:0005985);	Biological Process: transcription elongation from RNA polymerase II promoter (GO:0006368);	Biological Process: mRNA export from nucleus (GO:0006406);	Biological Process: response to carbon dioxide (GO:0010037);	Biological Process: protein transport (GO:0015031);	Molecular Function: sucrose synthase activity (GO:0016157);	Biological Process: histone deubiquitination (GO:0016578);	Biological Process: positive regulation of transcription, DNA-templated (GO:0045893);	Cellular Component: transcription export complex 2 (GO:0070390);	Cellular Component: DUBm complex (GO:0071819);
F01_transcript_37089	13	Molecular Function: UTP:glucose-1-phosphate uridylyltransferase activity (GO:0003983);	Cellular Component: cytosol (GO:0005829);	Biological Process: UDP-glucose metabolic process (GO:0006011);	Biological Process: nucleotide-sugar biosynthetic process (GO:0009226);	Biological Process: pollen development (GO:0009555);	Molecular Function: UTP:arabinose-1-phosphate uridylyltransferase activity (GO:0010491);	Molecular Function: UTP:galactose-1-phosphate uridylyltransferase activity (GO:0017103);	Biological Process: UDP-L-arabinose metabolic process (GO:0033356);	Biological Process: UDP-glucuronate metabolic process (GO:0046398);	Molecular Function: UTP:xylose-1-phosphate uridylyltransferase activity (GO:0047338);	Molecular Function: glucuronate-1-phosphate uridylyltransferase activity (GO:0047350);	Biological Process: UDP-D-galactose metabolic process (GO:0052573);	Cellular Component: pollen tube (GO:0090406);
F01_transcript_37421	13	Molecular Function: ATP binding (GO:0005524);	Cellular Component: integral component of plasma membrane (GO:0005887);	Biological Process: cellular copper ion homeostasis (GO:0006878);	Biological Process: metabolic process (GO:0008152);	Biological Process: response to light intensity (GO:0009642);	Cellular Component: chloroplast envelope (GO:0009941);	Molecular Function: cadmium ion transmembrane transporter activity (GO:0015086);	Molecular Function: zinc-transporting ATPase activity (GO:0015633);	Molecular Function: cation-transporting ATPase activity (GO:0019829);	Molecular Function: metal ion binding (GO:0046872);	Biological Process: zinc ion homeostasis (GO:0055069);	Biological Process: cadmium ion transmembrane transport (GO:0070574);	Biological Process: zinc II ion transmembrane transport (GO:0071577);
F01_transcript_37524	13	Cellular Component: nuclear chromatin (GO:0000790);	Cellular Component: synaptonemal complex (GO:0000795);	Molecular Function: single-stranded DNA binding (GO:0003697);	Molecular Function: ATP binding (GO:0005524);	Cellular Component: chiasma (GO:0005712);	Biological Process: mismatch repair (GO:0006298);	Biological Process: mitotic recombination (GO:0006312);	Biological Process: pollen development (GO:0009555);	Biological Process: seed germination (GO:0009845);	Molecular Function: ATPase activity (GO:0016887);	Molecular Function: mismatched DNA binding (GO:0030983);	Cellular Component: MutLalpha complex (GO:0032389);	Biological Process: seed development (GO:0048316);
F01_transcript_37927	13	Biological Process: tRNA wobble uridine modification (GO:0002098);	Molecular Function: calmodulin binding (GO:0005516);	Molecular Function: ATP binding (GO:0005524);	Cellular Component: nucleus (GO:0005634);	Cellular Component: cytoplasm (GO:0005737);	Biological Process: regulation of transcription from RNA polymerase II promoter (GO:0006357);	Biological Process: meristem structural organization (GO:0009933);	Biological Process: root meristem growth (GO:0010449);	Molecular Function: protein-disulfide reductase (glutathione) activity (GO:0019153);	Cellular Component: Elongator holoenzyme complex (GO:0033588);	Biological Process: leaf development (GO:0048366);	Biological Process: oxidation-reduction process (GO:0055114);	Biological Process: 5-carbamoylmethyl uridine residue modification (GO:0080178);
F01_transcript_38910	13	Molecular Function: Rho guanyl-nucleotide exchange factor activity (GO:0005089);	Cellular Component: nucleus (GO:0005634);	Cellular Component: cytosol (GO:0005829);	Cellular Component: plasma membrane (GO:0005886);	Biological Process: small GTPase mediated signal transduction (GO:0007264);	Biological Process: regulation of actin polymerization or depolymerization (GO:0008064);	Biological Process: regulation of cell shape (GO:0008360);	Biological Process: positive gravitropism (GO:0009958);	Biological Process: regulation of auxin mediated signaling pathway (GO:0010928);	Biological Process: vesicle-mediated transport (GO:0016192);	Cellular Component: extrinsic component of membrane (GO:0019898);	Biological Process: positive regulation of GTPase activity (GO:0043547);	Cellular Component: endoplasmic reticulum exit site (GO:0070971);
F01_transcript_4090	13	Molecular Function: ATP binding (GO:0005524);	Cellular Component: integral component of plasma membrane (GO:0005887);	Biological Process: cellular copper ion homeostasis (GO:0006878);	Biological Process: metabolic process (GO:0008152);	Biological Process: response to light intensity (GO:0009642);	Cellular Component: chloroplast envelope (GO:0009941);	Molecular Function: cadmium ion transmembrane transporter activity (GO:0015086);	Molecular Function: zinc-transporting ATPase activity (GO:0015633);	Molecular Function: cation-transporting ATPase activity (GO:0019829);	Molecular Function: metal ion binding (GO:0046872);	Biological Process: zinc ion homeostasis (GO:0055069);	Biological Process: cadmium ion transmembrane transport (GO:0070574);	Biological Process: zinc II ion transmembrane transport (GO:0071577);
F01_transcript_41221	13	Biological Process: autophagosome assembly (GO:0000045);	Biological Process: autophagy of mitochondrion (GO:0000422);	Molecular Function: cysteine-type endopeptidase activity (GO:0004197);	Molecular Function: hydrolase activity, hydrolyzing O-glycosyl compounds (GO:0004553);	Cellular Component: cytosol (GO:0005829);	Biological Process: carbohydrate metabolic process (GO:0005975);	Biological Process: C-terminal protein lipidation (GO:0006501);	Biological Process: protein targeting to membrane (GO:0006612);	Biological Process: iron-sulfur cluster assembly (GO:0016226);	Biological Process: protein processing (GO:0016485);	Biological Process: autophagy of nucleus (GO:0044804);	Molecular Function: iron-sulfur cluster binding (GO:0051536);	Biological Process: protein delipidation (GO:0051697);
F01_transcript_413	13	Molecular Function: xanthine dehydrogenase activity (GO:0004854);	Molecular Function: iron ion binding (GO:0005506);	Cellular Component: cytosol (GO:0005829);	Molecular Function: electron carrier activity (GO:0009055);	Biological Process: xanthine catabolic process (GO:0009115);	Biological Process: abscisic acid biosynthetic process (GO:0009688);	Biological Process: auxin biosynthetic process (GO:0009851);	Molecular Function: oxidoreductase activity, acting on CH-OH group of donors (GO:0016614);	Molecular Function: molybdopterin cofactor binding (GO:0043546);	Molecular Function: indole-3-acetaldehyde oxidase activity (GO:0050302);	Molecular Function: 2 iron, 2 sulfur cluster binding (GO:0051537);	Biological Process: oxidation-reduction process (GO:0055114);	Molecular Function: FAD binding (GO:0071949);
F01_transcript_4156	13	Molecular Function: calmodulin-dependent protein kinase activity (GO:0004683);	Molecular Function: protein tyrosine kinase activity (GO:0004713);	Molecular Function: calcium ion binding (GO:0005509);	Molecular Function: calmodulin binding (GO:0005516);	Molecular Function: ATP binding (GO:0005524);	Cellular Component: nucleus (GO:0005634);	Cellular Component: cytoplasm (GO:0005737);	Cellular Component: plasma membrane (GO:0005886);	Biological Process: abscisic acid-activated signaling pathway (GO:0009738);	Molecular Function: calcium-dependent protein serine/threonine kinase activity (GO:0009931);	Biological Process: peptidyl-serine phosphorylation (GO:0018105);	Biological Process: intracellular signal transduction (GO:0035556);	Biological Process: protein autophosphorylation (GO:0046777);
F01_transcript_41847	13	Molecular Function: nucleic acid binding (GO:0003676);	Molecular Function: ATP-dependent RNA helicase activity (GO:0004004);	Molecular Function: ATP binding (GO:0005524);	Cellular Component: nuclear envelope (GO:0005635);	Cellular Component: cytoplasm (GO:0005737);	Cellular Component: plasma membrane (GO:0005886);	Biological Process: translational initiation (GO:0006413);	Biological Process: response to heat (GO:0009408);	Biological Process: response to cold (GO:0009409);	Biological Process: response to abscisic acid (GO:0009737);	Biological Process: regulation of gene expression (GO:0010468);	Biological Process: RNA secondary structure unwinding (GO:0010501);	Biological Process: poly(A)+ mRNA export from nucleus (GO:0016973);
F01_transcript_41956	13	Molecular Function: phospholipase D activity (GO:0004630);	Molecular Function: calcium ion binding (GO:0005509);	Cellular Component: vacuole (GO:0005773);	Cellular Component: plasma membrane (GO:0005886);	Biological Process: response to cold (GO:0009409);	Cellular Component: plasmodesma (GO:0009506);	Biological Process: positive regulation of abscisic acid-activated signaling pathway (GO:0009789);	Biological Process: programmed cell death (GO:0012501);	Biological Process: lipid catabolic process (GO:0016042);	Biological Process: phosphatidylcholine metabolic process (GO:0046470);	Biological Process: phosphatidic acid metabolic process (GO:0046473);	Molecular Function: N-acylphosphatidylethanolamine-specific phospholipase D activity (GO:0070290);	Biological Process: regulation of stomatal closure (GO:0090333);
F01_transcript_42334	13	Molecular Function: Rho guanyl-nucleotide exchange factor activity (GO:0005089);	Cellular Component: nucleus (GO:0005634);	Cellular Component: cytosol (GO:0005829);	Cellular Component: plasma membrane (GO:0005886);	Biological Process: small GTPase mediated signal transduction (GO:0007264);	Biological Process: regulation of actin polymerization or depolymerization (GO:0008064);	Biological Process: regulation of cell shape (GO:0008360);	Biological Process: positive gravitropism (GO:0009958);	Biological Process: regulation of auxin mediated signaling pathway (GO:0010928);	Biological Process: vesicle-mediated transport (GO:0016192);	Cellular Component: extrinsic component of membrane (GO:0019898);	Biological Process: positive regulation of GTPase activity (GO:0043547);	Cellular Component: endoplasmic reticulum exit site (GO:0070971);
F01_transcript_42835	13	Biological Process: telomere maintenance (GO:0000723);	Cellular Component: nuclear chromosome, telomeric region (GO:0000784);	Molecular Function: damaged DNA binding (GO:0003684);	Molecular Function: double-stranded DNA binding (GO:0003690);	Molecular Function: ATP-dependent DNA helicase activity (GO:0004003);	Biological Process: double-strand break repair via nonhomologous end joining (GO:0006303);	Biological Process: DNA recombination (GO:0006310);	Cellular Component: membrane (GO:0016020);	Biological Process: DNA duplex unwinding (GO:0032508);	Molecular Function: telomeric DNA binding (GO:0042162);	Cellular Component: Ku70:Ku80 complex (GO:0043564);	Biological Process: cellular response to gamma radiation (GO:0071480);	Biological Process: cellular response to X-ray (GO:0071481);
F01_transcript_43038	13	Cellular Component: nucleus (GO:0005634);	Cellular Component: plasma membrane (GO:0005886);	Molecular Function: zinc ion binding (GO:0008270);	Biological Process: plant-type hypersensitive response (GO:0009626);	Biological Process: systemic acquired resistance (GO:0009627);	Biological Process: salicylic acid biosynthetic process (GO:0009697);	Biological Process: response to nitrate (GO:0010167);	Biological Process: regulation of salicylic acid metabolic process (GO:0010337);	Biological Process: protein ubiquitination (GO:0016567);	Biological Process: defense response to bacterium (GO:0042742);	Biological Process: proteasome-mediated ubiquitin-dependent protein catabolic process (GO:0043161);	Molecular Function: ubiquitin protein ligase activity (GO:0061630);	Biological Process: response to benzoic acid (GO:0080021);
F01_transcript_44386	13	Molecular Function: Rho guanyl-nucleotide exchange factor activity (GO:0005089);	Cellular Component: nucleus (GO:0005634);	Cellular Component: cytosol (GO:0005829);	Cellular Component: plasma membrane (GO:0005886);	Biological Process: small GTPase mediated signal transduction (GO:0007264);	Biological Process: regulation of actin polymerization or depolymerization (GO:0008064);	Biological Process: regulation of cell shape (GO:0008360);	Biological Process: positive gravitropism (GO:0009958);	Biological Process: regulation of auxin mediated signaling pathway (GO:0010928);	Biological Process: vesicle-mediated transport (GO:0016192);	Cellular Component: extrinsic component of membrane (GO:0019898);	Biological Process: positive regulation of GTPase activity (GO:0043547);	Cellular Component: endoplasmic reticulum exit site (GO:0070971);
F01_transcript_44848	13	Molecular Function: UTP:glucose-1-phosphate uridylyltransferase activity (GO:0003983);	Cellular Component: cytosol (GO:0005829);	Biological Process: UDP-glucose metabolic process (GO:0006011);	Biological Process: nucleotide-sugar biosynthetic process (GO:0009226);	Biological Process: pollen development (GO:0009555);	Molecular Function: UTP:arabinose-1-phosphate uridylyltransferase activity (GO:0010491);	Molecular Function: UTP:galactose-1-phosphate uridylyltransferase activity (GO:0017103);	Biological Process: UDP-L-arabinose metabolic process (GO:0033356);	Biological Process: UDP-glucuronate metabolic process (GO:0046398);	Molecular Function: UTP:xylose-1-phosphate uridylyltransferase activity (GO:0047338);	Molecular Function: glucuronate-1-phosphate uridylyltransferase activity (GO:0047350);	Biological Process: UDP-D-galactose metabolic process (GO:0052573);	Cellular Component: pollen tube (GO:0090406);
[truncated: 26,877 more rows]
