# Supplementary material for: Seed Germination Mechanism of Carex rigescens Under Variable Temperature Determinded Using Integrated Single-Molecule Long-Read and Illumina Sequence Analysis
Source: Front Plant Sci. 2022 Mar 3;13:818458. doi: 10.3389/fpls.2022.818458 (PMC8928477; doi:10.3389/fpls.2022.818458)
Supplement: Supplementary file 5 [file Table_5.XLSX]

## Sheet: Sheet1
Table S5 KEGG annotation of full-length transcriptome of C. rigescens
#KEGG Category	Numbers	Secondary category	Numbers	Pathway		pathway_id	Numbers
Metabolism	5616	Carbohydrate metabolism	2028	Galactose metabolism		ko00052	184
				Ascorbate and aldarate metabolism		ko00053	106
				Pentose phosphate pathway		ko00030	171
				Butanoate metabolism		ko00650	78
				Pentose and glucuronate interconversions		ko00040	104
				Pyruvate metabolism		ko00620	305
				Starch and sucrose metabolism		ko00500	548
				Glycolysis / Gluconeogenesis		ko00010	398
				Amino sugar and nucleotide sugar metabolism		ko00520	349
				Citrate cycle (TCA cycle)		ko00020	219
				Inositol phosphate metabolism		ko00562	163
				Propanoate metabolism		ko00640	100
				Glyoxylate and dicarboxylate metabolism		ko00630	286
				C5-Branched dibasic acid metabolism		ko00660	23
				Fructose and mannose metabolism		ko00051	208
		Nucleotide metabolism	438	Pyrimidine metabolism		ko00240	247
				Purine metabolism		ko00230	334
		Energy metabolism	733	Carbon fixation in photosynthetic organisms		ko00710	243
				Photosynthesis		ko00195	89
				Sulfur metabolism		ko00920	67
				Photosynthesis - antenna proteins		ko00196	41
				Oxidative phosphorylation		ko00190	242
				Nitrogen metabolism		ko00910	57
		Biosynthesis of other secondary metabolites	490	Flavonoid biosynthesis		ko00941	101
				Phenylpropanoid biosynthesis		ko00940	308
				Caffeine metabolism		ko00232	11
				Betalain biosynthesis		ko00965	1
				Stilbenoid, diarylheptanoid and gingerol biosynthesis		ko00945	52
				Flavone and flavonol biosynthesis		ko00944	6
				Tropane, piperidine and pyridine alkaloid biosynthesis		ko00960	68
				Anthocyanin biosynthesis		ko00942	5
				Monobactam biosynthesis		ko00261	30
				Isoquinoline alkaloid biosynthesis		ko00950	74
		Global and overview maps	1463	Fatty acid metabolism		ko01212	228
				Carbon metabolism		ko01200	867
				2-Oxocarboxylic acid metabolism		ko01210	205
				Biosynthesis of amino acids		ko01230	747
		Metabolism of cofactors and vitamins	589	Lipoic acid metabolism		ko00785	4
				Ubiquinone and other terpenoid-quinone biosynthesis		ko00130	86
				Pantothenate and CoA biosynthesis		ko00770	86
				One carbon pool by folate		ko00670	53
				Biotin metabolism		ko00780	26
				Riboflavin metabolism		ko00740	35
				Folate biosynthesis		ko00790	41
				Thiamine metabolism		ko00730	20
				Vitamin B6 metabolism		ko00750	35
				Nicotinate and nicotinamide metabolism		ko00760	65
				Porphyrin and chlorophyll metabolism		ko00860	143
		Metabolism of terpenoids and polyketides	248	Diterpenoid biosynthesis		ko00904	15
				Limonene and pinene degradation		ko00903	7
				Zeatin biosynthesis		ko00908	13
				Carotenoid biosynthesis		ko00906	64
				Sesquiterpenoid and triterpenoid biosynthesis		ko00909	13
				Monoterpenoid biosynthesis		ko00902	1
				Brassinosteroid biosynthesis		ko00905	26
				Terpenoid backbone biosynthesis		ko00900	113
		Metabolism of other amino acids	515	Glutathione metabolism		ko00480	178
				Cyanoamino acid metabolism		ko00460	130
				Selenocompound metabolism		ko00450	63
				Taurine and hypotaurine metabolism		ko00430	38
				beta-Alanine metabolism		ko00410	148
		Lipid metabolism	908	Biosynthesis of unsaturated fatty acids		ko01040	85
				Arachidonic acid metabolism		ko00590	30
				alpha-Linolenic acid metabolism		ko00592	155
				Fatty acid biosynthesis		ko00061	115
				Cutin, suberine and wax biosynthesis		ko00073	29
				Synthesis and degradation of ketone bodies		ko00072	29
				Glycerolipid metabolism		ko00561	164
				Glycerophospholipid metabolism		ko00564	217
				Ether lipid metabolism		ko00565	74
				Steroid biosynthesis		ko00100	102
				Linoleic acid metabolism		ko00591	24
				Sphingolipid metabolism		ko00600	79
				Fatty acid elongation		ko00062	45
				Fatty acid degradation		ko00071	173
		Glycan biosynthesis and metabolism	254	Other types of O-glycan biosynthesis		ko00514	24
				N-Glycan biosynthesis		ko00510	122
				Glycosaminoglycan degradation		ko00531	40
				Glycosphingolipid biosynthesis - ganglio series		ko00604	12
				Other glycan degradation		ko00511	80
		Amino acid metabolism	1230	Lysine degradation		ko00310	75
				Phenylalanine metabolism		ko00360	116
				Lysine biosynthesis		ko00300	42
				Tyrosine metabolism		ko00350	128
				Valine, leucine and isoleucine degradation		ko00280	139
				Alanine, aspartate and glutamate metabolism		ko00250	192
				Phenylalanine, tyrosine and tryptophan biosynthesis		ko00400	126
				Arginine and proline metabolism		ko00330	160
				Cysteine and methionine metabolism		ko00270	257
				Tryptophan metabolism		ko00380	101
				Valine, leucine and isoleucine biosynthesis		ko00290	57
				Glycine, serine and threonine metabolism		ko00260	199
				Histidine metabolism		ko00340	68
				Arginine biosynthesis		ko00220	113
Cellular Processes	887	Transport and catabolism	887	Endocytosis		ko04144	382
				Phagosome		ko04145	226
				Peroxisome		ko04146	288
Human Diseases	28	Endocrine and metabolic diseases	24	AGE-RAGE signaling pathway in diabetic complications		ko04933	24
		Drug resistance: Antimicrobial	4	Vancomycin resistance		ko01502	4
Environmental Information Processing	587	Membrane transport	68	ABC transporters		ko02010	68
		Signal transduction	519	Plant hormone signal transduction		ko04075	349
				Phosphatidylinositol signaling system		ko04070	170
Organismal Systems	414	Environmental adaptation	414	Plant-pathogen interaction		ko04626	252
				Circadian rhythm - plant		ko04712	162
Genetic Information Processing	3761	Replication and repair	294	Base excision repair		ko03410	81
				Homologous recombination		ko03440	69
				Nucleotide excision repair		ko03420	128
				DNA replication		ko03030	89
				Non-homologous end-joining		ko03450	22
				Mismatch repair		ko03430	73
		Folding, sorting and degradation	1291	Proteasome		ko03050	104
				Ubiquitin mediated proteolysis		ko04120	290
				SNARE interactions in vesicular transport		ko04130	58
				Protein processing in endoplasmic reticulum		ko04141	500
				Protein export		ko03060	118
				Sulfur relay system		ko04122	28
				RNA degradation		ko03018	272
		Transcription	708	RNA polymerase		ko03020	66
				Spliceosome		ko03040	545
				Basal transcription factors		ko03022	97
		Translation	1669	Ribosome biogenesis in eukaryotes		ko03008	209
				mRNA surveillance pathway		ko03015	341
				RNA transport		ko03013	464
				Aminoacyl-tRNA biosynthesis		ko00970	297
				Ribosome		ko03010	470

## Sheet: Sheet2
#pathway	pathway_id	Gene_number	Gene_id	KOs
Glycolysis / Gluconeogenesis	ko00010	398	F01_transcript_10095;F01_transcript_10100;F01_transcript_10138;F01_transcript_10143;F01_transcript_10184;F01_transcript_10303;F01_transcript_10348;F01_transcript_10349;F01_transcript_10435;F01_transcript_10565;F01_transcript_10660;F01_transcript_10788;F01_transcript_10829;F01_transcript_10835;F01_transcript_10867;F01_transcript_11016;F01_transcript_11093;F01_transcript_11120;F01_transcript_11324;…	K01689+K01895+K00927+K00850+K00873+K00873+K00844+K00844+K01689+K00627+K00873+K00161+K00128+K03841+K01689+K00844+K00627+K00162+K01689+K00927+K00850+K00873+K00134+K00927+K00134+K00161+K01689+K00927+K00128+K00927+K00134+K00161+K00927+K18857+K00162+K00162+K00162+K03841+K01623+K00162+K00162+K18857+K00844+K00927+K18857+K01623+K01623+K01623+K18857+K00927+K00134+K18857+K00001+K03841+K00016+K18857+K01792+…
Citrate cycle (TCA cycle)	ko00020	219	F01_transcript_10429;F01_transcript_10565;F01_transcript_1059;F01_transcript_10788;F01_transcript_10959;F01_transcript_10995;F01_transcript_11012;F01_transcript_11078;F01_transcript_11093;F01_transcript_11120;F01_transcript_11232;F01_transcript_11273;F01_transcript_11578;F01_transcript_11834;F01_transcript_12044;F01_transcript_12199;F01_transcript_12341;F01_transcript_12449;F01_transcript_12691;F…	K01647+K00627+K00164+K00161+K01679+K01679+K01647+K00031+K00627+K00162+K01648+K01679+K01900+K01648+K01648+K00031+K01648+K00161+K00030+K00031+K00161+K00162+K00162+K00162+K00162+K00031+K00164+K00025+K00162+K00030+K00026+K00026+K00026+K00025+K00026+K00030+K01681+K01899+K00026+K00026+K00164+K00235+K00235+K00164+K00235+K01681+K01681+K01681+K00164+K00235+K01681+K01647+K01681+K01958+K01610+K01681+K00382+…
Pentose phosphate pathway	ko00030	171	F01_transcript_10143;F01_transcript_10324;F01_transcript_10835;F01_transcript_11323;F01_transcript_11402;F01_transcript_12243;F01_transcript_12977;F01_transcript_13228;F01_transcript_13244;F01_transcript_13270;F01_transcript_13840;F01_transcript_13845;F01_transcript_13932;F01_transcript_13976;F01_transcript_14176;F01_transcript_14299;F01_transcript_14303;F01_transcript_14413;F01_transcript_14528;…	K00850+K00033+K03841+K00033+K00850+K00616+K00948+K03841+K01623+K00616+K01623+K00948+K01623+K01623+K00616+K00852+K00616+K03841+K00852+K01623+K03841+K01623+K01623+K01623+K03841+K01623+K01807+K01623+K01057+K01623+K01783+K01623+K01623+K01783+K01807+K01623+K00033+K01783+K01623+K01783+K01835+K00895+K01783+K00895+K00033+K00036+K01623+K01623+K01623+K00131+K00850+K00850+K01057+K00036+K03841+K01057+K00850+…
Pentose and glucuronate interconversions	ko00040	104	F01_transcript_10307;F01_transcript_10326;F01_transcript_10383;F01_transcript_10439;F01_transcript_10635;F01_transcript_10708;F01_transcript_10728;F01_transcript_10829;F01_transcript_11521;F01_transcript_11955;F01_transcript_11958;F01_transcript_12517;F01_transcript_13693;F01_transcript_14441;F01_transcript_14603;F01_transcript_15027;F01_transcript_15291;F01_transcript_15442;F01_transcript_15723;…	K01728+K00012+K01805+K01051+K01051+K00963+K01051+K00128+K00963+K00963+K01051+K00128+K01728+K00963+K00008+K01213+K00963+K01783+K01051+K01783+K00128+K01783+K00012+K12447+K00012+K01783+K00128+K00128+K16190+K01783+K01805+K00128+K00128+K01728+K12447+K00008+K00128+K00012+K12447+K00008+K00854+K00963+K01805+K00012+K00128+K00012+K01783+K16190+K00963+K01728+K01051+K00011+K12447+K00128+K12447+K01805+K00012+…
Fructose and mannose metabolism	ko00051	208	F01_transcript_10140;F01_transcript_10143;F01_transcript_10311;F01_transcript_10348;F01_transcript_10349;F01_transcript_10383;F01_transcript_10835;F01_transcript_11016;F01_transcript_11402;F01_transcript_11749;F01_transcript_12106;F01_transcript_12311;F01_transcript_12393;F01_transcript_12613;F01_transcript_13228;F01_transcript_13244;F01_transcript_13368;F01_transcript_13481;F01_transcript_13639;…	K00966+K00850+K00966+K00844+K00844+K01805+K03841+K00844+K00850+K19355+K19355+K19355+K01809+K00966+K03841+K01623+K19355+K19355+K01711+K00966+K00844+K01623+K00966+K00847+K01623+K01623+K01711+K03841+K00008+K01711+K01623+K03841+K01623+K01623+K01623+K03841+K01623+K01623+K01623+K01803+K00847+K01623+K00847+K01623+K00847+K01803+K01803+K17497+K17497+K01623+K05305+K00844+K02377+K00844+K00966+K01623+K19355+…
Galactose metabolism	ko00052	184	F01_transcript_10143;F01_transcript_10348;F01_transcript_10349;F01_transcript_10708;F01_transcript_11016;F01_transcript_11402;F01_transcript_11521;F01_transcript_11955;F01_transcript_12045;F01_transcript_1233;F01_transcript_12597;F01_transcript_13404;F01_transcript_13491;F01_transcript_13710;F01_transcript_14441;F01_transcript_14492;F01_transcript_14685;F01_transcript_14943;F01_transcript_15040;F…	K00850+K00844+K00844+K00963+K00844+K00850+K00963+K00963+K07407+K01190+K07407+K07407+K01784+K00844+K00963+K01784+K18819+K01784+K01785+K00963+K00965+K00965+K01193+K06617+K01784+K00844+K00844+K01193+K12447+K18819+K06617+K07407+K06617+K01193+K01835+K06617+K00844+K01193+K06617+K12309+K01190+K12447+K00844+K01784+K01187+K00850+K06617+K00844+K00844+K01193+K00850+K06617+K12447+K06617+K01193+K00850+K01785+…
Ascorbate and aldarate metabolism	ko00053	106	F01_transcript_10326;F01_transcript_10351;F01_transcript_10829;F01_transcript_11384;F01_transcript_12517;F01_transcript_1288;F01_transcript_13225;F01_transcript_13280;F01_transcript_13286;F01_transcript_14419;F01_transcript_14514;F01_transcript_15002;F01_transcript_15322;F01_transcript_15914;F01_transcript_16423;F01_transcript_16597;F01_transcript_16736;F01_transcript_17044;F01_transcript_18105;F…	K00012+K08232+K00128+K08232+K00128+K08232+K10046+K17744+K00434+K00434+K17744+K18649+K00434+K00469+K00434+K00434+K10046+K00434+K00128+K00434+K00012+K12447+K00012+K00128+K00434+K00128+K16190+K18649+K00128+K00434+K00128+K14190+K00434+K12447+K00128+K00012+K12447+K00225+K00423+K18649+K18649+K00434+K00434+K00012+K00434+K00128+K08232+K00012+K18649+K00225+K16190+K00434+K00225+K18649+K14190+K08232+K12447+…
Fatty acid biosynthesis	ko00061	115	F01_transcript_10269;F01_transcript_10436;F01_transcript_10491;F01_transcript_10820;F01_transcript_11011;F01_transcript_11800;F01_transcript_12;F01_transcript_13282;F01_transcript_13880;F01_transcript_13935;F01_transcript_14091;F01_transcript_14316;F01_transcript_14497;F01_transcript_14914;F01_transcript_17513;F01_transcript_18758;F01_transcript_18947;F01_transcript_22615;F01_transcript_22760;F01…	K09458+K09458+K10781+K10781+K10781+K03921+K11262+K03921+K00208+K00645+K00208+K00208+K00645+K00059+K02372+K01897+K10781+K02372+K01897+K01897+K01897+K10782+K01897+K01961+K03921+K09458+K01897+K01897+K01897+K01897+K10781+K10781+K09458+K01962+K00645+K09458+K10781+K11262+K11262+K01897+K09458+K01897+K10782+K01897+K01897+K10781+K01897+K01897+K01897+K01962+K11262+K11262+K03921+K10781+K01897+K01897+K01897+…
Fatty acid elongation	ko00062	45	F01_transcript_10250;F01_transcript_11271;F01_transcript_11276;F01_transcript_11717;F01_transcript_13240;F01_transcript_13641;F01_transcript_14823;F01_transcript_15045;F01_transcript_15962;F01_transcript_17452;F01_transcript_18896;F01_transcript_19367;F01_transcript_20549;F01_transcript_21772;F01_transcript_21975;F01_transcript_22008;F01_transcript_22017;F01_transcript_24391;F01_transcript_27303;…	K15397+K15397+K01068+K15397+K15397+K15397+K07512+K01074+K10251+K10703+K15397+K15397+K15397+K15397+K15397+K15397+K10703+K15397+K15397+K07512+K15397+K15397+K10258+K15397+K10251+K01074+K15397+K15397+K15397+K15397+K15397+K01074+K15397+K10258+K07512+K10258+K10258+K15397+K15397+K07512+K15397+K15397+K15397+K15397+K15397
Fatty acid degradation	ko00071	173	F01_transcript_10414;F01_transcript_10629;F01_transcript_10829;F01_transcript_11073;F01_transcript_11262;F01_transcript_11564;F01_transcript_12049;F01_transcript_12089;F01_transcript_12517;F01_transcript_12964;F01_transcript_13691;F01_transcript_13819;F01_transcript_14014;F01_transcript_14334;F01_transcript_14398;F01_transcript_14460;F01_transcript_15350;F01_transcript_18105;F01_transcript_18306;…	K07513+K07513+K00128+K00626+K00626+K07513+K00626+K07513+K00128+K18857+K18857+K18857+K18857+K18857+K00001+K18857+K00121+K00128+K00232+K10527+K01897+K00121+K00232+K00626+K00128+K00232+K07513+K07513+K00128+K10527+K00232+K00232+K00128+K07513+K01897+K18857+K01897+K10527+K00232+K00128+K01897+K00232+K10527+K00128+K01897+K00232+K01897+K00121+K01897+K18857+K18857+K01897+K01897+K00232+K00001+K10527+K00626+…
Synthesis and degradation of ketone bodies	ko00072	29	F01_transcript_10276;F01_transcript_11073;F01_transcript_11262;F01_transcript_11706;F01_transcript_12049;F01_transcript_12528;F01_transcript_18341;F01_transcript_19734;F01_transcript_22691;F01_transcript_23174;F01_transcript_26221;F01_transcript_27147;F01_transcript_28151;F01_transcript_29734;F01_transcript_30520;F01_transcript_30867;F01_transcript_32067;F01_transcript_36680;F01_transcript_39471;…	K01641+K00626+K00626+K01641+K00626+K01640+K01640+K00626+K01640+K01640+K01640+K01640+K01640+K01640+K01641+K00626+K01640+K01640+K00626+K00626+K01640+K00626+K00626+K00626+K01640+K01640+K01640+K01640+K00626
Cutin, suberine and wax biosynthesis	ko00073	29	F01_transcript_10232;F01_transcript_10616;F01_transcript_10769;F01_transcript_11728;F01_transcript_12400;F01_transcript_16946;F01_transcript_22070;F01_transcript_22122;F01_transcript_23653;F01_transcript_24739;F01_transcript_25721;F01_transcript_27996;F01_transcript_33997;F01_transcript_39114;F01_transcript_42132;F01_transcript_42254;F01_transcript_44289;F01_transcript_44389;F01_transcript_49689;…	K15402+K15402+K13356+K15400+K15400+K17991+K15401+K17991+K15398+K17991+K15402+K15403+K15402+K17991+K15398+K15401+K15404+K17991+K15401+K17991+K15400+K15403+K17991+K15398+K17991+K17991+K15403+K15404+K15398
Steroid biosynthesis	ko00100	102	F01_transcript_10844;F01_transcript_12002;F01_transcript_12159;F01_transcript_12541;F01_transcript_13127;F01_transcript_13503;F01_transcript_14128;F01_transcript_14313;F01_transcript_14333;F01_transcript_14858;F01_transcript_15225;F01_transcript_15229;F01_transcript_15312;F01_transcript_15966;F01_transcript_16233;F01_transcript_18580;F01_transcript_19514;F01_transcript_21118;F01_transcript_21255;…	K00213+K00213+K05917+K08242+K08242+K00801+K00559+K08242+K08242+K00559+K08246+K14424+K08246+K14423+K00227+K00222+K01853+K00801+K07748+K08246+K05917+K09828+K00227+K09828+K01853+K01853+K14423+K00511+K01052+K01853+K00559+K14424+K09828+K14674+K09828+K01853+K01853+K01824+K08242+K01853+K14423+K00213+K01052+K00227+K00213+K08246+K01853+K00559+K14674+K00213+K09828+K00511+K14674+K00222+K00511+K09832+K01853+…
Ubiquinone and other terpenoid-quinone biosynthesis	ko00130	86	F01_transcript_10234;F01_transcript_10486;F01_transcript_10901;F01_transcript_10987;F01_transcript_11821;F01_transcript_12075;F01_transcript_12217;F01_transcript_12305;F01_transcript_12655;F01_transcript_13084;F01_transcript_13143;F01_transcript_13274;F01_transcript_13674;F01_transcript_14209;F01_transcript_14330;F01_transcript_14517;F01_transcript_14660;F01_transcript_14745;F01_transcript_15061;…	K00487+K00487+K00487+K06126+K00487+K00487+K12501+K09834+K00457+K00457+K12502+K00815+K12502+K12502+K03809+K09833+K00815+K12502+K12502+K03809+K12502+K05928+K12502+K03809+K03809+K12501+K09833+K14759+K09833+K00591+K00487+K06125+K03809+K02552+K14759+K09834+K00815+K00815+K14759+K01904+K12501+K06125+K01904+K00815+K05928+K00457+K01904+K09833+K12501+K01904+K05928+K14760+K05928+K09833+K12502+K00815+K12502+…
Oxidative phosphorylation	ko00190	242	F01_transcript_10032;F01_transcript_10087;F01_transcript_10154;F01_transcript_10197;F01_transcript_10506;F01_transcript_10842;F01_transcript_11001;F01_transcript_11214;F01_transcript_11223;F01_transcript_11638;F01_transcript_11676;F01_transcript_11973;F01_transcript_12562;F01_transcript_12569;F01_transcript_12735;F01_transcript_12945;F01_transcript_13176;F01_transcript_14238;F01_transcript_14430;…	K03942+K11352+K03942+K02147+K02147+K02144+K02133+K02259+K02144+K03942+K02148+K02147+K03953+K02148+K02148+K02148+K03953+K02115+K00413+K02136+K02136+K02146+K02149+K01507+K02136+K02149+K01507+K03943+K00411+K02113+K00235+K01535+K00235+K02137+K03943+K03941+K00235+K02150+K02134+K03941+K02267+K02155+K01507+K03940+K02138+K01507+K02134+K02155+K03661+K02109+K03661+K02109+K02155+K01507+K02138+K03937+K02109+…
Photosynthesis	ko00195	89	F01_transcript_12097;F01_transcript_12320;F01_transcript_13850;F01_transcript_14238;F01_transcript_15957;F01_transcript_16073;F01_transcript_16088;F01_transcript_16092;F01_transcript_16266;F01_transcript_16275;F01_transcript_16950;F01_transcript_17080;F01_transcript_17165;F01_transcript_17300;F01_transcript_17379;F01_transcript_17436;F01_transcript_17495;F01_transcript_17551;F01_transcript_17554;…	K02716+K02641+K02641+K02115+K02716+K02717+K02716+K02716+K03542+K02113+K02717+K02694+K02716+K02694+K02723+K02109+K02109+K02639+K02636+K02692+K02109+K08901+K08901+K08901+K02699+K02638+K03541+K02701+K08901+K02639+K02636+K02693+K02693+K08905+K14332+K03541+K08901+K02701+K02721+K02695+K02698+K02721+K02717+K03541+K02636+K08901+K02636+K03542+K02639+K02717+K02699+K08901+K08903+K02109+K14332+K02639+K08901+…
Photosynthesis - antenna proteins	ko00196	41	F01_transcript_16328;F01_transcript_16514;F01_transcript_16581;F01_transcript_16627;F01_transcript_16634;F01_transcript_16719;F01_transcript_16796;F01_transcript_16802;F01_transcript_16907;F01_transcript_16923;F01_transcript_16963;F01_transcript_17013;F01_transcript_17213;F01_transcript_17277;F01_transcript_17798;F01_transcript_22152;F01_transcript_23751;F01_transcript_26291;F01_transcript_26713;…	K08914+K08915+K08912+K08909+K08917+K08912+K08910+K08908+K08917+K08912+K08916+K08912+K08907+K08907+K08912+K08913+K08908+K08912+K08915+K08914+K14172+K08915+K14172+K08912+K08915+K08912+K08912+K08912+K08912+K08908+K08910+K08914+K08915+K08912+K08909+K08915+K08912+K08910+K08912+K08908+K08912
Arginine biosynthesis	ko00220	113	F01_transcript_10085;F01_transcript_10368;F01_transcript_10399;F01_transcript_10652;F01_transcript_11013;F01_transcript_11161;F01_transcript_11371;F01_transcript_11399;F01_transcript_11619;F01_transcript_11625;F01_transcript_11695;F01_transcript_11796;F01_transcript_12027;F01_transcript_12143;F01_transcript_12644;F01_transcript_13050;F01_transcript_13191;F01_transcript_13348;F01_transcript_13622;…	K00814+K14272+K00818+K01915+K00814+K00814+K14454+K14677+K00814+K01915+K00814+K01940+K00811+K14454+K00261+K01438+K01438+K01915+K00145+K00261+K01476+K14455+K01915+K00930+K01476+K01915+K01438+K00818+K00814+K14677+K00814+K00261+K01915+K00620+K01427+K14454+K00262+K14272+K00818+K01915+K01427+K00620+K14682+K14455+K01915+K01427+K14677+K14272+K01915+K14272+K14455+K01427+K00811+K00261+K14682+K01427+K00814+…
Purine metabolism	ko00230	334	F01_transcript_10002;F01_transcript_10184;F01_transcript_10303;F01_transcript_10458;F01_transcript_10660;F01_transcript_11057;F01_transcript_11590;F01_transcript_11621;F01_transcript_11900;F01_transcript_11910;F01_transcript_11939;F01_transcript_12018;F01_transcript_12050;F01_transcript_12155;F01_transcript_12171;F01_transcript_12235;F01_transcript_1229;F01_transcript_12344;F01_transcript_12367;F…	K01756+K00873+K00873+K01510+K00873+K00088+K00873+K00088+K13811+K02083+K18151+K01933+K18151+K14641+K00942+K03025+K03002+K03787+K02328+K14641+K00948+K00948+K10808+K01923+K02327+K00856+K03787+K00939+K00365+K03011+K03011+K00601+K00365+K14977+K00939+K00939+K00939+K00939+K00940+K03012+K00939+K00940+K03013+K18532+K00940+K00940+K01939+K00942+K03002+K14721+K02335+K03013+K03027+K00939+K03017+K01081+K00939+…
Caffeine metabolism	ko00232	11	F01_transcript_15154;F01_transcript_15881;F01_transcript_25960;F01_transcript_35388;F01_transcript_38042;F01_transcript_42031;F01_transcript_422;F01_transcript_45028;F01_transcript_48725;F01_transcript_492;F01_transcript_60951;	K00365+K00365+K00106+K00106+K00106+K00106+K00106+K00106+K00365+K00106+K00106
Pyrimidine metabolism	ko00240	247	F01_transcript_10019;F01_transcript_1008;F01_transcript_10266;F01_transcript_10458;F01_transcript_10546;F01_transcript_10730;F01_transcript_10941;F01_transcript_11032;F01_transcript_11108;F01_transcript_11239;F01_transcript_11815;F01_transcript_12155;F01_transcript_12235;F01_transcript_12274;F01_transcript_1229;F01_transcript_12344;F01_transcript_12367;F01_transcript_12384;F01_transcript_13169;F0…	K00876+K01955+K01464+K01510+K01956+K01464+K13421+K13421+K00876+K01956+K00876+K14641+K03025+K01431+K03002+K03787+K02328+K14641+K00207+K10808+K00384+K00384+K02327+K03787+K01465+K03011+K09903+K03011+K00761+K00940+K03012+K13800+K00940+K03013+K16904+K00940+K01431+K00940+K00207+K03002+K13800+K13998+K14721+K02335+K00609+K03013+K01955+K03027+K03017+K01081+K00876+K02327+K13800+K03006+K13998+K03504+K14641+…
Alanine, aspartate and glutamate metabolism	ko00250	192	F01_transcript_10002;F01_transcript_1008;F01_transcript_10085;F01_transcript_10109;F01_transcript_10256;F01_transcript_10261;F01_transcript_10288;F01_transcript_10368;F01_transcript_10468;F01_transcript_10527;F01_transcript_10546;F01_transcript_10652;F01_transcript_10836;F01_transcript_10886;F01_transcript_11013;F01_transcript_11161;F01_transcript_11175;F01_transcript_11239;F01_transcript_11371;F…	K01756+K01955+K00814+K01580+K00294+K00827+K01580+K14272+K01580+K00827+K01956+K01915+K01580+K01580+K00814+K00814+K01953+K01956+K14454+K00294+K01580+K00814+K01915+K00814+K01940+K00811+K14454+K00261+K01915+K00830+K00261+K00830+K14455+K01915+K13566+K00264+K01939+K01915+K00609+K00814+K01955+K00278+K00827+K00820+K00278+K00814+K01756+K00278+K01939+K01580+K00294+K16871+K00261+K01915+K01939+K01580+K14454+…
Glycine, serine and threonine metabolism	ko00260	199	F01_transcript_10261;F01_transcript_10368;F01_transcript_10527;F01_transcript_10837;F01_transcript_11830;F01_transcript_12068;F01_transcript_12108;F01_transcript_12371;F01_transcript_12429;F01_transcript_12824;F01_transcript_13566;F01_transcript_13653;F01_transcript_13698;F01_transcript_13700;F01_transcript_13775;F01_transcript_1404;F01_transcript_14190;F01_transcript_14445;F01_transcript_16231;F…	K00827+K14272+K00827+K00130+K01696+K01696+K01620+K15893+K00872+K00600+K00830+K01620+K00605+K00830+K00133+K00281+K01758+K00133+K15919+K01695+K00130+K02437+K02437+K01696+K00499+K00600+K00605+K00600+K00928+K00827+K00382+K01620+K15633+K12524+K15893+K00276+K00306+K12524+K15918+K00605+K01620+K01695+K00276+K00600+K01079+K00281+K00605+K14272+K00281+K12235+K01079+K00600+K01079+K00382+K00058+K15634+K01733+…
Monobactam biosynthesis	ko00261	30	F01_transcript_10704;F01_transcript_11567;F01_transcript_11900;F01_transcript_12988;F01_transcript_13775;F01_transcript_14445;F01_transcript_14555;F01_transcript_19543;F01_transcript_2056;F01_transcript_2157;F01_transcript_23862;F01_transcript_24806;F01_transcript_26268;F01_transcript_27441;F01_transcript_34141;F01_transcript_38581;F01_transcript_39766;F01_transcript_45199;F01_transcript_45685;F0…	K01714+K01714+K13811+K01714+K00133+K00133+K00215+K00928+K12524+K12524+K00215+K00215+K13811+K01714+K00133+K00133+K00928+K00215+K00928+K00215+K00958+K00215+K00215+K01714+K00928+K00928+K00928+K00215+K01714+K13811
Cysteine and methionine metabolism	ko00270	257	F01_transcript_10115;F01_transcript_10261;F01_transcript_10384;F01_transcript_10527;F01_transcript_10535;F01_transcript_10978;F01_transcript_11037;F01_transcript_11106;F01_transcript_11309;F01_transcript_11344;F01_transcript_11371;F01_transcript_11682;F01_transcript_11828;F01_transcript_12023;F01_transcript_12027;F01_transcript_12143;F01_transcript_12328;F01_transcript_12343;F01_transcript_12381;…	K01611+K00827+K00789+K00827+K00789+K20772+K00789+K00789+K00789+K00826+K14454+K01251+K00789+K01761+K00811+K14454+K00797+K16054+K01760+K00789+K00826+K00899+K00815+K01011+K01738+K00025+K00640+K00789+K00797+K01011+K00133+K01758+K00026+K00797+K00026+K00133+K00016+K01739+K00640+K13034+K00815+K00797+K00026+K00025+K08963+K14455+K00026+K00789+K01738+K01738+K00026+K00789+K00026+K00547+K01738+K01244+K01251+…
Valine, leucine and isoleucine degradation	ko00280	139	F01_transcript_10261;F01_transcript_10276;F01_transcript_10372;F01_transcript_10414;F01_transcript_10527;F01_transcript_10629;F01_transcript_10829;F01_transcript_11073;F01_transcript_11262;F01_transcript_11344;F01_transcript_11564;F01_transcript_11633;F01_transcript_11706;F01_transcript_12049;F01_transcript_12089;F01_transcript_12516;F01_transcript_12517;F01_transcript_12528;F01_transcript_12651;…	K00827+K01641+K00166+K07513+K00827+K07513+K00128+K00626+K00626+K00826+K07513+K09699+K01641+K00626+K07513+K00253+K00128+K01640+K00826+K05605+K05605+K05605+K05605+K00167+K00020+K00128+K01640+K05607+K01969+K00253+K01847+K00626+K05605+K00827+K00382+K00128+K07513+K07513+K00128+K01965+K00128+K07513+K01640+K01640+K00826+K09699+K00128+K05605+K01640+K00128+K01640+K18660+K00382+K01640+K01640+K00140+K05605+…
Valine, leucine and isoleucine biosynthesis	ko00290	57	F01_transcript_11344;F01_transcript_11600;F01_transcript_11705;F01_transcript_12126;F01_transcript_12651;F01_transcript_13001;F01_transcript_13189;F01_transcript_13669;F01_transcript_15159;F01_transcript_16398;F01_transcript_17106;F01_transcript_20501;F01_transcript_23331;F01_transcript_23375;F01_transcript_26440;F01_transcript_29977;F01_transcript_30919;F01_transcript_35629;F01_transcript_35821;…	K00826+K01653+K01653+K00052+K00826+K00052+K00052+K00052+K01703+K01704+K01704+K00053+K00826+K01649+K01649+K01754+K01652+K00053+K01687+K01754+K00052+K01687+K00826+K01703+K01653+K00053+K01649+K01754+K01649+K01649+K01652+K01702+K00053+K00052+K01704+K00826+K00826+K00053+K00053+K00826+K01704+K01652+K01703+K00053+K01649+K00053+K01687+K01652+K01652+K01652+K00053+K00826+K00053+K01754+K01703+K00053+K00053
Lysine biosynthesis	ko00300	42	F01_transcript_10158;F01_transcript_10704;F01_transcript_10785;F01_transcript_11567;F01_transcript_12988;F01_transcript_13775;F01_transcript_14445;F01_transcript_14555;F01_transcript_18586;F01_transcript_19543;F01_transcript_2056;F01_transcript_20756;F01_transcript_2157;F01_transcript_23862;F01_transcript_24806;F01_transcript_25090;F01_transcript_27441;F01_transcript_30006;F01_transcript_33344;F0…	K10206+K01714+K10206+K01714+K01714+K00133+K00133+K00215+K01586+K00928+K12524+K01586+K12524+K00215+K00215+K01778+K01714+K10206+K10206+K00133+K10206+K00133+K00928+K10206+K00215+K00928+K00215+K01586+K10206+K00215+K00215+K14085+K01714+K00928+K00928+K00928+K10206+K10206+K01586+K00215+K01714+K10206
Lysine degradation	ko00310	75	F01_transcript_1059;F01_transcript_10829;F01_transcript_11073;F01_transcript_11262;F01_transcript_12049;F01_transcript_12517;F01_transcript_13456;F01_transcript_1603;F01_transcript_1666;F01_transcript_1793;F01_transcript_18105;F01_transcript_1817;F01_transcript_19461;F01_transcript_19588;F01_transcript_19734;F01_transcript_20285;F01_transcript_20616;F01_transcript_20942;F01_transcript_21257;F01_t…	K00164+K00128+K00626+K00626+K00626+K00128+K00164+K00164+K00164+K14157+K00128+K00164+K11420+K11420+K00626+K11420+K00128+K00306+K00128+K14157+K00128+K11420+K00128+K00164+K00128+K00164+K00164+K00626+K11420+K00128+K11423+K00164+K14157+K11423+K11420+K00164+K00164+K14157+K11420+K00128+K00658+K00626+K00626+K11420+K11420+K00658+K00626+K00128+K11420+K00306+K11420+K00626+K00626+K11420+K00128+K00128+K00128+…
Arginine and proline metabolism	ko00330	160	F01_transcript_10115;F01_transcript_10225;F01_transcript_10256;F01_transcript_10467;F01_transcript_10650;F01_transcript_10829;F01_transcript_11371;F01_transcript_11380;F01_transcript_11498;F01_transcript_11817;F01_transcript_12027;F01_transcript_12143;F01_transcript_12328;F01_transcript_12517;F01_transcript_13573;F01_transcript_14326;F01_transcript_14402;F01_transcript_14494;F01_transcript_14674;…	K01611+K13366+K00294+K00318+K17839+K00128+K14454+K00294+K01426+K00819+K00811+K14454+K00797+K00128+K00797+K00819+K00797+K01476+K00797+K14455+K00472+K12251+K01476+K00472+K00472+K00128+K17839+K17839+K00797+K00472+K01426+K01611+K01611+K00128+K00819+K00128+K00797+K17839+K00294+K00128+K00797+K01426+K00819+K00472+K00128+K14454+K17839+K00472+K17839+K00128+K00294+K14455+K00294+K00472+K00294+K01611+K17839+…
Histidine metabolism	ko00340	68	F01_transcript_10829;F01_transcript_10902;F01_transcript_11116;F01_transcript_11522;F01_transcript_11623;F01_transcript_12517;F01_transcript_12834;F01_transcript_12989;F01_transcript_13467;F01_transcript_14547;F01_transcript_15002;F01_transcript_16455;F01_transcript_16867;F01_transcript_18105;F01_transcript_18736;F01_transcript_20616;F01_transcript_20920;F01_transcript_21257;F01_transcript_21660;…	K00128+K00013+K00765+K01590+K00765+K00128+K01814+K00765+K00765+K01814+K18649+K01693+K01693+K00128+K01814+K00128+K01693+K00128+K00765+K18649+K00765+K00128+K01663+K00128+K00128+K00013+K00013+K18649+K18649+K01663+K00128+K18649+K18649+K11182+K00128+K01814+K00817+K18649+K01814+K01693+K01814+K00128+K00765+K01814+K01814+K01663+K00128+K00128+K00765+K01814+K00128+K00817+K01814+K18649+K00128+K00128+K00765+…
Tyrosine metabolism	ko00350	128	F01_transcript_10573;F01_transcript_10888;F01_transcript_11332;F01_transcript_11371;F01_transcript_12027;F01_transcript_12143;F01_transcript_12655;F01_transcript_12732;F01_transcript_12964;F01_transcript_13084;F01_transcript_13274;F01_transcript_13691;F01_transcript_13819;F01_transcript_14014;F01_transcript_14334;F01_transcript_14398;F01_transcript_14460;F01_transcript_14660;F01_transcript_14862;…	K15849+K15849+K00422+K14454+K00811+K14454+K00457+K01555+K18857+K00457+K00815+K18857+K18857+K18857+K18857+K00001+K18857+K00815+K14455+K00121+K01800+K00451+K00121+K00422+K00276+K00422+K00422+K18857+K01800+K14454+K00276+K01800+K15849+K15849+K14455+K00121+K18857+K18857+K00815+K00815+K01800+K00276+K01555+K00001+K00422+K01555+K00451+K00276+K00276+K00121+K00815+K00457+K00121+K14455+K00422+K00811+K15849+…
Phenylalanine metabolism	ko00360	116	F01_transcript_10234;F01_transcript_10486;F01_transcript_10573;F01_transcript_10888;F01_transcript_10901;F01_transcript_11371;F01_transcript_11498;F01_transcript_11821;F01_transcript_12027;F01_transcript_12075;F01_transcript_12143;F01_transcript_12655;F01_transcript_13084;F01_transcript_13274;F01_transcript_14660;F01_transcript_14862;F01_transcript_15327;F01_transcript_16312;F01_transcript_16598;…	K00487+K00487+K15849+K15849+K00487+K14454+K01426+K00487+K00811+K00487+K14454+K00457+K00457+K00815+K00815+K14455+K00074+K00588+K00588+K01426+K00276+K01426+K10775+K00588+K14454+K00276+K10775+K00487+K00074+K00500+K15849+K15849+K14455+K00500+K00815+K10775+K00815+K00276+K01904+K01904+K01426+K00276+K00276+K00815+K00457+K01904+K14455+K00588+K01904+K00811+K15849+K10775+K00817+K00276+K10775+K00276+K01426+…
Tryptophan metabolism	ko00380	101	F01_transcript_10511;F01_transcript_1059;F01_transcript_10771;F01_transcript_10829;F01_transcript_11073;F01_transcript_11262;F01_transcript_11498;F01_transcript_12049;F01_transcript_12517;F01_transcript_13319;F01_transcript_13456;F01_transcript_13552;F01_transcript_15974;F01_transcript_1603;F01_transcript_1666;F01_transcript_16665;F01_transcript_18064;F01_transcript_18105;F01_transcript_1817;F01_…	K03781+K00164+K03781+K00128+K00626+K00626+K01426+K00626+K00128+K03781+K00164+K16903+K03781+K00164+K00164+K03781+K11816+K00128+K00164+K01426+K00626+K03781+K00128+K00128+K03781+K00128+K01426+K03781+K11817+K00128+K00164+K11817+K00128+K11817+K00164+K11817+K00164+K03781+K11816+K00626+K00128+K11817+K00164+K01426+K03781+K00164+K11817+K00164+K00453+K03781+K11182+K03781+K00128+K11816+K01426+K00626+K00626+…
Phenylalanine, tyrosine and tryptophan biosynthesis	ko00400	126	F01_transcript_10020;F01_transcript_10078;F01_transcript_10206;F01_transcript_10573;F01_transcript_10822;F01_transcript_10888;F01_transcript_10955;F01_transcript_11371;F01_transcript_11830;F01_transcript_11853;F01_transcript_11956;F01_transcript_12027;F01_transcript_12068;F01_transcript_12143;F01_transcript_12221;F01_transcript_12973;F01_transcript_13121;F01_transcript_13220;F01_transcript_13274;…	K13832+K01736+K13832+K15849+K01626+K15849+K00800+K14454+K01696+K05359+K05359+K00811+K01696+K14454+K05359+K01735+K00766+K01658+K00815+K00891+K15227+K01658+K05359+K00891+K01609+K00815+K14455+K00891+K01695+K01696+K01657+K05359+K05359+K01695+K14454+K01735+K00500+K15849+K15849+K14455+K01658+K00500+K01817+K00891+K00815+K00815+K05359+K13832+K00766+K00800+K00891+K00800+K05359+K01850+K01817+K00815+K14455+…
beta-Alanine metabolism	ko00410	148	F01_transcript_10109;F01_transcript_10225;F01_transcript_10266;F01_transcript_10288;F01_transcript_10468;F01_transcript_10650;F01_transcript_10730;F01_transcript_10829;F01_transcript_10836;F01_transcript_10886;F01_transcript_11449;F01_transcript_12274;F01_transcript_12328;F01_transcript_12517;F01_transcript_12846;F01_transcript_12883;F01_transcript_13169;F01_transcript_13573;F01_transcript_14402;…	K01580+K13366+K01464+K01580+K01580+K17839+K01464+K00128+K01580+K01580+K01580+K01431+K00797+K00128+K05605+K05605+K00207+K00797+K00797+K05605+K00797+K05605+K01431+K00128+K17839+K00207+K17839+K00797+K05605+K00128+K00276+K00128+K01580+K01578+K00797+K17839+K00128+K00797+K01580+K00128+K01580+K17839+K00276+K05605+K01580+K17839+K00128+K01580+K01578+K01580+K00207+K00276+K00140+K05605+K17839+K01580+K00128+…
Taurine and hypotaurine metabolism	ko00430	38	F01_transcript_10109;F01_transcript_10288;F01_transcript_10468;F01_transcript_10836;F01_transcript_10886;F01_transcript_11449;F01_transcript_13903;F01_transcript_14452;F01_transcript_16637;F01_transcript_21280;F01_transcript_24064;F01_transcript_24506;F01_transcript_25015;F01_transcript_26684;F01_transcript_28012;F01_transcript_28261;F01_transcript_28606;F01_transcript_30738;F01_transcript_30997;…	K01580+K01580+K01580+K01580+K01580+K01580+K10712+K10712+K10712+K01580+K01580+K01580+K01580+K01580+K18592+K01580+K10712+K10712+K01580+K01580+K10712+K01580+K10712+K10712+K01580+K01580+K10712+K00456+K01580+K01580+K18592+K10712+K01580+K10712+K01580+K18592+K18592+K18592
Selenocompound metabolism	ko00450	63	F01_transcript_11811;F01_transcript_11900;F01_transcript_12023;F01_transcript_12381;F01_transcript_14190;F01_transcript_14296;F01_transcript_14482;F01_transcript_14571;F01_transcript_1683;F01_transcript_18686;F01_transcript_20388;F01_transcript_22330;F01_transcript_22789;F01_transcript_23077;F01_transcript_23168;F01_transcript_24238;F01_transcript_26268;F01_transcript_28278;F01_transcript_28351;F…	K11717+K13811+K01761+K01760+K01758+K00384+K01739+K00384+K08247+K00549+K00549+K00549+K00549+K01739+K00384+K11717+K13811+K00549+K08247+K00549+K00384+K00549+K00549+K00549+K00549+K00549+K08247+K00549+K00549+K01874+K08247+K11717+K00549+K00549+K00549+K11717+K00548+K01874+K00549+K01874+K01874+K00549+K00549+K00549+K08247+K08247+K11717+K01874+K00958+K08247+K01761+K01874+K00384+K00384+K00384+K00549+K01739+…
Cyanoamino acid metabolism	ko00460	130	F01_transcript_10090;F01_transcript_10120;F01_transcript_10168;F01_transcript_10716;F01_transcript_10972;F01_transcript_11048;F01_transcript_11183;F01_transcript_11250;F01_transcript_11430;F01_transcript_11693;F01_transcript_12824;F01_transcript_12844;F01_transcript_14620;F01_transcript_18590;F01_transcript_18615;F01_transcript_18655;F01_transcript_19337;F01_transcript_20808;F01_transcript_20861;…	K05350+K05349+K05350+K01188+K05350+K05350+K05350+K05350+K05350+K05350+K00600+K01188+K13034+K05350+K00600+K01188+K00600+K05350+K13035+K05349+K01188+K01188+K01188+K01188+K01188+K05350+K01188+K05349+K00600+K05349+K13034+K01188+K01188+K00600+K18592+K05350+K05349+K05349+K01188+K13035+K01188+K05349+K01188+K05350+K00600+K05349+K05349+K05350+K05350+K01188+K01188+K00600+K05349+K01188+K13034+K05350+K05349+…
Glutathione metabolism	ko00480	178	F01_transcript_10191;F01_transcript_10289;F01_transcript_10324;F01_transcript_11078;F01_transcript_11323;F01_transcript_12199;F01_transcript_12328;F01_transcript_12701;F01_transcript_13286;F01_transcript_13344;F01_transcript_13573;F01_transcript_14217;F01_transcript_14402;F01_transcript_14419;F01_transcript_14674;F01_transcript_15322;F01_transcript_16423;F01_transcript_16597;F01_transcript_16981;…	K01255+K01255+K00033+K00031+K00033+K00031+K00797+K00031+K00434+K00031+K00797+K10808+K00797+K00434+K00797+K00434+K00434+K00434+K00432+K00799+K00434+K00432+K01255+K00799+K00799+K00799+K00432+K00432+K00033+K01256+K00799+K01256+K01256+K00383+K00797+K00799+K00799+K00434+K01919+K01469+K01256+K00434+K01255+K00797+K00383+K01256+K00797+K00033+K00036+K00383+K00799+K00434+K00432+K00799+K00799+K01256+K00434+…
Starch and sucrose metabolism	ko00500	548	F01_transcript_10090;F01_transcript_10120;F01_transcript_10168;F01_transcript_10326;F01_transcript_10348;F01_transcript_10349;F01_transcript_10393;F01_transcript_10439;F01_transcript_10440;F01_transcript_10461;F01_transcript_10635;F01_transcript_10708;F01_transcript_10710;F01_transcript_10716;F01_transcript_10728;F01_transcript_10972;F01_transcript_11016;F01_transcript_11018;F01_transcript_11048;…	K05350+K05349+K05350+K00012+K00844+K00844+K19356+K01051+K00975+K08678+K01051+K00963+K13648+K01188+K01051+K05350+K00844+K00975+K05350+K08679+K01087+K05350+K05350+K05350+K01179+K15920+K00963+K05350+K00963+K01051+K01176+K01176+K00696+K08678+K01176+K01176+K08678+K08678+K08678+K01176+K16055+K01176+K01188+K08679+K08678+K00696+K01176+K08678+K00696+K00844+K00847+K01087+K00963+K01213+K00963+K00847+K01051+…
N-Glycan biosynthesis	ko00510	122	F01_transcript_1017;F01_transcript_10441;F01_transcript_11445;F01_transcript_11446;F01_transcript_11575;F01_transcript_11776;F01_transcript_11863;F01_transcript_12113;F01_transcript_12587;F01_transcript_12690;F01_transcript_14120;F01_transcript_15334;F01_transcript_16646;F01_transcript_1728;F01_transcript_17555;F01_transcript_18854;F01_transcript_19422;F01_transcript_20024;F01_transcript_20045;F0…	K01231+K00737+K00736+K12670+K00737+K00737+K03848+K01001+K00737+K01001+K03845+K12669+K00721+K00737+K07151+K07151+K03842+K03850+K03842+K00729+K00902+K00737+K03846+K07151+K03848+K05546+K01228+K01228+K03846+K07252+K05546+K00721+K07151+K03845+K01230+K01230+K01230+K01230+K03844+K01230+K00737+K00902+K01228+K01228+K03844+K12667+K01228+K03847+K00729+K12670+K01230+K01231+K01230+K01231+K03847+K07151+K00737+…
Other glycan degradation	ko00511	80	F01_transcript_10558;F01_transcript_1233;F01_transcript_1714;F01_transcript_1727;F01_transcript_1790;F01_transcript_18513;F01_transcript_18932;F01_transcript_19878;F01_transcript_2050;F01_transcript_2071;F01_transcript_20770;F01_transcript_2320;F01_transcript_23919;F01_transcript_24065;F01_transcript_24117;F01_transcript_2416;F01_transcript_24970;F01_transcript_25460;F01_transcript_25477;F01_tran…	K12373+K01190+K01191+K01191+K01191+K01191+K01191+K01191+K17108+K01191+K01191+K01191+K01227+K12309+K01206+K17108+K17108+K15923+K01190+K15923+K01227+K01227+K01191+K17108+K01191+K17108+K17108+K01191+K01191+K01191+K12309+K17108+K17108+K17108+K01191+K12309+K01227+K17108+K15923+K15923+K12373+K01191+K01191+K01191+K01227+K17108+K15923+K01191+K17108+K12309+K01191+K15923+K01191+K17108+K15923+K17108+K01227+…
Other types of O-glycan biosynthesis	ko00514	24	F01_transcript_10134;F01_transcript_1633;F01_transcript_1647;F01_transcript_1738;F01_transcript_20777;F01_transcript_24699;F01_transcript_26071;F01_transcript_27502;F01_transcript_29927;F01_transcript_30257;F01_transcript_32128;F01_transcript_37851;F01_transcript_42227;F01_transcript_45023;F01_transcript_48275;F01_transcript_48424;F01_transcript_48977;F01_transcript_49048;F01_transcript_51457;F01…	K20869+K09667+K09667+K09667+K09667+K20869+K03691+K09667+K20869+K03691+K09667+K09667+K09667+K09667+K13667+K09667+K03691+K09667+K20869+K09667+K09667+K09667+K00728+K03691
Amino sugar and nucleotide sugar metabolism	ko00520	349	F01_transcript_10140;F01_transcript_10311;F01_transcript_10326;F01_transcript_10348;F01_transcript_10349;F01_transcript_10440;F01_transcript_10461;F01_transcript_10531;F01_transcript_10558;F01_transcript_10653;F01_transcript_10708;F01_transcript_10710;F01_transcript_10834;F01_transcript_10914;F01_transcript_11016;F01_transcript_11018;F01_transcript_11071;F01_transcript_11088;F01_transcript_11397;…	K00966+K00966+K00012+K00844+K00844+K00975+K08678+K00972+K12373+K06118+K00963+K13648+K12448+K12448+K00844+K00975+K08679+K06118+K12449+K15920+K00963+K01183+K18677+K00963+K08678+K01809+K08678+K13379+K00966+K08678+K08678+K13379+K08679+K08678+K13379+K10046+K08678+K01784+K01711+K00966+K00844+K13379+K00966+K00847+K01711+K00963+K13379+K01784+K01711+K01784+K00963+K00847+K00965+K00847+K00847+K20547+K00965+…
Glycosaminoglycan degradation	ko00531	40	F01_transcript_10558;F01_transcript_12182;F01_transcript_19591;F01_transcript_20442;F01_transcript_20491;F01_transcript_24065;F01_transcript_26080;F01_transcript_26289;F01_transcript_32855;F01_transcript_33099;F01_transcript_33223;F01_transcript_33900;F01_transcript_34230;F01_transcript_34850;F01_transcript_34979;F01_transcript_37301;F01_transcript_38834;F01_transcript_39653;F01_transcript_41705;…	K12373+K10532+K01205+K10532+K07964+K12309+K07964+K10532+K01205+K12309+K10532+K10532+K01205+K10532+K10532+K12309+K01205+K12373+K10532+K12309+K07964+K12309+K01205+K01205+K10532+K10532+K12309+K07964+K01205+K01205+K12373+K12373+K01205+K01205+K07964+K07964+K07964+K12373+K12373+K07964
Glycerolipid metabolism	ko00561	164	F01_transcript_10464;F01_transcript_10519;F01_transcript_10615;F01_transcript_10653;F01_transcript_10829;F01_transcript_10953;F01_transcript_11088;F01_transcript_11278;F01_transcript_11287;F01_transcript_12045;F01_transcript_12355;F01_transcript_12439;F01_transcript_12517;F01_transcript_12597;F01_transcript_12752;F01_transcript_13404;F01_transcript_13589;F01_transcript_13711;F01_transcript_14597;…	K06119+K13519+K03715+K06118+K00128+K13519+K06118+K13508+K13508+K07407+K13523+K13513+K00128+K07407+K01054+K07407+K13506+K13506+K13506+K01054+K14457+K18693+K14457+K14457+K00128+K01054+K01054+K01054+K00901+K00901+K13506+K00128+K07407+K03715+K00128+K13523+K06119+K14457+K00679+K13508+K06119+K00128+K15918+K13508+K15728+K13508+K00128+K15728+K00901+K00901+K06119+K03715+K11155+K00128+K00679+K00655+K14674+…
Inositol phosphate metabolism	ko00562	163	F01_transcript_103;F01_transcript_10318;F01_transcript_126;F01_transcript_14352;F01_transcript_14825;F01_transcript_14848;F01_transcript_15002;F01_transcript_15347;F01_transcript_155;F01_transcript_15914;F01_transcript_15960;F01_transcript_16003;F01_transcript_16145;F01_transcript_18881;F01_transcript_19257;F01_transcript_19470;F01_transcript_19478;F01_transcript_19663;F01_transcript_19677;F01_tr…	K00921+K01114+K00921+K15422+K19517+K15422+K18649+K01803+K00921+K00469+K01092+K01803+K01803+K00921+K00915+K19801+K00921+K00921+K01092+K01110+K00889+K00889+K18649+K00921+K01114+K05857+K01092+K00921+K01114+K18081+K00889+K03103+K01803+K00889+K19801+K18081+K00921+K00915+K10572+K00888+K01858+K00921+K18649+K18081+K00915+K18649+K05857+K00140+K01803+K00889+K00915+K00889+K00889+K03103+K00915+K00914+K18649+…
Glycosylphosphatidylinositol(GPI)-anchor biosynthesis	ko00563	49	F01_transcript_12213;F01_transcript_1222;F01_transcript_12315;F01_transcript_13290;F01_transcript_13812;F01_transcript_16849;F01_transcript_21502;F01_transcript_21518;F01_transcript_22298;F01_transcript_22634;F01_transcript_24008;F01_transcript_2654;F01_transcript_26932;F01_transcript_2747;F01_transcript_2904;F01_transcript_29289;F01_transcript_30994;F01_transcript_32008;F01_transcript_34619;F01_…	K05293+K05285+K05290+K05293+K05290+K03434+K05288+K05286+K07541+K05289+K05283+K05288+K03860+K05285+K05285+K05289+K05291+K03857+K05283+K03857+K05291+K07541+K07541+K07541+K05291+K07541+K05285+K05288+K07541+K05284+K05288+K05288+K07541+K07541+K07541+K07542+K03857+K03434+K05289+K07541+K03858+K05285+K07541+K05293+K05289+K05286+K03858+K05292+K05291
Glycerophospholipid metabolism	ko00564	217	F01_transcript_10086;F01_transcript_10318;F01_transcript_10519;F01_transcript_10953;F01_transcript_11278;F01_transcript_11287;F01_transcript_11468;F01_transcript_12237;F01_transcript_12355;F01_transcript_12439;F01_transcript_12533;F01_transcript_12831;F01_transcript_13589;F01_transcript_13711;F01_transcript_13811;F01_transcript_14144;F01_transcript_14276;F01_transcript_14343;F01_transcript_14359;…	K00981+K01114+K13519+K13519+K13508+K13508+K00967+K00981+K13523+K13513+K13511+K00995+K13506+K13506+K14156+K00894+K00968+K00995+K00894+K13506+K13510+K18693+K00968+K13511+K00968+K14156+K01047+K00901+K01115+K01115+K00901+K13506+K01115+K14156+K00993+K01115+K13523+K13511+K13508+K13508+K13511+K15728+K13508+K01114+K01114+K15728+K00967+K00901+K00901+K01115+K01115+K01613+K00006+K13510+K13510+K01115+K08730+…
Ether lipid metabolism	ko00565	74	F01_transcript_10318;F01_transcript_10519;F01_transcript_10953;F01_transcript_14760;F01_transcript_19859;F01_transcript_19991;F01_transcript_20034;F01_transcript_20600;F01_transcript_20823;F01_transcript_20832;F01_transcript_23365;F01_transcript_24299;F01_transcript_24977;F01_transcript_25233;F01_transcript_25509;F01_transcript_25520;F01_transcript_25906;F01_transcript_2683;F01_transcript_27577;F…	K01114+K13519+K13519+K13510+K01047+K01115+K01115+K01115+K00993+K01115+K01114+K01114+K01115+K01115+K13510+K13510+K01115+K14674+K01115+K16860+K01115+K13510+K01115+K00993+K01115+K01115+K01115+K01115+K01115+K01115+K01114+K14674+K01115+K14674+K01115+K01115+K01115+K13510+K01115+K01115+K01115+K01115+K01115+K01115+K01115+K01114+K13510+K01114+K01115+K13519+K00993+K01114+K01115+K01115+K13510+K01115+K00993+…
Arachidonic acid metabolism	ko00590	30	F01_transcript_16981;F01_transcript_17073;F01_transcript_17516;F01_transcript_17534;F01_transcript_18642;F01_transcript_19859;F01_transcript_24265;F01_transcript_2683;F01_transcript_27458;F01_transcript_28012;F01_transcript_31448;F01_transcript_31646;F01_transcript_32686;F01_transcript_34876;F01_transcript_35441;F01_transcript_39123;F01_transcript_39562;F01_transcript_42030;F01_transcript_49108;F…	K00432+K00432+K00432+K00432+K01254+K01047+K00432+K14674+K00432+K18592+K00432+K00432+K05309+K14674+K14674+K00432+K00432+K00432+K00432+K01254+K18592+K00432+K01047+K01047+K05309+K18592+K14674+K18592+K01254+K18592
Linoleic acid metabolism	ko00591	24	F01_transcript_18500;F01_transcript_19859;F01_transcript_25902;F01_transcript_2683;F01_transcript_27680;F01_transcript_2896;F01_transcript_33199;F01_transcript_3375;F01_transcript_3487;F01_transcript_34876;F01_transcript_35441;F01_transcript_36761;F01_transcript_37137;F01_transcript_3814;F01_transcript_3945;F01_transcript_45201;F01_transcript_45338;F01_transcript_46889;F01_transcript_46947;F01_tr…	K00454+K01047+K15718+K14674+K15718+K00454+K15718+K15718+K15718+K14674+K14674+K00454+K00454+K15718+K15718+K00454+K00454+K00454+K15718+K00454+K15718+K00454+K01047+K01047
alpha-Linolenic acid metabolism	ko00592	155	F01_transcript_10414;F01_transcript_10629;F01_transcript_11312;F01_transcript_11365;F01_transcript_11462;F01_transcript_11564;F01_transcript_12089;F01_transcript_12557;F01_transcript_12772;F01_transcript_12964;F01_transcript_13463;F01_transcript_13691;F01_transcript_13819;F01_transcript_14014;F01_transcript_14334;F01_transcript_14460;F01_transcript_14824;F01_transcript_15336;F01_transcript_15527;…	K07513+K07513+K01723+K01723+K01723+K07513+K07513+K05894+K05894+K18857+K10528+K18857+K18857+K18857+K18857+K18857+K05894+K08241+K05894+K00232+K10527+K00454+K10529+K00232+K08241+K01047+K00232+K07513+K07513+K10527+K00232+K10529+K00232+K07513+K08241+K18857+K10529+K10527+K00232+K10528+K10526+K00232+K10527+K05894+K05894+K00232+K14674+K10529+K18857+K18857+K01723+K00454+K00232+K10528+K10527+K10525+K07513+…
Sphingolipid metabolism	ko00600	79	F01_transcript_10044;F01_transcript_12045;F01_transcript_1233;F01_transcript_12597;F01_transcript_13404;F01_transcript_13760;F01_transcript_15412;F01_transcript_20496;F01_transcript_2050;F01_transcript_20750;F01_transcript_24065;F01_transcript_2416;F01_transcript_24970;F01_transcript_25477;F01_transcript_26076;F01_transcript_28577;F01_transcript_28837;F01_transcript_2954;F01_transcript_29627;F01_…	K00654+K07407+K01190+K07407+K07407+K04711+K04713+K00654+K17108+K07407+K12309+K17108+K17108+K01190+K12348+K17108+K12349+K17108+K07407+K17108+K01634+K07407+K00654+K04715+K12309+K17108+K04710+K04713+K17108+K07407+K17108+K00654+K12349+K04711+K12309+K17108+K07407+K04715+K04715+K12349+K01634+K04710+K04711+K00654+K04711+K17108+K12348+K17108+K12349+K12309+K04718+K17108+K04715+K17108+K04708+K12309+K17108+…
Glycosphingolipid biosynthesis - globo series	ko00603	19	F01_transcript_10558;F01_transcript_12045;F01_transcript_12597;F01_transcript_13404;F01_transcript_20750;F01_transcript_29627;F01_transcript_31639;F01_transcript_34270;F01_transcript_38323;F01_transcript_39653;F01_transcript_51909;F01_transcript_52316;F01_transcript_53652;F01_transcript_56163;F01_transcript_56910;F01_transcript_57821;F01_transcript_57937;F01_transcript_8852;F01_transcript_9698;	K12373+K07407+K07407+K07407+K07407+K07407+K07407+K07407+K07407+K12373+K07407+K07407+K07407+K12373+K07407+K07407+K12373+K12373+K12373
Glycosphingolipid biosynthesis - ganglio series	ko00604	12	F01_transcript_10558;F01_transcript_24065;F01_transcript_33099;F01_transcript_37301;F01_transcript_39653;F01_transcript_45256;F01_transcript_49138;F01_transcript_53533;F01_transcript_56163;F01_transcript_57937;F01_transcript_8852;F01_transcript_9698;	K12373+K12309+K12309+K12309+K12373+K12309+K12309+K12309+K12373+K12373+K12373+K12373
Pyruvate metabolism	ko00620	305	F01_transcript_10100;F01_transcript_10184;F01_transcript_10303;F01_transcript_10565;F01_transcript_10660;F01_transcript_10788;F01_transcript_10829;F01_transcript_10959;F01_transcript_10995;F01_transcript_11073;F01_transcript_11093;F01_transcript_11120;F01_transcript_11262;F01_transcript_11273;F01_transcript_11590;F01_transcript_11648;F01_transcript_12;F01_transcript_12049;F01_transcript_12363;F01…	K01895+K00873+K00873+K00627+K00873+K00161+K00128+K01679+K01679+K00626+K00627+K00162+K00626+K01679+K00873+K00051+K11262+K00626+K01638+K00051+K00161+K00128+K01638+K00161+K00162+K00162+K00162+K01759+K00162+K00025+K00162+K18881+K01595+K01759+K01069+K00026+K00026+K00016+K01595+K01638+K00026+K01759+K18881+K00025+K00026+K01759+K00026+K01759+K00026+K01638+K01759+K00128+K01759+K00029+K01958+K00102+K01610+…
Glyoxylate and dicarboxylate metabolism	ko00630	286	F01_transcript_10368;F01_transcript_10429;F01_transcript_10511;F01_transcript_10652;F01_transcript_10771;F01_transcript_11012;F01_transcript_11073;F01_transcript_11262;F01_transcript_11625;F01_transcript_12049;F01_transcript_12226;F01_transcript_12363;F01_transcript_12371;F01_transcript_12778;F01_transcript_12815;F01_transcript_12824;F01_transcript_12921;F01_transcript_13319;F01_transcript_13348;…	K14272+K01647+K03781+K01915+K03781+K01647+K00626+K00626+K01915+K00626+K11517+K01638+K15893+K11517+K11517+K00600+K01638+K03781+K01915+K00122+K00025+K00830+K00605+K00830+K00281+K11517+K11517+K00026+K00026+K01638+K00122+K00026+K00025+K01915+K00026+K01681+K11517+K00026+K19269+K18121+K19269+K19269+K11517+K00026+K18121+K03781+K01638+K15919+K03781+K01602+K01602+K01602+K01681+K01602+K02437+K01681+K02437+…
Propanoate metabolism	ko00640	100	F01_transcript_10100;F01_transcript_10372;F01_transcript_11073;F01_transcript_11262;F01_transcript_11578;F01_transcript_11633;F01_transcript_12;F01_transcript_12049;F01_transcript_12846;F01_transcript_12883;F01_transcript_14454;F01_transcript_14527;F01_transcript_14813;F01_transcript_15127;F01_transcript_15491;F01_transcript_19130;F01_transcript_19734;F01_transcript_19959;F01_transcript_20047;F01…	K01895+K00166+K00626+K00626+K01900+K09699+K11262+K00626+K05605+K05605+K00016+K05605+K05605+K01899+K00167+K01847+K00626+K05605+K00382+K01895+K01578+K01965+K01895+K09699+K05605+K01899+K01895+K00016+K01961+K01578+K00382+K00016+K01962+K01900+K00140+K05605+K00626+K01900+K00382+K00016+K11262+K00823+K01578+K11262+K00382+K00249+K01895+K00249+K00626+K01578+K01962+K00626+K01895+K11262+K11262+K00140+K01578+…
Butanoate metabolism	ko00650	78	F01_transcript_10109;F01_transcript_10276;F01_transcript_10288;F01_transcript_10468;F01_transcript_10836;F01_transcript_10886;F01_transcript_11073;F01_transcript_11262;F01_transcript_11449;F01_transcript_11600;F01_transcript_11705;F01_transcript_11706;F01_transcript_12049;F01_transcript_12528;F01_transcript_15327;F01_transcript_15365;F01_transcript_15726;F01_transcript_18341;F01_transcript_19734;…	K01580+K01641+K01580+K01580+K01580+K01580+K00626+K00626+K01580+K01653+K01653+K01641+K00626+K01640+K00074+K18121+K18121+K01640+K00626+K01580+K01640+K16871+K18121+K01640+K01580+K01580+K01580+K00074+K01640+K01580+K01640+K01640+K01580+K17761+K01640+K01641+K00626+K01652+K01580+K17761+K16871+K01640+K00823+K01580+K17761+K01640+K01580+K00626+K18121+K00626+K01640+K01580+K01580+K00626+K01653+K00626+K01580+…
C5-Branched dibasic acid metabolism	ko00660	23	F01_transcript_11600;F01_transcript_11705;F01_transcript_12126;F01_transcript_13001;F01_transcript_13189;F01_transcript_13669;F01_transcript_15159;F01_transcript_16398;F01_transcript_17106;F01_transcript_30919;F01_transcript_41713;F01_transcript_47094;F01_transcript_47205;F01_transcript_50673;F01_transcript_54424;F01_transcript_54854;F01_transcript_58644;F01_transcript_58869;F01_transcript_59318;…	K01653+K01653+K00052+K00052+K00052+K00052+K01703+K01704+K01704+K01652+K00052+K01703+K01653+K01652+K00052+K01704+K01704+K01652+K01703+K01652+K01652+K01652+K01703
One carbon pool by folate	ko00670	53	F01_transcript_12010;F01_transcript_12824;F01_transcript_13698;F01_transcript_13985;F01_transcript_14741;F01_transcript_14987;F01_transcript_15642;F01_transcript_18615;F01_transcript_18907;F01_transcript_19318;F01_transcript_19337;F01_transcript_19904;F01_transcript_20918;F01_transcript_22891;F01_transcript_23052;F01_transcript_24897;F01_transcript_25426;F01_transcript_27461;F01_transcript_29298;…	K00297+K00600+K00605+K00297+K00297+K00604+K00601+K00600+K13998+K00605+K00600+K01938+K13998+K00605+K00297+K00600+K00605+K00600+K01938+K00604+K00600+K00600+K00602+K01934+K01938+K00600+K00605+K00600+K01938+K00600+K00548+K00600+K01433+K00600+K00605+K00297+K00602+K00297+K00605+K13998+K00600+K00600+K01938+K01938+K00600+K13998+K00602+K00602+K00600+K00600+K00600+K00600+K00600
Carbon fixation in photosynthetic organisms	ko00710	243	F01_transcript_10085;F01_transcript_10138;F01_transcript_10368;F01_transcript_10584;F01_transcript_10835;F01_transcript_11013;F01_transcript_11161;F01_transcript_11368;F01_transcript_11371;F01_transcript_11619;F01_transcript_11648;F01_transcript_11669;F01_transcript_11695;F01_transcript_11991;F01_transcript_12056;F01_transcript_12143;F01_transcript_12185;F01_transcript_12310;F01_transcript_12325;…	K00814+K00927+K14272+K05298+K03841+K00814+K00814+K00927+K14454+K00814+K00051+K00134+K00814+K05298+K05298+K14454+K00927+K00134+K01100+K00051+K00927+K00927+K00134+K00927+K00855+K00855+K03841+K01623+K05298+K00025+K05298+K05298+K00927+K01623+K01623+K01623+K00927+K00134+K01595+K00026+K00026+K03841+K01595+K00026+K01623+K00025+K14455+K03841+K01623+K01623+K00026+K01623+K03841+K01623+K01807+K01623+K01623+…
Thiamine metabolism	ko00730	20	F01_transcript_11219;F01_transcript_11555;F01_transcript_11797;F01_transcript_13655;F01_transcript_14596;F01_transcript_15426;F01_transcript_21297;F01_transcript_22889;F01_transcript_23551;F01_transcript_24308;F01_transcript_2508;F01_transcript_25373;F01_transcript_28578;F01_transcript_29970;F01_transcript_3199;F01_transcript_46036;F01_transcript_4742;F01_transcript_6557;F01_transcript_7663;F01_t…	K04487+K04487+K04487+K03146+K03146+K03146+K14153+K03146+K01662+K00878+K03147+K00878+K03146+K00949+K01662+K03147+K01662+K03147+K01662+K14153
Riboflavin metabolism	ko00740	35	F01_transcript_10870;F01_transcript_11792;F01_transcript_11804;F01_transcript_17237;F01_transcript_19202;F01_transcript_23536;F01_transcript_25078;F01_transcript_27035;F01_transcript_30196;F01_transcript_32185;F01_transcript_32972;F01_transcript_33846;F01_transcript_34238;F01_transcript_35703;F01_transcript_38344;F01_transcript_38455;F01_transcript_41441;F01_transcript_43060;F01_transcript_44105;…	K14652+K14652+K20884+K00793+K14652+K20884+K00794+K14652+K00793+K14652+K00794+K14652+K14652+K00794+K14652+K00505+K11752+K00793+K11752+K20884+K00793+K14652+K14652+K00793+K20884+K00794+K14652+K20884+K20884+K00794+K11752+K11752+K14652+K14652+K14652
Vitamin B6 metabolism	ko00750	35	F01_transcript_10077;F01_transcript_10817;F01_transcript_14261;F01_transcript_15081;F01_transcript_15435;F01_transcript_15526;F01_transcript_15649;F01_transcript_15994;F01_transcript_16336;F01_transcript_21673;F01_transcript_22465;F01_transcript_22788;F01_transcript_28580;F01_transcript_29204;F01_transcript_29451;F01_transcript_30344;F01_transcript_30367;F01_transcript_30482;F01_transcript_33779;…	K00275+K00275+K06215+K05275+K05275+K06215+K06215+K00868+K06215+K06215+K00868+K05275+K06215+K01733+K01733+K01733+K01733+K08681+K00831+K13248+K05275+K13248+K00868+K01733+K13248+K05275+K13248+K00868+K00275+K00868+K13248+K01733+K05275+K01733+K01733
Nicotinate and nicotinamide metabolism	ko00760	65	F01_transcript_12344;F01_transcript_14011;F01_transcript_14885;F01_transcript_18379;F01_transcript_19356;F01_transcript_19688;F01_transcript_1973;F01_transcript_20140;F01_transcript_20158;F01_transcript_20378;F01_transcript_21133;F01_transcript_21503;F01_transcript_24455;F01_transcript_24471;F01_transcript_24689;F01_transcript_25152;F01_transcript_25514;F01_transcript_26659;F01_transcript_27880;F…	K03787+K03426+K03787+K03517+K00763+K00278+K00858+K01081+K01950+K00278+K00278+K00323+K06210+K00278+K01950+K00858+K01950+K01513+K00278+K00763+K01950+K00323+K01950+K00763+K03787+K01950+K03517+K03787+K01950+K00858+K00858+K00278+K01950+K01950+K00763+K01950+K00858+K00763+K03787+K03426+K03517+K01950+K03426+K03787+K18551+K00858+K00278+K00858+K00278+K00858+K00323+K01950+K03517+K01240+K06210+K03787+K01240+…
Pantothenate and CoA biosynthesis	ko00770	86	F01_transcript_10266;F01_transcript_10730;F01_transcript_11344;F01_transcript_11600;F01_transcript_11705;F01_transcript_12274;F01_transcript_12651;F01_transcript_12974;F01_transcript_13169;F01_transcript_15967;F01_transcript_16928;F01_transcript_17871;F01_transcript_18392;F01_transcript_19687;F01_transcript_20030;F01_transcript_20501;F01_transcript_20994;F01_transcript_21141;F01_transcript_21871;…	K01464+K01464+K00826+K01653+K01653+K01431+K00826+K01922+K00207+K00606+K02201+K01431+K00207+K01922+K09680+K00053+K09680+K01922+K01922+K00826+K01922+K01922+K00606+K01922+K01513+K09680+K09680+K09680+K09680+K00207+K09680+K00859+K01652+K09680+K01464+K00859+K00053+K01687+K01464+K09680+K00606+K00207+K01464+K09680+K01431+K01464+K01687+K00826+K01653+K01464+K00053+K01464+K00859+K06133+K01431+K01652+K01464+…
Biotin metabolism	ko00780	26	F01_transcript_10269;F01_transcript_10436;F01_transcript_13880;F01_transcript_14091;F01_transcript_14316;F01_transcript_14914;F01_transcript_15398;F01_transcript_17513;F01_transcript_20154;F01_transcript_22615;F01_transcript_26414;F01_transcript_26830;F01_transcript_29168;F01_transcript_30526;F01_transcript_34811;F01_transcript_35147;F01_transcript_37310;F01_transcript_44545;F01_transcript_45421;…	K09458+K09458+K00208+K00208+K00208+K00059+K01012+K02372+K01942+K02372+K01942+K09458+K09458+K09458+K09458+K00652+K01942+K00059+K19562+K09458+K00059+K00059+K00059+K00059+K00652+K09458
Lipoic acid metabolism	ko00785	4	F01_transcript_14434;F01_transcript_51957;F01_transcript_56936;F01_transcript_57923;	K03644+K03801+K03801+K03644
Folate biosynthesis	ko00790	41	F01_transcript_10541;F01_transcript_10885;F01_transcript_11017;F01_transcript_11450;F01_transcript_14282;F01_transcript_15878;F01_transcript_18907;F01_transcript_19275;F01_transcript_19419;F01_transcript_19730;F01_transcript_20346;F01_transcript_20918;F01_transcript_23270;F01_transcript_24598;F01_transcript_26167;F01_transcript_26873;F01_transcript_28845;F01_transcript_30093;F01_transcript_30699;…	K01495+K01495+K20457+K01113+K18482+K01307+K13998+K13950+K03639+K01633+K01633+K13998+K13941+K01495+K20457+K18482+K21232+K01930+K01930+K13950+K18482+K13950+K13950+K01307+K01113+K13941+K18482+K20457+K13950+K01930+K20457+K01930+K01930+K01930+K13998+K01930+K03637+K13950+K18482+K01113+K13998
Porphyrin and chlorophyll metabolism	ko00860	143	F01_transcript_10099;F01_transcript_10818;F01_transcript_11214;F01_transcript_11574;F01_transcript_11765;F01_transcript_11891;F01_transcript_12477;F01_transcript_12500;F01_transcript_12719;F01_transcript_12960;F01_transcript_13049;F01_transcript_13207;F01_transcript_13369;F01_transcript_13499;F01_transcript_13647;F01_transcript_13957;F01_transcript_14184;F01_transcript_14208;F01_transcript_14218;…	K13071+K01772+K02259+K01845+K01845+K01698+K10960+K00228+K04035+K10960+K01599+K19073+K18010+K01599+K00218+K00218+K04035+K00218+K01599+K01599+K01749+K01749+K08099+K03428+K08101+K08101+K00510+K00510+K13600+K00231+K13545+K01772+K03405+K00231+K03404+K01772+K00218+K00231+K00218+K00231+K13600+K00231+K00510+K03403+K18010+K13071+K00510+K00231+K00218+K01772+K13606+K01599+K01885+K01772+K13600+K02492+K01749+…
Terpenoid backbone biosynthesis	ko00900	113	F01_transcript_10276;F01_transcript_10302;F01_transcript_10703;F01_transcript_10968;F01_transcript_11024;F01_transcript_11073;F01_transcript_11262;F01_transcript_11451;F01_transcript_11570;F01_transcript_11706;F01_transcript_11942;F01_transcript_12049;F01_transcript_12307;F01_transcript_12458;F01_transcript_12477;F01_transcript_12771;F01_transcript_12960;F01_transcript_12995;F01_transcript_13027;…	K01641+K00938+K00938+K00938+K01597+K00626+K00626+K00938+K05906+K01641+K03527+K00626+K14066+K06013+K10960+K15889+K10960+K14066+K05954+K00787+K15889+K05356+K00869+K00869+K00869+K13789+K11778+K08658+K13789+K01823+K00587+K15892+K03526+K14066+K05954+K00626+K00787+K00991+K05955+K01823+K00021+K03526+K01662+K00099+K00587+K05356+K03526+K14066+K01641+K00626+K05356+K01662+K00787+K03527+K15889+K00938+K10960+…
Monoterpenoid biosynthesis	ko00902	1	F01_transcript_59370;	K15095
Limonene and pinene degradation	ko00903	7	F01_transcript_10829;F01_transcript_20616;F01_transcript_37018;F01_transcript_51326;F01_transcript_52094;F01_transcript_54157;F01_transcript_60213;	K00128+K00128+K00128+K00128+K00128+K00128+K00517
Diterpenoid biosynthesis	ko00904	15	F01_transcript_10008;F01_transcript_10026;F01_transcript_11061;F01_transcript_14269;F01_transcript_14592;F01_transcript_21494;F01_transcript_31678;F01_transcript_38765;F01_transcript_39635;F01_transcript_48677;F01_transcript_53310;F01_transcript_54069;F01_transcript_58466;F01_transcript_58851;F01_transcript_60002;	K04122+K04122+K04123+K04124+K04125+K04122+K04125+K04123+K04123+K04122+K04123+K04122+K04125+K04125+K04120
Brassinosteroid biosynthesis	ko00905	26	F01_transcript_10884;F01_transcript_11233;F01_transcript_19618;F01_transcript_20086;F01_transcript_22266;F01_transcript_23719;F01_transcript_24374;F01_transcript_26227;F01_transcript_29836;F01_transcript_39431;F01_transcript_3966;F01_transcript_40895;F01_transcript_41931;F01_transcript_43940;F01_transcript_45514;F01_transcript_45990;F01_transcript_50268;F01_transcript_52593;F01_transcript_53410;F…	K09587+K09587+K09587+K09591+K15639+K09591+K09587+K15639+K09587+K09588+K09587+K09587+K09587+K09588+K09587+K15639+K09587+K09587+K12640+K09587+K09587+K09587+K15639+K09588+K09588+K09588
Carotenoid biosynthesis	ko00906	64	F01_transcript_10155;F01_transcript_11186;F01_transcript_11562;F01_transcript_13210;F01_transcript_14251;F01_transcript_15097;F01_transcript_19349;F01_transcript_20542;F01_transcript_21068;F01_transcript_22260;F01_transcript_22926;F01_transcript_22948;F01_transcript_23226;F01_transcript_24075;F01_transcript_26301;F01_transcript_27906;F01_transcript_28823;F01_transcript_29222;F01_transcript_30528;…	K09839+K02291+K09839+K02291+K15746+K15744+K09842+K02293+K09842+K09843+K09842+K02291+K09842+K09840+K09839+K06443+K15746+K09838+K09842+K15746+K09843+K09841+K09840+K09841+K15746+K09843+K09843+K09838+K02293+K09838+K09842+K09843+K02291+K02293+K15746+K09842+K00514+K09837+K02293+K06443+K09835+K02291+K02291+K09842+K09835+K09838+K02293+K09842+K02291+K09837+K09840+K09837+K02293+K09843+K15747+K09840+K09843+…
Zeatin biosynthesis	ko00908	13	F01_transcript_10590;F01_transcript_11848;F01_transcript_27748;F01_transcript_28139;F01_transcript_33179;F01_transcript_34995;F01_transcript_37287;F01_transcript_39236;F01_transcript_41950;F01_transcript_43298;F01_transcript_54826;F01_transcript_57638;F01_transcript_8840;	K00279+K00791+K10717+K00279+K00791+K00279+K00791+K00791+K00279+K00279+K00279+K00791+K00279
Sesquiterpenoid and triterpenoid biosynthesis	ko00909	13	F01_transcript_13503;F01_transcript_21118;F01_transcript_24939;F01_transcript_35428;F01_transcript_35717;F01_transcript_41443;F01_transcript_41741;F01_transcript_52454;F01_transcript_53041;F01_transcript_56461;F01_transcript_60870;F01_transcript_9204;F01_transcript_9782;	K00801+K00801+K00511+K00511+K00511+K15891+K00801+K15891+K00801+K00511+K15891+K00511+K15891
Nitrogen metabolism	ko00910	57	F01_transcript_10652;F01_transcript_11359;F01_transcript_11625;F01_transcript_12644;F01_transcript_13348;F01_transcript_13679;F01_transcript_14882;F01_transcript_15869;F01_transcript_17;F01_transcript_18301;F01_transcript_18512;F01_transcript_18547;F01_transcript_19774;F01_transcript_22914;F01_transcript_22987;F01_transcript_23417;F01_transcript_24909;F01_transcript_25689;F01_transcript_26420;F01…	K01915+K02575+K01915+K00261+K01915+K00261+K01915+K01673+K00264+K01915+K01673+K00284+K10534+K01673+K00261+K01915+K00262+K01915+K00284+K10534+K01915+K01673+K00284+K10534+K10534+K01915+K02575+K00264+K02575+K00261+K01915+K00264+K01915+K00262+K00284+K01915+K01915+K10534+K00366+K00284+K00264+K00261+K00366+K02575+K00284+K00261+K01915+K01455+K01915+K01915+K02575+K00284+K01915+K00366+K00366+K00366+K00284
Sulfur metabolism	ko00920	67	F01_transcript_11900;F01_transcript_13304;F01_transcript_13352;F01_transcript_13438;F01_transcript_13539;F01_transcript_13744;F01_transcript_13779;F01_transcript_13834;F01_transcript_13923;F01_transcript_14352;F01_transcript_14482;F01_transcript_14548;F01_transcript_14620;F01_transcript_14848;F01_transcript_15253;F01_transcript_15305;F01_transcript_15709;F01_transcript_16014;F01_transcript_16260;…	K13811+K01011+K00387+K01738+K00640+K01011+K00387+K00387+K00387+K15422+K01739+K00640+K13034+K15422+K01738+K01738+K17725+K01738+K17725+K08738+K01011+K01082+K00387+K00387+K01739+K01738+K01738+K00387+K00380+K13034+K13811+K01082+K01011+K00640+K01738+K08738+K00392+K01011+K01082+K01738+K01738+K00387+K00387+K13034+K00387+K01011+K00387+K01011+K08738+K17725+K17725+K01082+K01011+K01738+K00958+K01738+K08738+…
Phenylpropanoid biosynthesis	ko00940	308	F01_transcript_10090;F01_transcript_10120;F01_transcript_10168;F01_transcript_10231;F01_transcript_10234;F01_transcript_10418;F01_transcript_10486;F01_transcript_10716;F01_transcript_10901;F01_transcript_10972;F01_transcript_11048;F01_transcript_11183;F01_transcript_11250;F01_transcript_11430;F01_transcript_11693;F01_transcript_11767;F01_transcript_11821;F01_transcript_12075;F01_transcript_12203;…	K05350+K05349+K05350+K09754+K00487+K13065+K00487+K01188+K00487+K05350+K05350+K05350+K05350+K05350+K05350+K13065+K00487+K00487+K13065+K13065+K18368+K13065+K00430+K01188+K13065+K13065+K00430+K13065+K00083+K00430+K00083+K13066+K00430+K00083+K09753+K18368+K00430+K00430+K13066+K00430+K00430+K00083+K00430+K00430+K00430+K00430+K00430+K00430+K18368+K00430+K00430+K00430+K00083+K00430+K00430+K00430+K00430+…
Flavonoid biosynthesis	ko00941	101	F01_transcript_10231;F01_transcript_10234;F01_transcript_10363;F01_transcript_10418;F01_transcript_10486;F01_transcript_10881;F01_transcript_10901;F01_transcript_11767;F01_transcript_11821;F01_transcript_12075;F01_transcript_12203;F01_transcript_12322;F01_transcript_12480;F01_transcript_12875;F01_transcript_12903;F01_transcript_13193;F01_transcript_13364;F01_transcript_13411;F01_transcript_13447;…	K09754+K00487+K05280+K13065+K00487+K13083+K00487+K13065+K00487+K00487+K13065+K13065+K13065+K13065+K13065+K00660+K00660+K00475+K13065+K00660+K00660+K00660+K00475+K00660+K13082+K00475+K05277+K00475+K13081+K13082+K13081+K13082+K08695+K13082+K00660+K00588+K00588+K01859+K13065+K01859+K00660+K13065+K13065+K13083+K09754+K13065+K09754+K00588+K00487+K13065+K01859+K00660+K13065+K01859+K01859+K13065+K13065+…
Anthocyanin biosynthesis	ko00942	5	F01_transcript_11716;F01_transcript_12544;F01_transcript_20802;F01_transcript_29892;F01_transcript_60541;	K12930+K12930+K12930+K12930+K12930
Flavone and flavonol biosynthesis	ko00944	6	F01_transcript_10363;F01_transcript_10881;F01_transcript_21302;F01_transcript_33274;F01_transcript_46126;F01_transcript_9814;	K05280+K13083+K13083+K13083+K13083+K13083
Stilbenoid, diarylheptanoid and gingerol biosynthesis	ko00945	52	F01_transcript_10231;F01_transcript_10234;F01_transcript_10418;F01_transcript_10486;F01_transcript_10901;F01_transcript_11767;F01_transcript_11821;F01_transcript_12075;F01_transcript_12203;F01_transcript_12322;F01_transcript_12480;F01_transcript_12875;F01_transcript_12903;F01_transcript_13447;F01_transcript_16312;F01_transcript_16598;F01_transcript_18329;F01_transcript_19966;F01_transcript_20186;…	K09754+K00487+K13065+K00487+K00487+K13065+K00487+K00487+K13065+K13065+K13065+K13065+K13065+K13065+K00588+K00588+K13065+K13065+K13065+K09754+K13065+K09754+K00588+K00487+K13065+K13065+K13065+K13065+K13065+K13065+K13065+K13065+K00588+K00588+K13065+K00588+K00588+K13065+K00487+K13065+K13065+K00588+K00588+K00588+K13065+K13065+K00588+K13065+K13065+K00517+K13065+K13065
Isoquinoline alkaloid biosynthesis	ko00950	74	F01_transcript_10573;F01_transcript_10888;F01_transcript_11332;F01_transcript_11371;F01_transcript_12027;F01_transcript_12143;F01_transcript_13274;F01_transcript_14660;F01_transcript_14862;F01_transcript_19240;F01_transcript_20906;F01_transcript_21260;F01_transcript_22272;F01_transcript_24435;F01_transcript_24593;F01_transcript_26435;F01_transcript_26644;F01_transcript_26796;F01_transcript_28904;…	K15849+K15849+K00422+K14454+K00811+K14454+K00815+K00815+K14455+K00422+K00276+K00422+K00422+K14454+K00276+K15849+K15849+K14455+K00815+K00815+K00276+K00422+K00276+K00276+K00815+K14455+K00422+K00811+K15849+K00422+K00505+K00276+K00276+K00276+K15849+K00276+K15849+K00815+K00422+K14455+K00276+K00422+K00276+K00815+K00815+K00815+K00422+K14455+K00276+K01592+K00276+K14454+K00276+K14455+K00276+K00276+K00276+…
Tropane, piperidine and pyridine alkaloid biosynthesis	ko00960	68	F01_transcript_10573;F01_transcript_10888;F01_transcript_11371;F01_transcript_12027;F01_transcript_12143;F01_transcript_13274;F01_transcript_14660;F01_transcript_14862;F01_transcript_20656;F01_transcript_20906;F01_transcript_24435;F01_transcript_24593;F01_transcript_26435;F01_transcript_26644;F01_transcript_26796;F01_transcript_28904;F01_transcript_29464;F01_transcript_29924;F01_transcript_31014;…	K15849+K15849+K14454+K00811+K14454+K00815+K00815+K14455+K08081+K00276+K14454+K00276+K15849+K15849+K14455+K00815+K00815+K00276+K08081+K00276+K00276+K00815+K14455+K00811+K15849+K00817+K00276+K00276+K08081+K08081+K00276+K15849+K00276+K15849+K00815+K14455+K00276+K00276+K00815+K00815+K00815+K14455+K08081+K00276+K00276+K14454+K00276+K14455+K00817+K00276+K00276+K00276+K00276+K00276+K00815+K00811+K08081+…
Betalain biosynthesis	ko00965	1	F01_transcript_38455;	K00505
Aminoacyl-tRNA biosynthesis	ko00970	297	F01_transcript_10142;F01_transcript_10196;F01_transcript_10255;F01_transcript_10456;F01_transcript_10622;F01_transcript_10925;F01_transcript_10929;F01_transcript_11281;F01_transcript_11518;F01_transcript_11766;F01_transcript_11835;F01_transcript_1186;F01_transcript_1202;F01_transcript_12781;F01_transcript_1291;F01_transcript_12952;F01_transcript_13255;F01_transcript_1395;F01_transcript_14987;F01_…	K01875+K01890+K01889+K01887+K01892+K01875+K01876+K01875+K01889+K01866+K01875+K01876+K01872+K01889+K01869+K01889+K01866+K01876+K00604+K01870+K14164+K01873+K14164+K01869+K01867+K04567+K01889+K01889+K01869+K01869+K01889+K01880+K01872+K01867+K01873+K01892+K01887+K01873+K01886+K01870+K01892+K01892+K01880+K01880+K01872+K01873+K01890+K14164+K14164+K01872+K04567+K01875+K02433+K01872+K01892+K01870+K01872+…
Biosynthesis of unsaturated fatty acids	ko01040	85	F01_transcript_10414;F01_transcript_10629;F01_transcript_10880;F01_transcript_11276;F01_transcript_11564;F01_transcript_11800;F01_transcript_12089;F01_transcript_12561;F01_transcript_13054;F01_transcript_13282;F01_transcript_14914;F01_transcript_15962;F01_transcript_17452;F01_transcript_18306;F01_transcript_18796;F01_transcript_19417;F01_transcript_20915;F01_transcript_21059;F01_transcript_21250;…	K07513+K07513+K10256+K01068+K07513+K03921+K07513+K10256+K10256+K03921+K00059+K10251+K10703+K00232+K00507+K00232+K00232+K07513+K07513+K00232+K10703+K00232+K07513+K00232+K00232+K00232+K03921+K10256+K00232+K10256+K00507+K10258+K07513+K10256+K00232+K10256+K10251+K00232+K00232+K10256+K00232+K10256+K00232+K00507+K07513+K00507+K00232+K03921+K00232+K10256+K00232+K07513+K00507+K00059+K07513+K00232+K00232+…
Carbon metabolism	ko01200	867	F01_transcript_10085;F01_transcript_10095;F01_transcript_10100;F01_transcript_10138;F01_transcript_10143;F01_transcript_10184;F01_transcript_10303;F01_transcript_10324;F01_transcript_10348;F01_transcript_10349;F01_transcript_10368;F01_transcript_10429;F01_transcript_10435;F01_transcript_10511;F01_transcript_10565;F01_transcript_10584;F01_transcript_1059;F01_transcript_10660;F01_transcript_10771;F…	K00814+K01689+K01895+K00927+K00850+K00873+K00873+K00033+K00844+K00844+K14272+K01647+K01689+K03781+K00627+K05298+K00164+K00873+K03781+K00161+K03841+K01689+K01679+K01679+K01647+K00814+K00844+K00626+K00031+K00627+K00162+K00814+K00626+K01679+K00033+K01689+K00927+K14454+K00850+K01900+K00873+K00814+K00051+K00134+K00814+K05298+K00297+K00626+K05298+K14454+K00927+K00031+K11517+K00616+K00134+K01100+K01638+…
2-Oxocarboxylic acid metabolism	ko01210	205	F01_transcript_10085;F01_transcript_10368;F01_transcript_10399;F01_transcript_10429;F01_transcript_11012;F01_transcript_11013;F01_transcript_11078;F01_transcript_11161;F01_transcript_11344;F01_transcript_11371;F01_transcript_11399;F01_transcript_11600;F01_transcript_11619;F01_transcript_11695;F01_transcript_11705;F01_transcript_12027;F01_transcript_12126;F01_transcript_12143;F01_transcript_12199;…	K00814+K14272+K00818+K01647+K01647+K00814+K00031+K00814+K00826+K14454+K14677+K01653+K00814+K00814+K01653+K00811+K00052+K14454+K00031+K00826+K00030+K00031+K00052+K01438+K00052+K01438+K00031+K00145+K00052+K00133+K00030+K00133+K14455+K00030+K01681+K01703+K00930+K01704+K01704+K01681+K01681+K01681+K01681+K01647+K01438+K01681+K00818+K00814+K14677+K00928+K01681+K01681+K00814+K01681+K00053+K01681+K01681+…
Fatty acid metabolism	ko01212	228	F01_transcript_10269;F01_transcript_10414;F01_transcript_10436;F01_transcript_10491;F01_transcript_10629;F01_transcript_10820;F01_transcript_10880;F01_transcript_11011;F01_transcript_11073;F01_transcript_11262;F01_transcript_11564;F01_transcript_11800;F01_transcript_12;F01_transcript_12049;F01_transcript_12089;F01_transcript_12561;F01_transcript_13054;F01_transcript_13282;F01_transcript_13880;F01…	K09458+K07513+K09458+K10781+K07513+K10781+K10256+K10781+K00626+K00626+K07513+K03921+K11262+K00626+K07513+K10256+K10256+K03921+K00208+K00645+K00208+K00208+K00645+K07512+K00059+K01074+K10251+K10703+K02372+K00232+K10527+K01897+K00507+K10781+K00232+K00626+K00232+K07513+K07513+K10527+K00232+K10703+K00232+K07513+K02372+K01897+K01897+K10527+K00232+K01897+K00232+K10527+K01897+K00232+K01961+K03921+K09458+…
Biosynthesis of amino acids	ko01230	747	F01_transcript_10020;F01_transcript_10078;F01_transcript_10085;F01_transcript_10095;F01_transcript_10138;F01_transcript_10143;F01_transcript_10158;F01_transcript_10184;F01_transcript_10206;F01_transcript_10303;F01_transcript_10368;F01_transcript_10384;F01_transcript_10399;F01_transcript_10429;F01_transcript_10435;F01_transcript_10535;F01_transcript_10573;F01_transcript_10652;F01_transcript_10660;…	K13832+K01736+K00814+K01689+K00927+K00850+K10206+K00873+K13832+K00873+K14272+K00789+K00818+K01647+K01689+K00789+K15849+K01915+K00873+K01714+K10206+K01626+K01689+K15849+K00013+K00800+K01647+K00814+K00789+K00031+K00789+K00765+K00814+K00789+K01689+K00826+K00927+K14454+K14677+K00850+K01714+K00873+K01653+K00814+K00765+K01915+K00134+K00814+K01653+K01940+K00789+K01696+K05359+K05359+K00811+K01696+K01620+…
Vancomycin resistance	ko01502	4	F01_transcript_13272;F01_transcript_52834;F01_transcript_54689;F01_transcript_59909;	K02563+K02563+K01000+K01000
ABC transporters	ko02010	68	F01_transcript_18188;F01_transcript_18455;F01_transcript_18480;F01_transcript_20198;F01_transcript_20324;F01_transcript_20358;F01_transcript_20533;F01_transcript_22210;F01_transcript_22295;F01_transcript_22476;F01_transcript_23110;F01_transcript_23332;F01_transcript_24057;F01_transcript_250;F01_transcript_26036;F01_transcript_26169;F01_transcript_26601;F01_transcript_27486;F01_transcript_27705;F0…	K05658+K05643+K05658+K05658+K05658+K05663+K05658+K05658+K05643+K05658+K05658+K05658+K05658+K05658+K05658+K05663+K05658+K05658+K05658+K05658+K05658+K05658+K05658+K05658+K05658+K05658+K05643+K05677+K05658+K05643+K05663+K05658+K05658+K05658+K05658+K05658+K05658+K05656+K05658+K05643+K05658+K05658+K05663+K05665+K05663+K05658+K05658+K05658+K05658+K05658+K05663+K05658+K05658+K05658+K05658+K05643+K05658+…
Ribosome biogenesis in eukaryotes	ko03008	209	F01_transcript_10323;F01_transcript_10757;F01_transcript_11267;F01_transcript_1162;F01_transcript_14078;F01_transcript_14348;F01_transcript_14707;F01_transcript_14712;F01_transcript_14721;F01_transcript_14899;F01_transcript_15005;F01_transcript_15599;F01_transcript_15605;F01_transcript_16080;F01_transcript_16100;F01_transcript_16315;F01_transcript_16329;F01_transcript_16451;F01_transcript_16693;F…	K14570+K06943+K07179+K14290+K03097+K03097+K03097+K14545+K14574+K07936+K03115+K07936+K07936+K06943+K14563+K03264+K14561+K13288+K14568+K14566+K14544+K18532+K11129+K12845+K12619+K14563+K03097+K14565+K11131+K14536+K14574+K14548+K14521+K07936+K14565+K14570+K03539+K14538+K14558+K14290+K14290+K14290+K14544+K14554+K14537+K03097+K14290+K03097+K14558+K14567+K14552+K14570+K14536+K03115+K14564+K14546+K03115+…
Ribosome	ko03010	470	F01_transcript_10782;F01_transcript_11762;F01_transcript_12032;F01_transcript_12486;F01_transcript_12624;F01_transcript_13030;F01_transcript_13125;F01_transcript_13136;F01_transcript_13200;F01_transcript_13371;F01_transcript_13484;F01_transcript_13787;F01_transcript_13894;F01_transcript_14003;F01_transcript_14107;F01_transcript_14125;F01_transcript_14387;F01_transcript_14544;F01_transcript_15048;…	K02945+K02945+K02945+K02930+K02930+K02925+K02930+K02930+K02996+K02964+K02863+K02863+K02930+K02925+K02930+K02925+K02930+K02925+K02941+K02926+K02958+K02926+K02926+K02932+K02941+K02932+K02967+K02981+K02998+K02932+K02967+K02926+K02987+K02988+K02981+K02987+K02906+K02984+K02987+K02987+K02985+K02874+K02893+K02937+K02872+K02987+K02938+K02987+K02906+K02876+K02918+K02984+K02939+K02874+K02943+K02934+K02938+…
RNA transport	ko03013	464	F01_transcript_10014;F01_transcript_10204;F01_transcript_10223;F01_transcript_10331;F01_transcript_1034;F01_transcript_1037;F01_transcript_10481;F01_transcript_10521;F01_transcript_10694;F01_transcript_10729;F01_transcript_10908;F01_transcript_10966;F01_transcript_11121;F01_transcript_11259;F01_transcript_11292;F01_transcript_11587;F01_transcript_11597;F01_transcript_1162;F01_transcript_11707;F01…	K03250+K03231+K03242+K03257+K14326+K14301+K03242+K03250+K03231+K14325+K03251+K03231+K14320+K03231+K14307+K13151+K03231+K14290+K13114+K03262+K13137+K14292+K03231+K13025+K03242+K03231+K03231+K03231+K14297+K13174+K12879+K03231+K03754+K03231+K03231+K12881+K03237+K03231+K14305+K14298+K07936+K03237+K03247+K03246+K14004+K03237+K03246+K03231+K14004+K12880+K00784+K07936+K14004+K07936+K14299+K03248+K14299+…
mRNA surveillance pathway	ko03015	341	F01_transcript_1034;F01_transcript_10366;F01_transcript_10457;F01_transcript_10729;F01_transcript_1115;F01_transcript_11288;F01_transcript_11304;F01_transcript_11347;F01_transcript_11454;F01_transcript_11524;F01_transcript_11707;F01_transcript_11844;F01_transcript_12443;F01_transcript_12505;F01_transcript_12596;F01_transcript_1290;F01_transcript_13020;F01_transcript_13522;F01_transcript_13716;F01…	K14326+K14407+K03265+K14325+K14400+K14411+K04382+K03265+K14411+K14411+K13114+K14396+K06269+K00565+K13025+K14400+K04382+K06269+K14411+K04382+K04382+K12881+K03456+K14411+K06965+K14962+K14396+K14294+K14376+K12881+K14376+K14397+K13126+K12876+K11584+K12812+K06100+K13126+K14400+K12875+K03265+K13126+K14411+K13126+K13126+K11584+K06965+K14411+K13126+K14400+K14400+K04354+K12812+K14376+K14411+K06100+K12812+…
RNA degradation	ko03018	272	F01_transcript_10095;F01_transcript_10143;F01_transcript_10376;F01_transcript_10435;F01_transcript_10867;F01_transcript_11324;F01_transcript_11402;F01_transcript_12319;F01_transcript_12488;F01_transcript_1267;F01_transcript_13877;F01_transcript_14881;F01_transcript_14940;F01_transcript_16548;F01_transcript_16821;F01_transcript_16846;F01_transcript_17014;F01_transcript_17094;F01_transcript_17492;F…	K01689+K00850+K03678+K01689+K01689+K01689+K00850+K12606+K01689+K12585+K12586+K12586+K12603+K12608+K04077+K12581+K13126+K12581+K07573+K12598+K14442+K12619+K12585+K01148+K04077+K13126+K10643+K12598+K12599+K12603+K12598+K12600+K14442+K03679+K13126+K01148+K01689+K13126+K13126+K12614+K10643+K12580+K13126+K12585+K12617+K12605+K13126+K14442+K12606+K01689+K04077+K12585+K04077+K12605+K03678+K04077+K12607+…
RNA polymerase	ko03020	66	F01_transcript_12235;F01_transcript_1229;F01_transcript_15258;F01_transcript_15519;F01_transcript_16887;F01_transcript_17270;F01_transcript_18658;F01_transcript_18949;F01_transcript_19245;F01_transcript_19415;F01_transcript_19747;F01_transcript_20788;F01_transcript_21857;F01_transcript_23205;F01_transcript_23695;F01_transcript_24151;F01_transcript_24962;F01_transcript_26810;F01_transcript_27583;F…	K03025+K03002+K03011+K03011+K03012+K03013+K03002+K14721+K03013+K03027+K03017+K03006+K14721+K03006+K03011+K14721+K03006+K02999+K03006+K03026+K03021+K03002+K02999+K03012+K03015+K03014+K03018+K03006+K03025+K03021+K03010+K03016+K02999+K03006+K03010+K03016+K03014+K03018+K03021+K14721+K03010+K03021+K03017+K14721+K03010+K03014+K03010+K03023+K03017+K03018+K03026+K03021+K03021+K03025+K03012+K03006+K03008+…
Basal transcription factors	ko03022	97	F01_transcript_11252;F01_transcript_11725;F01_transcript_11901;F01_transcript_13117;F01_transcript_13495;F01_transcript_14783;F01_transcript_15095;F01_transcript_16628;F01_transcript_17249;F01_transcript_1855;F01_transcript_18742;F01_transcript_18785;F01_transcript_19549;F01_transcript_21020;F01_transcript_21289;F01_transcript_21329;F01_transcript_21481;F01_transcript_21524;F01_transcript_22901;F…	K03124+K03120+K03122+K14649+K03126+K03124+K03137+K03120+K03133+K03131+K03131+K03122+K03137+K02202+K03144+K03125+K03129+K03144+K02202+K10845+K03144+K03130+K03141+K03136+K03135+K03120+K03129+K03135+K02202+K03130+K03131+K03130+K03144+K03144+K03124+K03139+K03120+K10842+K03124+K03133+K14651+K03126+K03130+K03122+K03142+K03122+K10845+K02202+K03143+K10844+K10844+K03120+K03143+K10843+K03128+K10843+K14649+…
DNA replication	ko03030	89	F01_transcript_12367;F01_transcript_13929;F01_transcript_14059;F01_transcript_1463;F01_transcript_16341;F01_transcript_16344;F01_transcript_17068;F01_transcript_18960;F01_transcript_19708;F01_transcript_20423;F01_transcript_21022;F01_transcript_23196;F01_transcript_233;F01_transcript_24889;F01_transcript_25235;F01_transcript_25284;F01_transcript_25309;F01_transcript_25709;F01_transcript_26124;F01…	K02328+K10756+K04799+K02327+K04802+K04802+K04802+K02335+K07466+K02327+K03504+K03504+K02320+K02685+K10747+K10754+K02328+K02209+K02685+K02540+K10747+K02212+K07466+K02542+K04799+K10755+K10756+K10739+K02541+K02325+K03504+K02541+K02325+K10747+K02541+K03111+K02542+K02542+K02335+K02209+K10756+K02542+K10755+K10756+K10747+K02325+K02335+K10755+K04799+K04799+K10742+K10754+K02541+K02324+K10739+K02212+K10742+…
Spliceosome	ko03040	545	F01_transcript_10;F01_transcript_10005;F01_transcript_10153;F01_transcript_10243;F01_transcript_10574;F01_transcript_10607;F01_transcript_10665;F01_transcript_10839;F01_transcript_10855;F01_transcript_11054;F01_transcript_11194;F01_transcript_11245;F01_transcript_11487;F01_transcript_11986;F01_transcript_120;F01_transcript_12218;F01_transcript_12514;F01_transcript_1259;F01_transcript_12596;F01_tr…	K12856+K12817+K12890+K12844+K12893+K12862+K12864+K12872+K12741+K12862+K11093+K12741+K12741+K12850+K12818+K12741+K12741+K12823+K13025+K12741+K12893+K12879+K12741+K12817+K12881+K12857+K12855+K12817+K12870+K12890+K12823+K12836+K12741+K12890+K12890+K12880+K12839+K12741+K12863+K11086+K12741+K12813+K11091+K12881+K12848+K12820+K12826+K11094+K12876+K12900+K12885+K12900+K12896+K12845+K12869+K12813+K11094+…
Proteasome	ko03050	104	F01_transcript_10585;F01_transcript_11082;F01_transcript_11100;F01_transcript_11588;F01_transcript_11713;F01_transcript_11859;F01_transcript_11949;F01_transcript_12024;F01_transcript_12091;F01_transcript_12181;F01_transcript_12545;F01_transcript_12568;F01_transcript_13120;F01_transcript_13793;F01_transcript_13991;F01_transcript_14953;F01_transcript_15051;F01_transcript_1523;F01_transcript_15358;F…	K03035+K02737+K03062+K03039+K03035+K03035+K03062+K03036+K03065+K03061+K03029+K03063+K03063+K03064+K03037+K06700+K03038+K03032+K03030+K03038+K03038+K02725+K03030+K02725+K02728+K02736+K03031+K02727+K02726+K02739+K02730+K02731+K02728+K02729+K02732+K02727+K03062+K02727+K03066+K02725+K02730+K02738+K11599+K03028+K11599+K03064+K02738+K06699+K02739+K03061+K02726+K03066+K03029+K02738+K03032+K02726+K03028+…
Protein export	ko03060	118	F01_transcript_10332;F01_transcript_10407;F01_transcript_11127;F01_transcript_12083;F01_transcript_12519;F01_transcript_13306;F01_transcript_14578;F01_transcript_14655;F01_transcript_15256;F01_transcript_15687;F01_transcript_17184;F01_transcript_17569;F01_transcript_17691;F01_transcript_18259;F01_transcript_18514;F01_transcript_1860;F01_transcript_19278;F01_transcript_19450;F01_transcript_20946;F…	K03100+K03106+K03217+K03217+K03217+K03100+K03110+K03118+K03118+K12275+K12948+K13280+K12947+K09540+K09490+K03070+K09647+K03118+K03217+K03070+K03070+K09490+K09490+K03217+K09490+K10956+K12948+K03104+K10956+K09481+K09490+K12272+K12275+K13280+K03108+K09490+K09490+K10956+K03217+K09490+K12275+K03106+K10956+K09490+K03116+K03106+K03108+K03106+K03107+K12275+K03070+K12275+K09490+K03107+K07342+K13431+K03070+…
Base excision repair	ko03410	81	F01_transcript_10217;F01_transcript_11099;F01_transcript_12367;F01_transcript_14029;F01_transcript_14059;F01_transcript_1463;F01_transcript_15046;F01_transcript_15503;F01_transcript_16341;F01_transcript_16344;F01_transcript_17068;F01_transcript_18588;F01_transcript_18960;F01_transcript_19548;F01_transcript_20372;F01_transcript_20423;F01_transcript_21022;F01_transcript_22240;F01_transcript_2280;F0…	K01246+K01142+K02328+K03660+K04799+K02327+K10801+K03648+K04802+K04802+K04802+K10798+K02335+K10798+K03575+K02327+K03504+K03648+K10798+K03504+K10798+K01246+K10747+K02328+K10563+K03648+K01246+K01246+K01246+K01246+K10747+K10773+K04799+K02325+K03652+K03504+K02325+K10747+K10772+K02335+K10798+K01246+K10802+K10747+K02325+K10773+K02335+K10798+K01246+K04799+K04799+K02324+K10798+K01246+K10798+K04799+K01142+…
Nucleotide excision repair	ko03420	128	F01_transcript_10871;F01_transcript_1217;F01_transcript_12240;F01_transcript_12367;F01_transcript_12444;F01_transcript_12521;F01_transcript_13816;F01_transcript_1392;F01_transcript_13929;F01_transcript_1463;F01_transcript_16341;F01_transcript_16344;F01_transcript_17068;F01_transcript_18204;F01_transcript_18542;F01_transcript_18960;F01_transcript_19708;F01_transcript_20423;F01_transcript_20637;F01…	K10839+K10610+K10839+K02328+K10839+K10570+K10839+K10610+K10756+K02327+K04802+K04802+K04802+K10848+K10846+K02335+K07466+K02327+K10846+K02202+K03504+K03144+K10839+K03144+K10570+K02202+K03504+K10845+K03144+K10747+K10754+K02328+K03141+K02202+K10609+K10747+K10610+K07466+K03144+K03144+K10755+K10756+K10739+K02325+K03504+K10842+K10610+K10848+K02325+K10747+K10841+K02335+K10610+K10849+K03142+K10756+K10845+…
Mismatch repair	ko03430	73	F01_transcript_12367;F01_transcript_13929;F01_transcript_1463;F01_transcript_16341;F01_transcript_16344;F01_transcript_17068;F01_transcript_19566;F01_transcript_19708;F01_transcript_20239;F01_transcript_20423;F01_transcript_20508;F01_transcript_20743;F01_transcript_21022;F01_transcript_2211;F01_transcript_22169;F01_transcript_22806;F01_transcript_23196;F01_transcript_23594;F01_transcript_23665;F0…	K02328+K10756+K02327+K04802+K04802+K04802+K08737+K07466+K08737+K02327+K08736+K08737+K03504+K08735+K10746+K08739+K03504+K08735+K07456+K08735+K10747+K10754+K02328+K07456+K10747+K08735+K07456+K07466+K10755+K08739+K10756+K10739+K03504+K08737+K08737+K10747+K03111+K08739+K10756+K08739+K08735+K10755+K10756+K10747+K08734+K10755+K10754+K10739+K07466+K10754+K07466+K10754+K08735+K08735+K08737+K10754+K08736+…
Homologous recombination	ko03440	69	F01_transcript_12069;F01_transcript_12367;F01_transcript_1326;F01_transcript_1463;F01_transcript_18507;F01_transcript_18960;F01_transcript_19708;F01_transcript_1998;F01_transcript_20423;F01_transcript_20764;F01_transcript_21022;F01_transcript_21193;F01_transcript_23196;F01_transcript_23611;F01_transcript_24584;F01_transcript_25309;F01_transcript_25506;F01_transcript_26543;F01_transcript_27047;F01…	K03553+K02328+K10875+K02327+K10901+K02335+K07466+K03655+K02327+K03165+K03504+K03553+K03504+K10901+K10901+K02328+K08775+K08775+K03553+K10875+K04482+K08775+K10865+K07466+K10739+K03504+K10865+K03111+K03553+K03165+K02335+K10879+K10875+K04482+K02335+K10875+K03553+K03553+K10739+K08775+K07466+K07466+K08775+K10865+K03553+K10875+K03553+K10875+K10875+K08775+K07466+K03553+K10875+K07466+K03165+K04482+K10901+…
Non-homologous end-joining	ko03450	22	F01_transcript_14059;F01_transcript_23218;F01_transcript_28399;F01_transcript_29941;F01_transcript_31415;F01_transcript_32482;F01_transcript_33353;F01_transcript_40487;F01_transcript_40776;F01_transcript_42835;F01_transcript_44452;F01_transcript_46725;F01_transcript_4826;F01_transcript_48339;F01_transcript_50300;F01_transcript_50429;F01_transcript_51904;F01_transcript_54371;F01_transcript_54731;F…	K04799+K10884+K10865+K04799+K10886+K10865+K10777+K04799+K04799+K10884+K10885+K04799+K10865+K10777+K10777+K10884+K10777+K10885+K04799+K04799+K10886+K10884
Phosphatidylinositol signaling system	ko04070	170	F01_transcript_10086;F01_transcript_103;F01_transcript_12237;F01_transcript_126;F01_transcript_14352;F01_transcript_14848;F01_transcript_15002;F01_transcript_155;F01_transcript_1578;F01_transcript_15960;F01_transcript_17574;F01_transcript_17722;F01_transcript_17736;F01_transcript_18881;F01_transcript_19257;F01_transcript_19470;F01_transcript_19478;F01_transcript_19663;F01_transcript_19677;F01_tra…	K00981+K00921+K00981+K00921+K15422+K15422+K18649+K00921+K13024+K01092+K02183+K02183+K02183+K00921+K00915+K19801+K00921+K00921+K01092+K00901+K00901+K01110+K00889+K00889+K18649+K02183+K00921+K02183+K05857+K01092+K02183+K02183+K00921+K13024+K18081+K00901+K00889+K00901+K00889+K19801+K13024+K18081+K00921+K00915+K10572+K00888+K00921+K18649+K18081+K00915+K18649+K05857+K00901+K00889+K00915+K00889+K00889+…
Plant hormone signal transduction	ko04075	349	F01_transcript_1016;F01_transcript_10263;F01_transcript_10808;F01_transcript_11303;F01_transcript_11824;F01_transcript_11842;F01_transcript_11947;F01_transcript_12225;F01_transcript_12476;F01_transcript_12793;F01_transcript_12829;F01_transcript_12914;F01_transcript_13398;F01_transcript_13937;F01_transcript_14101;F01_transcript_14253;F01_transcript_14589;F01_transcript_14763;F01_transcript_15052;F…	K13415+K14431+K13422+K14510+K16189+K14498+K14512+K13422+K14498+K14431+K14431+K14498+K14497+K14432+K14498+K14484+K14498+K13464+K14503+K14484+K14484+K14496+K14484+K14484+K14496+K13464+K14484+K14484+K14484+K14484+K14492+K14496+K14496+K14484+K13464+K14496+K13464+K14496+K13464+K13464+K14486+K14492+K14489+K14489+K14431+K14431+K14488+K13946+K14489+K14508+K14484+K14498+K14496+K14431+K13422+K14497+K14489+…
Ubiquitin mediated proteolysis	ko04120	290	F01_transcript_0;F01_transcript_11277;F01_transcript_1217;F01_transcript_12521;F01_transcript_1278;F01_transcript_13026;F01_transcript_13846;F01_transcript_1392;F01_transcript_14095;F01_transcript_1497;F01_transcript_1532;F01_transcript_15559;F01_transcript_16069;F01_transcript_16290;F01_transcript_16524;F01_transcript_1733;F01_transcript_17346;F01_transcript_17514;F01_transcript_17561;F01_transc…	K10592+K10581+K10610+K10570+K03178+K10686+K03875+K10610+K10604+K03178+K10589+K10684+K10144+K10578+K10144+K03178+K10579+K10580+K10577+K10575+K10573+K06689+K06689+K10573+K03348+K04506+K04506+K10144+K10571+K10571+K10579+K10581+K10260+K10597+K03178+K03178+K03348+K03178+K10592+K10583+K10570+K03349+K10576+K10580+K03355+K10581+K10260+K10260+K10592+K06688+K10571+K03364+K10599+K10597+K10144+K03875+K10144+…
Sulfur relay system	ko04122	28	F01_transcript_11219;F01_transcript_11555;F01_transcript_11631;F01_transcript_11797;F01_transcript_13304;F01_transcript_13744;F01_transcript_18280;F01_transcript_19419;F01_transcript_21345;F01_transcript_23440;F01_transcript_23752;F01_transcript_25774;F01_transcript_27220;F01_transcript_28845;F01_transcript_29444;F01_transcript_37563;F01_transcript_39436;F01_transcript_40414;F01_transcript_45790;…	K04487+K04487+K11996+K04487+K01011+K01011+K01011+K03639+K11996+K14168+K21027+K21027+K01011+K21232+K01011+K01011+K14169+K01011+K14169+K01011+K14168+K21027+K03637+K14168+K14168+K12161+K21027+K21027
SNARE interactions in vesicular transport	ko04130	58	F01_transcript_11069;F01_transcript_12278;F01_transcript_12643;F01_transcript_12900;F01_transcript_13174;F01_transcript_14713;F01_transcript_15356;F01_transcript_15598;F01_transcript_16467;F01_transcript_16540;F01_transcript_16733;F01_transcript_16741;F01_transcript_17103;F01_transcript_17313;F01_transcript_18176;F01_transcript_20019;F01_transcript_20744;F01_transcript_24320;F01_transcript_24429;…	K08490+K08490+K08489+K08490+K08490+K08486+K08486+K08497+K08506+K08507+K08515+K08493+K08498+K08516+K08493+K08493+K08507+K08492+K08492+K08503+K08496+K08496+K08486+K08486+K08486+K08505+K08486+K08486+K08498+K08493+K08498+K08517+K08496+K08507+K08490+K08504+K08486+K08492+K08490+K08486+K08503+K08489+K08496+K08492+K08496+K08506+K08492+K08495+K08492+K08492+K08493+K08490+K08486+K08503+K08503+K08486+K08486+…
Regulation of autophagy	ko04140	78	F01_transcript_10267;F01_transcript_12753;F01_transcript_12932;F01_transcript_17824;F01_transcript_18356;F01_transcript_20493;F01_transcript_21103;F01_transcript_21486;F01_transcript_21751;F01_transcript_22742;F01_transcript_25131;F01_transcript_264;F01_transcript_29005;F01_transcript_29266;F01_transcript_29565;F01_transcript_29863;F01_transcript_30910;F01_transcript_31507;F01_transcript_31717;F0…	K07198+K07198+K07198+K08341+K08331+K07198+K08331+K07198+K08339+K08337+K08269+K08333+K08332+K07198+K07198+K08337+K08333+K08341+K00914+K08341+K08334+K07198+K00914+K08343+K08342+K07198+K00914+K00914+K08269+K07198+K07198+K08341+K08342+K08337+K07198+K08336+K07198+K08342+K08269+K07198+K07198+K08337+K08334+K08342+K07198+K00914+K08342+K08333+K07198+K08331+K07198+K08333+K08269+K17890+K07198+K08337+K08341+…
Protein processing in endoplasmic reticulum	ko04141	500	F01_transcript_10021;F01_transcript_10164;F01_transcript_10180;F01_transcript_10306;F01_transcript_10412;F01_transcript_10600;F01_transcript_10701;F01_transcript_10816;F01_transcript_10871;F01_transcript_11446;F01_transcript_11913;F01_transcript_12114;F01_transcript_12240;F01_transcript_12346;F01_transcript_12364;F01_transcript_12408;F01_transcript_12412;F01_transcript_12444;F01_transcript_12508;…	K10950+K09503+K09580+K09503+K09523+K09580+K10950+K09503+K10839+K12670+K09503+K09518+K10839+K14011+K09518+K08057+K09580+K10839+K14015+K09584+K09580+K09584+K08057+K09584+K09517+K14003+K10661+K14003+K14015+K10839+K08057+K09580+K09584+K03237+K09518+K14007+K03237+K09580+K14004+K03237+K12669+K14004+K14004+K12275+K14004+K10666+K10578+K13989+K13249+K14009+K10666+K07953+K07953+K13719+K13250+K07151+K10575+…
Endocytosis	ko04144	382	F01_transcript_10443;F01_transcript_10445;F01_transcript_10686;F01_transcript_10814;F01_transcript_11009;F01_transcript_11318;F01_transcript_11389;F01_transcript_11442;F01_transcript_1156;F01_transcript_1159;F01_transcript_11592;F01_transcript_11593;F01_transcript_1166;F01_transcript_11720;F01_transcript_11814;F01_transcript_1209;F01_transcript_1212;F01_transcript_12210;F01_transcript_12327;F01_t…	K12492+K11826+K12199+K15053+K12493+K05757+K15053+K19366+K12471+K18465+K11866+K11826+K12471+K19366+K12196+K18465+K12471+K12486+K12486+K12471+K12471+K18442+K19367+K12471+K07937+K05758+K10365+K19476+K12194+K07904+K07904+K12194+K07901+K07904+K12191+K07901+K12197+K12188+K07901+K12198+K07889+K07937+K18467+K07901+K07937+K07937+K07937+K12184+K12194+K12193+K12191+K12194+K18468+K12200+K12196+K10365+K12489+…
Phagosome	ko04145	226	F01_transcript_10197;F01_transcript_10248;F01_transcript_103;F01_transcript_10322;F01_transcript_10408;F01_transcript_10506;F01_transcript_10617;F01_transcript_10842;F01_transcript_10948;F01_transcript_11223;F01_transcript_11363;F01_transcript_11557;F01_transcript_11582;F01_transcript_11674;F01_transcript_11676;F01_transcript_11802;F01_transcript_11818;F01_transcript_11907;F01_transcript_11927;F0…	K02147+K07374+K00921+K07375+K07374+K02147+K07375+K02144+K07374+K02144+K07374+K07374+K07374+K07375+K02148+K07375+K07375+K07375+K07374+K02147+K07374+K07374+K07374+K08057+K07375+K02148+K00921+K02148+K02148+K08057+K07375+K07375+K07374+K07375+K08057+K07374+K02146+K00921+K02149+K04392+K02149+K04392+K04392+K02150+K02155+K07889+K02155+K03661+K03661+K02155+K02151+K02154+K00921+K00921+K00921+K02154+K02154+…
Peroxisome	ko04146	288	F01_transcript_10414;F01_transcript_10511;F01_transcript_1062;F01_transcript_10629;F01_transcript_10769;F01_transcript_10771;F01_transcript_11078;F01_transcript_11564;F01_transcript_1178;F01_transcript_12089;F01_transcript_12125;F01_transcript_12199;F01_transcript_12226;F01_transcript_12528;F01_transcript_12701;F01_transcript_12778;F01_transcript_12795;F01_transcript_12815;F01_transcript_13104;F0…	K07513+K03781+K13338+K07513+K13356+K03781+K00031+K07513+K13338+K07513+K13343+K00031+K11517+K01640+K00031+K11517+K13335+K11517+K13344+K13348+K03781+K00031+K13354+K06664+K00830+K13348+K00830+K03426+K00869+K13346+K13354+K11517+K11517+K13348+K00869+K11147+K04564+K11517+K00869+K11517+K11147+K03781+K03781+K04564+K04565+K04564+K04565+K04565+K00232+K01640+K13342+K01897+K00232+K11517+K13341+K03781+K04564+…
Plant-pathogen interaction	ko04626	252	F01_transcript_10344;F01_transcript_10447;F01_transcript_10473;F01_transcript_10609;F01_transcript_1117;F01_transcript_12383;F01_transcript_12586;F01_transcript_12589;F01_transcript_12723;F01_transcript_12724;F01_transcript_1323;F01_transcript_13591;F01_transcript_14395;F01_transcript_14753;F01_transcript_14851;F01_transcript_17149;F01_transcript_17171;F01_transcript_17391;F01_transcript_17459;F0…	K13412+K13424+K13424+K13424+K13420+K13424+K13436+K13413+K12795+K12795+K13420+K13448+K13448+K13412+K13412+K13448+K13448+K13448+K13448+K02183+K02183+K02183+K13412+K13412+K13447+K13412+K09487+K13448+K13424+K13447+K13414+K13447+K13448+K13447+K05391+K13447+K02183+K09487+K05391+K13447+K09487+K13412+K13420+K02183+K13447+K13448+K13414+K09487+K02183+K13448+K02183+K18835+K13447+K13412+K09487+K05391+K13448+…
Circadian rhythm - plant	ko04712	162	F01_transcript_13193;F01_transcript_13364;F01_transcript_13746;F01_transcript_14049;F01_transcript_14057;F01_transcript_14078;F01_transcript_14113;F01_transcript_14348;F01_transcript_14707;F01_transcript_15005;F01_transcript_16279;F01_transcript_17615;F01_transcript_18430;F01_transcript_1862;F01_transcript_1934;F01_transcript_19509;F01_transcript_19705;F01_transcript_2020;F01_transcript_2029;F01_…	K00660+K00660+K00660+K00660+K00660+K03097+K00660+K03097+K03097+K03115+K00660+K16241+K03097+K12129+K12129+K00660+K16241+K12129+K12133+K12129+K12129+K12129+K12129+K12129+K03097+K03097+K12129+K12129+K03115+K12120+K00660+K03115+K12133+K03115+K10143+K03097+K12126+K12129+K12118+K12115+K12127+K12119+K12126+K12130+K03097+K00660+K12133+K12129+K12118+K12126+K12120+K12125+K12126+K03097+K03097+K12119+K12116+…
AGE-RAGE signaling pathway in diabetic complications	ko04933	24	F01_transcript_15596;F01_transcript_16002;F01_transcript_16402;F01_transcript_23481;F01_transcript_25693;F01_transcript_28791;F01_transcript_29807;F01_transcript_34383;F01_transcript_35022;F01_transcript_36501;F01_transcript_41436;F01_transcript_41917;F01_transcript_43719;F01_transcript_44981;F01_transcript_48985;F01_transcript_49586;F01_transcript_51527;F01_transcript_52487;F01_transcript_55036;…	K04392+K04392+K04392+K05857+K04392+K04392+K05857+K04392+K05857+K04392+K04392+K04392+K05857+K05857+K05857+K05857+K04392+K04392+K04392+K04392+K04392+K05857+K05857+K05857
