# Supplementary material for: Seed Germination Mechanism of Carex rigescens Under Variable Temperature Determinded Using Integrated Single-Molecule Long-Read and Illumina Sequence Analysis
Source: Front Plant Sci. 2022 Mar 3;13:818458. doi: 10.3389/fpls.2022.818458 (PMC8928477; doi:10.3389/fpls.2022.818458)
Supplement: Supplementary file 6 [file Table_6.XLSX]

## Sheet: Sheet1
Table S6 KOG annotation of full-length transcriptome of C. rigescens
#ID	Class_Name	Numbers
R	General function prediction only	4711
O	Posttranslational modification, protein turnover, chaperones	3087
T	Signal transduction mechanisms	3010
G	Carbohydrate transport and metabolism	1795
K	Transcription	1535
J	Translation, ribosomal structure and biogenesis	1497
U	Intracellular trafficking, secretion, and vesicular transport	1497
S	Function unknown	1488
A	RNA processing and modification	1393
E	Amino acid transport and metabolism	1337
I	Lipid transport and metabolism	1260
C	Energy production and conversion	1215
Q	Secondary metabolites biosynthesis, transport and catabolism	1007
P	Inorganic ion transport and metabolism	791
L	Replication, recombination and repair	712
Z	Cytoskeleton	653
D	Cell cycle control, cell division, chromosome partitioning	595
M	Cell wall/membrane/envelope biogenesis	451
F	Nucleotide transport and metabolism	369
B	Chromatin structure and dynamics	358
H	Coenzyme transport and metabolism	356
V	Defense mechanisms	213
Y	Nuclear structure	185
W	Extracellular structures	95
N	Cell motility	13
