# Supplementary material for: Seed Germination Mechanism of Carex rigescens Under Variable Temperature Determinded Using Integrated Single-Molecule Long-Read and Illumina Sequence Analysis
Source: Front Plant Sci. 2022 Mar 3;13:818458. doi: 10.3389/fpls.2022.818458 (PMC8928477; doi:10.3389/fpls.2022.818458)
Supplement: Supplementary file 7 [file Table_7.XLSX]

## Sheet: Sheet1
Table S7 Group statistics of differentially expressed transcripts
S1-1_S1-2_S1-3_vs_S2-1_S2-2_S2-3	14137	8665	5472
S1-1_S1-2_S1-3_vs_S3-1_S3-2_S3-3	16867	10366	6501
S1-1_S1-2_S1-3_vs_S4-1_S4-2_S4-3	17212	10628	6584
S1-1_S1-2_S1-3_vs_S5-1_S5-2_S5-3	17696	10883	6813
S2-1_S2-2_S2-3_vs_S3-1_S3-2_S3-3	1702	1201	501
S2-1_S2-2_S2-3_vs_S4-1_S4-2_S4-3	4279	3021	1258
S2-1_S2-2_S2-3_vs_S5-1_S5-2_S5-3	7624	4378	3246
S3-1_S3-2_S3-3_vs_S4-1_S4-2_S4-3	227	122	105
S3-1_S3-2_S3-3_vs_S5-1_S5-2_S5-3	2910	1747	1163
S4-1_S4-2_S4-3_vs_S5-1_S5-2_S5-3	701	292	409
