# Supplementary material for: Seed Germination Mechanism of Carex rigescens Under Variable Temperature Determinded Using Integrated Single-Molecule Long-Read and Illumina Sequence Analysis
Source: Front Plant Sci. 2022 Mar 3;13:818458. doi: 10.3389/fpls.2022.818458 (PMC8928477; doi:10.3389/fpls.2022.818458)
Supplement: Supplementary file 8 [file Table_8.XLSX]

## Sheet: Sheet1
Table S8 The most enriched GO terms of different modules
Module	GO_ID	GO_term	ontology	Items	pvalue
turquoise	GO:0006273	lagging strand elongation	Biological Process	9	6.21431e-07
	GO:0019915	lipid storage	Biological Process	8	6.63869e-07
	GO:0009664	plant-type cell wall organization	Biological Process	20	1.15249e-06
	GO:0051103	DNA ligation involved in DNA repair	Biological Process	9	5.83283e-06
	GO:0045490	pectin catabolic process	Biological Process	12	9.80056e-06
	GO:0042128	nitrate assimilation	Biological Process	11	1.29656e-05
	GO:0071702	organic substance transport	Biological Process	8	3.38937e-05
	GO:0044765	single-organism transport	Biological Process	7	5.86831e-05
	GO:0007018	microtubule-based movement	Biological Process	23	7.12181e-05
	GO:0052696	flavonoid glucuronidation	Biological Process	17	7.41546e-05
	GO:0009505	plant-type cell wall	Cellular Component	33	8.17396e-07
	GO:0012511	monolayer-surrounded lipid storage body	Cellular Component	9	1.38503e-05
	GO:0005871	kinesin complex	Cellular Component	19	1.98566e-05
	GO:0005576	extracellular region	Cellular Component	41	2.95295e-05
	GO:0045735	nutrient reservoir activity	Molecular Function	14	1.5345e-08
	GO:0019825	oxygen binding	Molecular Function	7	5.14079e-07
	GO:0003910	DNA ligase (ATP) activity	Molecular Function	9	7.52872e-06
	GO:0020037	heme binding	Molecular Function	53	1.46375e-05
	GO:0008810	cellulase activity	Molecular Function	12	3.98443e-05
	GO:0004737	pyruvate decarboxylase activity	Molecular Function	5	4.29557e-05
grey60	GO:0004197	cysteine-type endopeptidase activity	Molecular Function	9	3.81459e-08
	GO:0016985	mannan endo-1,4-beta-mannosidase activity	Molecular Function	5	1.4792e-06
	GO:0003746	translation elongation factor activity	Molecular Function	7	3.50209e-05
	GO:0004601	peroxidase activity	Molecular Function	8	4.36794e-05
	GO:0003735	structural constituent of ribosome	Molecular Function	16	0.000142284
	GO:0050313	sulfur dioxygenase activity	Molecular Function	2	0.000253002
	GO:0016788	hydrolase activity, acting on ester bonds	Molecular Function	6	0.000528899
	GO:0005764	lysosome	Cellular Component	7	4.10126e-07
	GO:0005615	extracellular space	Cellular Component	7	3.66755e-06
	GO:0032040	small-subunit processome	Cellular Component	6	0.000117854
	GO:0031428	box C/D snoRNP complex	Cellular Component	3	0.000205955
	GO:0005788	endoplasmic reticulum lumen	Cellular Component	4	0.000363477
	GO:0051603	proteolysis involved in cellular protein catabolic process	Biological Process	10	1.2889e-06
	GO:0046355	mannan catabolic process	Biological Process	4	1.90586e-05
	GO:0006414	translational elongation	Biological Process	6	0.000141525
	GO:0009306	protein secretion	Biological Process	4	0.000202561
	GO:0009934	regulation of meristem structural organization	Biological Process	3	0.000257543
	GO:0006412	translation	Biological Process	15	0.000259784
	GO:0010075	regulation of meristem growth	Biological Process	3	0.000390893
	GO:0006457	protein folding	Biological Process	10	0.000640633
lightyellow	GO:0006839	mitochondrial transport	Biological Process	8	1.33638e-12
	GO:0010411	xyloglucan metabolic process	Biological Process	7	1.32035e-07
	GO:0006355	regulation of transcription, DNA-templated	Biological Process	23	5.88674e-07
	GO:0042546	cell wall biogenesis	Biological Process	7	1.02506e-06
	GO:0055085	transmembrane transport	Biological Process	20	3.20259e-06
	GO:0050896	response to stimulus	Biological Process	7	2.83602e-05
	GO:1904823	purine nucleobase transmembrane transport	Biological Process	3	5.861e-05
	GO:0044699	single-organism process	Biological Process	7	0.000204649
	GO:0046916	cellular transition metal ion homeostasis	Biological Process	4	0.000279969
	GO:0009620	response to fungus	Biological Process	3	0.000288108
	GO:0031966	mitochondrial membrane	Cellular Component	8	9.57723e-12
	GO:0005634	nucleus	Cellular Component	40	6.64464e-05
	GO:0003700	transcription factor activity, sequence-specific DNA binding	Molecular Function	20	5.00693e-10
	GO:0005509	calcium ion binding	Molecular Function	21	7.48005e-08
	GO:0016762	xyloglucan:xyloglucosyl transferase activity	Molecular Function	7	6.18072e-07
	GO:0043531	ADP binding	Molecular Function	5	4.10561e-06
	GO:0003830	beta-1,4-mannosylglycoprotein 4-beta-N-acetylglucosaminyltransferase activity	Molecular Function	4	4.91775e-06
	GO:0043565	sequence-specific DNA binding	Molecular Function	10	9.68127e-05
	GO:0005345	purine nucleobase transmembrane transporter activity	Molecular Function	3	0.000106387
	GO:0047172	shikimate O-hydroxycinnamoyltransferase activity	Molecular Function	2	0.000158859
magenta	GO:0009904	chloroplast accumulation movement	Biological Process	5	2.60971e-07
	GO:0006000	fructose metabolic process	Biological Process	5	8.87726e-07
	GO:0006003	fructose 2,6-bisphosphate metabolic process	Biological Process	5	8.87726e-07
	GO:0046373	L-arabinose metabolic process	Biological Process	8	1.10833e-06
	GO:0015979	photosynthesis	Biological Process	17	1.44938e-06
	GO:0046148	pigment biosynthetic process	Biological Process	4	6.44119e-06
	GO:1902456	regulation of stomatal opening	Biological Process	4	6.44119e-06
	GO:0001561	fatty acid alpha-oxidation	Biological Process	5	1.74292e-05
	GO:1902609	(R)-2-hydroxy-alpha-linolenic acid biosynthetic process	Biological Process	5	2.90423e-05
	GO:0044550	secondary metabolite biosynthetic process	Biological Process	11	2.95972e-05
	GO:0009535	chloroplast thylakoid membrane	Cellular Component	32	8.46778e-12
	GO:0010287	plastoglobule	Cellular Component	16	2.15036e-10
	GO:0005215	transporter activity	Molecular Function	24	5.39751e-07
	GO:0003873	6-phosphofructo-2-kinase activity	Molecular Function	5	8.14773e-07
	GO:0022857	transmembrane transporter activity	Molecular Function	11	1.13476e-06
	GO:0004097	catechol oxidase activity	Molecular Function	4	1.23514e-06
	GO:0010277	chlorophyllide a oxygenase [overall] activity	Molecular Function	6	1.91027e-06
	GO:0004672	protein kinase activity	Molecular Function	35	7.06219e-06
	GO:0016168	chlorophyll binding	Molecular Function	9	1.22345e-05
	GO:0016709	oxidoreductase activity, acting on paired donors, with incorporation or reduction of molecular oxygen, NAD(P)H as one donor, and incorporation of one atom of oxygen	Molecular Function	10	4.82009e-05
