# Supplementary material for: Seed Germination Mechanism of Carex rigescens Under Variable Temperature Determinded Using Integrated Single-Molecule Long-Read and Illumina Sequence Analysis
Source: Front Plant Sci. 2022 Mar 3;13:818458. doi: 10.3389/fpls.2022.818458 (PMC8928477; doi:10.3389/fpls.2022.818458)
Supplement: Supplementary file 9 [file Table_9.XLSX]

## Sheet: Sheet1
Table S9 Statistics of significant enrichment of pathways in different modules
module	pathway_term	rich_factor	qvalue	gene_number
lightyellow	Plant-pathogen interaction	10.0423	0	24
magenta	Photosynthesis	8.37801	1.53e-10	18
turquoise	Starch and sucrose metabolism	1.87921	6.75826e-08	95
magenta	Circadian rhythm - plant	4.85844	6.42e-07	19
turquoise	Cutin, suberine and wax biosynthesis	5.23314	6.6405e-06	14
grey60	Phenylpropanoid biosynthesis	4.12609	0.000253712	14
magenta	Flavonoid biosynthesis	4.92173	0.000299558	12
magenta	Glycine, serine and threonine metabolism	3.33062	0.00139861	16
turquoise	Amino sugar and nucleotide sugar metabolism	1.73938	0.00277728	56
magenta	Glyoxylate and dicarboxylate metabolism	2.75198	0.0035295	19
magenta	Arachidonic acid metabolism	8.28492	0.00380994	6
magenta	Carbon fixation in photosynthetic organisms	2.89802	0.00458459	17
turquoise	Phenylpropanoid biosynthesis	1.75975	0.00550743	50
turquoise	Pentose and glucuronate interconversions	2.39733	0.00626945	23
grey60	Ribosome	2.89704	0.00709766	15
magenta	Alanine, aspartate and glutamate metabolism	3.02054	0.0127194	14
magenta	Photosynthesis - antenna proteins	6.06214	0.0231039	6
lightyellow	Linoleic acid metabolism	13.1806	0.0333294	3
lightyellow	Stilbenoid, diarylheptanoid and gingerol biosynthesis	8.11111	0.0334378	4
lightyellow	Plant hormone signal transduction	3.02133	0.0391279	10
magenta	Carbon metabolism	1.67227	0.096435	35
