# Supplementary material for: Seed Germination Mechanism of Carex rigescens Under Variable Temperature Determinded Using Integrated Single-Molecule Long-Read and Illumina Sequence Analysis
Source: Front Plant Sci. 2022 Mar 3;13:818458. doi: 10.3389/fpls.2022.818458 (PMC8928477; doi:10.3389/fpls.2022.818458)
Supplement: Supplementary file 10 [file Table_10.xlsx]

## Sheet: Sheet1
Table S10 Hub genes statistics of different modules
Module	#ID	degree	nr_annotation
turquoise	F01_transcript_28740	58	uncharacterized protein LOC109707044 isoform X1 [Ananas comosus]
	F01_transcript_55731	58	hypothetical protein AQUCO_01700794v1 [Aquilegia coerulea]
	F01_transcript_61641	58	PREDICTED: oleosin 18.2 kDa-like [Nicotiana sylvestris]
	F01_transcript_19162	40	PREDICTED: early nodulin-like protein 2 [Gossypium arboreum]
	F01_transcript_16893	34	PREDICTED: oil body-associated protein 2B-like [Elaeis guineensis]
	F01_transcript_61649	33	PREDICTED: oleosin 18 kDa-like [Elaeis guineensis]
	F01_transcript_15245	33	11-beta-hydroxysteroid dehydrogenase 1B-like [Asparagus officinalis]
	F01_transcript_52398	32	hypothetical protein PAHAL_C01844 [Panicum hallii]
grey60	F01_transcript_42648	75	--
	F01_transcript_32267	60	peptidyl-prolyl cis-trans isomerase FKBP53 [Ananas comosus]
	F01_transcript_50608	47	40S ribosomal protein S9-2 [Zea mays]
	F01_transcript_5649	47	PREDICTED: heat shock 70 kDa protein, mitochondrial [Elaeis guineensis]
	F01_transcript_32869	41	putative adenylate kinase 7, mitochondrial [Ananas comosus]
	F01_transcript_15925	40	PREDICTED: peroxidase 4-like [Citrus sinensis]
	F01_transcript_50392	40	hypothetical protein SETIT_040177mg [Setaria italica]
	F01_transcript_49043	39	terpene synthase 10-like [Ananas comosus]
lightyellow	F01_transcript_34049	79	PREDICTED: ethylene-responsive transcription factor 2-like [Musa acuminata subsp. malaccensis]
	F01_transcript_21504	50	PREDICTED: dehydration-responsive element-binding protein 1C-like [Elaeis guineensis]
	F01_transcript_37219	46	PREDICTED: uncharacterized protein LOC105052883 [Elaeis guineensis]
	F01_transcript_51621	42	PREDICTED: putative calcium-binding protein CML19 [Elaeis guineensis]
	F01_transcript_55287	41	nodulin-related protein 1 [Amborella trichopoda]
	F01_transcript_56377	37	putative aquaporin-like protein [Helianthus annuus]
	F01_transcript_11856	35	PREDICTED: protein ALP1-like [Elaeis guineensis]
	F01_transcript_17149	31	PREDICTED: putative calcium-binding protein CML19 [Elaeis guineensis]
magenta	F01_transcript_17019	86	PREDICTED: B-box zinc finger protein 24 [Elaeis guineensis]
	F01_transcript_11852	60	PREDICTED: geraniol 8-hydroxylase-like [Elaeis guineensis]
	F01_transcript_25541	58	Homeobox protein knotted-1-like 3 [Apostasia shenzhenica]
	F01_transcript_5431	43	uncharacterized aarF domain-containing protein kinase At4g31390, chloroplastic isoform X1 [Ananas comosus]
	F01_transcript_19638	41	hippocampus abundant transcript-like protein 1 [Ananas comosus]
	F01_transcript_13512	32	WAT1-related protein [Ananas comosus]
	F01_transcript_11733	31	Homeobox protein knotted-1-like 3 [Apostasia shenzhenica]
	F01_transcript_25674	26	hypothetical protein ACMD2_03824 [Ananas comosus]
