# Supplementary material for: Seed Germination Mechanism of Carex rigescens Under Variable Temperature Determinded Using Integrated Single-Molecule Long-Read and Illumina Sequence Analysis
Source: Front Plant Sci. 2022 Mar 3;13:818458. doi: 10.3389/fpls.2022.818458 (PMC8928477; doi:10.3389/fpls.2022.818458)
Supplement: Supplementary file 11 [file Table_11.xlsx]

## Sheet: Sheet1
Table S11 Differential gene expression information in KEGG pathway of sucrose and starch
Gene ID	KO	Name	Symbol	S1_FPKM	S2_FPKM	S3_FPKM	S4_FPKM	S5_FPKM
F01_transcript_38099	K00688	glycogen phosphorylase [EC:2.4.1.1]	PYG	9.75333	1.75667	3.04667	1.87667	2.91667
F01_transcript_39706				0.61	10.5967	11.2667	12.0867	6.66333
F01_transcript_38796	K00963	UTP-glucose-1-phosphate uridylyltransferase [EC:2.7.7.9]	UGP2	5.52667	1.22667	0.333333	0.556667	1
F01_transcript_26811	K00695	sucrose synthase [EC:2.4.1.13]	SUS	9.8	119.77	77.1067	116.477	110.923
F01_transcript_27376				0.186667	7.11	5.54333	6.73	5.98
F01_transcript_34084				2.12333	59.81	53.93	56.2633	46.41
F01_transcript_38839				0.606667	127.227	123.227	159.4	87.4733
F01_transcript_51078				0.0833333	1.65667	2.28	1.74333	1.33667
F01_transcript_54192				0.0366667	2.7	3.45667	3.85	2.31667
F01_transcript_55252				0.34	2.61	2.28	2.67333	2.28667
F01_transcript_61885				0.116667	2.20667	2.35333	2.7	2.59
F01_transcript_31457	K01187	alpha-glucosidase [EC:3.2.1.20]	malZ	0.09	2.24667	2.27	2.11667	1.84
F01_transcript_18598	K01193	beta-fructofuranosidase [EC:3.2.1.26]	INV	0.476667	24.8533	18.1467	20.3667	15.0033
F01_transcript_58930				0.63	39.7767	29.9233	30.62	25.04
F01_transcript_49593	K00844	hexokinase [EC:2.7.1.1]	HK	1.15667	17.1867	15.0833	15.6767	12.9833
F01_transcript_15778	K00847	fructokinase [EC:2.7.1.4]	E2.7.1.4	3.08	315.17	344.707	352.907	301.32
F01_transcript_40447				0.21	70.1333	61.9867	59.4933	52.1367
F01_transcript_47092	K01810	glucose-6-phosphate isomerase [EC:5.3.1.9]	GPI	40.01	14.0867	8.56333	6.88	8.16333
F01_transcript_1847	K16055	trehalose 6-phosphate synthase/phosphatase [EC:2.4.1.15 3.1.3.12]	TPS	8.73667	3.37	3.8	3.61	2.16
F01_transcript_2515				42.0067	8.10333	5.85333	9.82667	14.76
F01_transcript_21767				13.4833	1.43333	1.20333	0.613333	1.34333
F01_transcript_56946				18.4667	3.62333	2.39333	2.91333	4.04
F01_transcript_53053	K01194	alpha,alpha-trehalase [EC:3.2.1.28]	TREH	4.81333	2.21667	1.52333	1.94333	1.72667
F01_transcript_39283	K01177	beta-amylase [EC:3.2.1.2]	E3.2.1.2	30.18	8.76333	6.83667	7.46	4.34
F01_transcript_55141				21.5767	8.65	7.02	5.84	6.95333
